# Supplementary material for: Cell-to-cell interactions revealed by cryo-tomography of a DPANN co-culture system
Source: Nat Commun. 2024 Aug 16;15:7066. doi: 10.1038/s41467-024-51159-2 (PMC11329633; doi:10.1038/s41467-024-51159-2)
Supplement: Supplementary file 10 — Supplementary Data 1 [file 41467_2024_51159_MOESM10_ESM.xlsx]

## Sheet: Supplementary table 1
LFQ intensity M1	LFQ intensity M2	LFQ intensity M3	LFQ intensity M4	LFQ intensity S1	LFQ intensity S2	LFQ intensity S3	LFQ intensity S4	C: Only identified by site	C: Reverse	C: Potential contaminant	C: Identification type M1	C: Identification type M2	C: Identification type M3	C: Identification type M4	C: Identification type S1	C: Identification type S2	C: Identification type S3	C: Identification type S4	C: Student's T-test Significant M_S	C: Student's T-test significant	C: MAG_protein?	N: Peptides	N: Razor + unique peptides	N: Unique peptides	N: Sequence coverage [%]	N: Unique + razor sequence coverage [%]	N: Unique sequence coverage [%]	N: Mol. weight [kDa]	N: Q-value	N: Score	N: Intensity	N: MS/MS count	N: Peptide counts (all)	N: Peptide counts (razor+unique)	N: Peptide counts (unique)	N: Peptides M1	N: Peptides M2	N: Peptides M3	N: Peptides M4	N: Peptides S1	N: Peptides S2	N: Peptides S3	N: Peptides S4	N: iBAQ	N: iBAQ M1	N: iBAQ M2	N: iBAQ M3	N: iBAQ M4	N: iBAQ S1
30.3995	30.3027	30.235	26.5868	23.633	20.1303	19.8557	19.9683				By MS/MS	By MS/MS	By MS/MS	By MS/MS	By MS/MS	By MS/MS	By MS/MS	By MS/MS	+	M_S		38	38	38	53.2	53.2	53.2	73.79	0	323.31	66784000000	197	38	38	38	35	36	36	36	1	2	2	2	1101200000	249690000	294470000	293680000	257350000	1289400
31.5239	31.4225	31.4258	31.5237	24.5214	24.3985	22.7169	22.7191				By MS/MS	By MS/MS	By MS/MS	By MS/MS	By matching	NA	NA	NA	+	M_S		48	48	48	76	76	76	67.432	0	323.31	166520000000	378	48	48	48	44	47	47	45	1	0	0	0	3095100000	623450000	900720000	836240000	733350000	1322600
32.8343	32.7886	32.8466	32.8441	24.033	25.0128	23.9827	23.2456				By MS/MS	By MS/MS	By MS/MS	By MS/MS	NA	NA	NA	NA	+	M_S		12	12	12	66.7	66.7	66.7	14.179	0	222	97244000000	104	12	12	12	11	12	12	12	0	0	0	0	6162400000	1231700000	1960200000	1709500000	1261100000	0
30.5135	30.471	30.4742	30.5405	23.5471	22.8623	23.6004	23.6144				By MS/MS	By MS/MS	By MS/MS	By MS/MS	NA	NA	NA	NA	+	M_S		48	48	48	74.4	74.4	74.4	64.503	0	323.31	92329000000	298	48	48	48	41	46	46	45	0	0	0	0	1974800000	356130000	563420000	509820000	545430000	0
32.2875	32.3448	32.24	32.4657	24.0136	22.6329	24.6833	23.8043				By MS/MS	By MS/MS	By MS/MS	By MS/MS	By MS/MS	By MS/MS	By MS/MS	By MS/MS	+	M_S		10	10	10	97.3	97.3	97.3	8.3466	0	64.111	75959000000	323	10	10	10	9	9	9	10	1	1	1	1	9169600000	1924300000	2164100000	2626900000	2348200000	25548000
28.5344	30.7103	30.5577	30.8352	24.4796	20.4917	23.7072	24.8412				By MS/MS	By MS/MS	By MS/MS	By MS/MS	NA	By matching	NA	NA	+	M_S		46	46	46	58.6	58.6	58.6	101.59	0	323.31	89720000000	303	46	46	46	44	41	41	44	0	2	0	0	1491900000	321580000	440270000	340790000	388400000	0
31.1968	31.1742	31.2259	31.2312	24.2623	23.3511	23.0806	24.2135				By MS/MS	By MS/MS	By MS/MS	By MS/MS	NA	NA	NA	NA	+	M_S		30	30	30	69.1	69.1	69.1	52.567	0	323.31	72691000000	187	30	30	30	29	29	25	25	0	0	0	0	2224100000	427870000	720270000	580180000	495790000	0
27.0423	26.8521	27.1793	27.4077	25.145	24.8515	23.9115	24.6039				By MS/MS	By MS/MS	By MS/MS	By MS/MS	NA	NA	NA	NA	+	M_S		6	6	6	54.9	54.9	54.9	12.137	0	15.933	1377900000	19	6	6	6	5	4	5	6	0	0	0	0	176640000	42583000	33416000	49732000	50913000	0
27.0767	27.2817	27.1354	27.3096	24.0411	23.61	25.0918	24.4148				By MS/MS	By MS/MS	By MS/MS	By MS/MS	By MS/MS	By MS/MS	By MS/MS	By MS/MS	+	M_S		11	11	11	50.4	50.4	50.4	33.147	0	33.712	5028500000	34	11	11	11	10	10	9	10	1	1	1	1	202240000	29213000	29398000	28790000	30784000	13607000
29.1664	29.5082	29.1128	29.6523	23.2508	24.112	24.6971	23.4103				By MS/MS	By MS/MS	By MS/MS	By MS/MS	NA	NA	By MS/MS	By MS/MS	+	M_S		9	9	9	8.8	8.8	8.8	210.68	0	323.31	16302000000	45	9	9	9	7	9	9	8	0	0	1	1	612350000	86954000	134470000	105650000	123360000	0
29.4654	29.4736	29.3782	29.5532	23.7038	23.3224	22.7077	23.6462				By MS/MS	By MS/MS	By MS/MS	By MS/MS	NA	NA	NA	NA	+	M_S		23	23	23	70.8	70.8	70.8	53.193	0	185.36	22956000000	105	23	23	23	19	21	17	19	0	0	0	0	549560000	114200000	176240000	130790000	128330000	0
23.8915	24.2109	24.5843	25.2599	24.1717	23.0569	24.7042	23.4727				By MS/MS	By MS/MS	By MS/MS	By MS/MS	NA	NA	NA	NA	+	M_S		2	2	2	3.6	3.6	3.6	31.608	0.008589	1.9457	157620000	4	2	2	2	2	2	2	2	0	0	0	0	9644800	1746100	2294500	3149700	2454500	0
34.3253	34.2278	34.1822	34.1644	22.1472	24.9981	23.0993	23.1751				By MS/MS	By MS/MS	By MS/MS	By MS/MS	By MS/MS	By MS/MS	By MS/MS	NA	+	M_S		13	13	13	85.6	85.6	85.6	14.05	0	323.31	209950000000	225	13	13	13	12	13	13	12	1	2	1	0	17503000000	3887100000	4810000000	4801300000	4004800000	0
30.0003	30.0821	29.9615	30.1278	23.9021	23.1704	25.2673	23.294				By MS/MS	By MS/MS	By MS/MS	By MS/MS	By MS/MS	By MS/MS	By MS/MS	By MS/MS	+	M_S		56	56	56	81.6	81.6	81.6	77.733	0	323.31	66827000000	264	56	56	56	47	47	52	49	2	2	1	2	998250000	203970000	272690000	242880000	238650000	8656200
28.5508	28.4769	27.3192	28.5275	22.9317	23.6858	24.4255	22.8012				By MS/MS	By MS/MS	By MS/MS	By MS/MS	By matching	NA	By matching	By MS/MS	+	M_S		18	18	18	50.3	50.3	50.3	44.087	0	101.53	11797000000	69	18	18	18	15	18	18	17	2	0	1	1	320470000	61113000	92160000	71387000	82104000	5126500
28.3292	28.3982	28.2352	28.3885	23.0232	24.7642	24.4935	23.4679				By MS/MS	By MS/MS	By MS/MS	By MS/MS	NA	NA	NA	NA	+	M_S		7	7	7	88.7	88.7	88.7	11.412	0	249.09	5578000000	28	7	7	7	5	4	5	7	0	0	0	0	235250000	52854000	65229000	61831000	55338000	0
30.0054	29.9794	29.8901	29.9882	23.8696	25.051	22.0881	24.7934				By MS/MS	By MS/MS	By MS/MS	By MS/MS	NA	NA	NA	NA	+	M_S		28	28	28	70.6	70.6	70.6	52.145	0	323.31	41950000000	192	28	28	28	27	25	28	25	0	0	0	0	1095400000	258970000	298850000	279600000	257980000	0
30.2789	30.1051	30.167	30.1982	24.3114	24.8502	23.4913	22.9259				By MS/MS	By MS/MS	By MS/MS	By MS/MS	NA	NA	NA	NA	+	M_S		33	33	33	73.2	73.2	73.2	54.781	0	323.31	49149000000	178	33	33	33	32	31	32	33	0	0	0	0	933680000	215320000	229050000	269120000	220190000	0
27.3707	27.5849	27.3081	27.4268	23.2359	24.0291	23.1634	24.012				By MS/MS	By MS/MS	By MS/MS	By MS/MS	NA	By MS/MS	NA	NA	+	M_S		5	5	5	17.2	17.2	17.2	26.841	0	3.4558	1103000000	10	5	5	5	4	3	3	3	0	1	0	0	77639000	48208000	11527000	9093600	8811000	0
26.4768	26.3866	26.1647	26.5505	23.6483	24.5354	24.1052	23.9108				By MS/MS	By MS/MS	By MS/MS	By MS/MS	NA	NA	NA	NA	+	M_S		7	7	7	23.4	23.4	23.4	36.628	0	11.863	1453200000	21	7	7	7	7	6	6	6	0	0	0	0	58133000	13323000	17757000	13253000	13800000	0
30.0802	30.195	30.0684	30.2996	24.0434	24.6562	24.7797	24.8536				By MS/MS	By MS/MS	By MS/MS	By MS/MS	By MS/MS	By MS/MS	By MS/MS	By MS/MS	+	M_S		30	30	30	54.1	54.1	54.1	65.564	0	184.47	29090000000	140	30	30	30	26	25	29	25	1	1	1	1	615430000	145200000	153740000	160480000	156010000	1693900
34.3076	34.1595	34.2393	34.0905	23.5045	22.7748	21.4008	23.0197				By MS/MS	By MS/MS	By MS/MS	By MS/MS	NA	NA	By MS/MS	NA	+	M_S		42	42	42	78.9	78.9	78.9	46.808	0	323.31	1089600000000	803	42	42	42	38	39	37	39	0	0	3	0	34795000000	8171300000	9657500000	9782100000	7182500000	0
30.4666	30.3446	30.3851	30.5939	22.395	23.8688	24.1259	29.8629				By MS/MS	By MS/MS	By MS/MS	By MS/MS	By MS/MS	NA	NA	By MS/MS	+	M_S		18	18	18	63.9	63.9	63.9	36.071	0	323.31	34528000000	76	18	18	18	13	14	17	15	1	0	0	2	1560200000	210360000	185150000	238180000	159080000	1074200
31.1261	27.8192	30.3981	30.433	22.3252	24.0729	23.7584	22.0081				By MS/MS	By MS/MS	By MS/MS	By MS/MS	By MS/MS	By MS/MS	By MS/MS	By MS/MS	+	M_S		11	11	11	65.2	65.2	65.2	16.4	0	323.31	40362000000	76	11	11	11	11	10	10	11	2	1	2	2	3648700000	685670000	960780000	953520000	982180000	21915000
29.1794	29.1469	29.3161	29.3125	23.1119	24.3541	23.3964	23.5943				By MS/MS	By MS/MS	By MS/MS	By MS/MS	NA	NA	NA	NA	+	M_S		13	13	13	68.9	68.9	68.9	23.673	0	323.31	15212000000	62	13	13	13	12	11	12	11	0	0	0	0	1203900000	248340000	281130000	356440000	318010000	0
30.5111	30.5744	30.5713	30.3717	23.0306	24.0319	24.4401	24.2643				By MS/MS	By MS/MS	By MS/MS	By MS/MS	NA	NA	NA	NA	+	M_S		9	9	9	34.9	34.9	34.9	17.515	0	56.012	34681000000	48	9	9	9	8	7	8	9	0	0	0	0	5133200000	1122900000	1636600000	1110000000	1263800000	0
30.5055	30.3496	30.5288	30.3339	24.4168	24.696	23.9355	24.4597				By MS/MS	By MS/MS	By MS/MS	By MS/MS	NA	NA	NA	NA	+	M_S		4	4	4	40	40	40	5.5486	0	8.9019	21354000000	38	4	4	4	4	4	4	4	0	0	0	0	6842500000	1518900000	1889200000	1905200000	1529200000	0
29.2301	29.4095	29.1915	29.3437	23.936	23.8809	23.4352	22.8786				By MS/MS	By MS/MS	By MS/MS	By MS/MS	NA	NA	NA	NA	+	M_S		8	8	8	77.8	77.8	77.8	11.831	0	43.268	12171000000	40	8	8	8	8	8	8	8	0	0	0	0	1296400000	250660000	406330000	340790000	298640000	0
31.9025	31.8269	31.7522	31.6882	22.7083	23.8419	24.7213	22.4543				By MS/MS	By MS/MS	By MS/MS	By MS/MS	NA	NA	NA	NA	+	M_S		10	10	10	46.8	46.8	46.8	15.826	0	63.723	48130000000	64	10	10	10	10	10	10	9	0	0	0	0	7376000000	1815100000	2452900000	1653500000	1454500000	0
30.786	30.8988	30.9473	31.3064	23.8542	23.6919	25.2995	23.7276				By MS/MS	By MS/MS	By MS/MS	By MS/MS	NA	NA	NA	NA	+	M_S		5	5	5	6.6	6.6	6.6	76.925	0	23.899	20898000000	26	5	5	5	5	5	5	5	0	0	0	0	771490000	169110000	207870000	207290000	187230000	0
30.4384	30.1854	30.1452	30.5496	23.8729	22.7704	23.1762	23.8751				By MS/MS	By MS/MS	By MS/MS	By MS/MS	NA	NA	NA	NA	+	M_S		4	4	4	9.7	9.7	9.7	42.706	0	63.764	19628000000	37	4	4	4	4	4	4	4	0	0	0	0	913850000	211770000	243430000	208930000	249710000	0
36.0061	37.7159	37.6729	37.8674	22.1934	22.5732	25.3265	23.9208				By MS/MS	By MS/MS	By MS/MS	By MS/MS	By MS/MS	By MS/MS	By matching	NA	+	M_S		20	20	20	26.5	26.5	26.5	106.34	0	323.31	3119500000000	1157	20	20	20	19	19	20	18	3	2	1	0	141960000000	33004000000	37322000000	35226000000	36402000000	813020
28.7234	28.6601	28.5031	28.7009	23.712	23.3245	22.7509	25.3094				By MS/MS	By MS/MS	By MS/MS	By MS/MS	NA	NA	NA	NA	+	M_S		8	8	8	16.4	16.4	16.4	93.947	0	123.49	3889600000	23	8	8	8	6	6	7	6	0	0	0	0	130040000	30794000	32700000	31610000	34933000	0
31.0603	31.1407	31.1086	31.4111	24.1971	23.3628	23.5602	21.7272				By MS/MS	By MS/MS	By MS/MS	By MS/MS	NA	NA	NA	NA	+	M_S		6	6	6	43.5	43.5	43.5	21.954	0	8.783	12268000000	24	6	6	6	5	6	5	6	0	0	0	0	1154800000	259190000	294040000	280010000	321570000	0
28.8521	28.5699	28.7507	28.8382	25.0568	24.9981	23.2976	24.191				By MS/MS	By MS/MS	By MS/MS	By MS/MS	NA	NA	NA	NA	+	M_S		24	24	24	48.4	48.4	48.4	56.804	0	135.67	16827000000	78	24	24	24	21	21	23	20	0	0	0	0	465210000	109030000	123720000	131390000	101070000	0
30.0792	30.258	29.9915	30.2646	23.1218	23.0321	25.1204	24.4633				By MS/MS	By MS/MS	By MS/MS	By MS/MS	NA	NA	NA	NA	+	M_S		19	19	19	78.5	78.5	78.5	25.227	0	153.41	46558000000	115	19	19	19	18	16	17	17	0	0	0	0	2638000000	506770000	842030000	616610000	672560000	0
28.2406	28.4322	28.0896	28.4716	23.7869	22.12	23.2124	24.3123				By MS/MS	By MS/MS	By MS/MS	By MS/MS	By MS/MS	By MS/MS	By matching	NA	+	M_S		14	14	14	53.5	53.5	53.5	31.314	0	56.536	9840900000	64	14	14	14	12	13	12	13	1	1	1	0	574860000	101210000	161660000	134830000	173390000	1983200
29.4907	29.4823	29.3267	29.5389	23.2979	23.8575	24.2567	22.5731				By MS/MS	By MS/MS	By MS/MS	By MS/MS	NA	NA	NA	NA	+	M_S		8	8	8	17.4	17.4	17.4	53.919	0	63.583	10197000000	45	8	8	8	7	6	8	8	0	0	0	0	907480000	202610000	258200000	212400000	234270000	0
28.3654	28.513	28.3673	28.6957	25.2404	24.3325	23.7711	23.9937				By MS/MS	By MS/MS	By MS/MS	By MS/MS	NA	NA	NA	NA	+	M_S		2	2	2	8.6	8.6	8.6	27.388	0	7.9009	3185000000	9	2	2	2	2	2	2	2	0	0	0	0	530840000	103590000	153140000	129850000	144270000	0
30.1529	30.2533	30.1903	30.583	22.3769	22.6976	24.3357	23.6956				By MS/MS	By MS/MS	By MS/MS	By MS/MS	NA	NA	NA	NA	+	M_S		5	5	5	46.2	46.2	46.2	9.4451	0	40.213	12788000000	32	5	5	5	4	4	4	5	0	0	0	0	3034900000	618710000	798230000	777810000	840150000	0
28.2785	28.4241	28.5034	28.4065	24.2302	24.7612	20.8152	24.4521				By MS/MS	By MS/MS	By MS/MS	By MS/MS	NA	NA	NA	NA	+	M_S		2	2	2	8.6	8.6	8.6	23.351	0	3.8162	2575500000	14	2	2	2	2	2	2	2	0	0	0	0	515100000	101830000	142220000	152510000	118550000	0
27.6015	27.8475	27.4997	27.8421	24.4551	22.4995	24.239	24.0586				By MS/MS	By MS/MS	By MS/MS	By MS/MS	By MS/MS	NA	NA	NA	+	M_S		16	16	16	52.6	52.6	52.6	36.031	0	64.136	6031900000	53	16	16	16	14	15	12	13	1	0	0	0	256440000	51051000	68731000	63865000	72793000	1613000
30.1065	30.0181	30.9125	31.015	22.9314	23.0566	24.0709	23.5639				By MS/MS	By MS/MS	By MS/MS	By MS/MS	By MS/MS	By MS/MS	By MS/MS	By MS/MS	+	M_S		71	71	71	70.9	70.9	70.9	102.58	0	323.31	128510000000	407	71	71	71	63	64	63	66	3	1	2	1	1601900000	338170000	415020000	414350000	389390000	11309000
30.7818	30.7327	30.6772	30.8494	23.1937	24.2067	22.5867	21.6425				By MS/MS	By MS/MS	By MS/MS	By MS/MS	By matching	NA	By matching	By matching	+	M_S		27	27	27	72.2	72.2	72.2	44.889	0	323.31	66180000000	173	27	27	27	26	24	24	26	1	0	1	2	2334100000	577720000	573840000	587750000	588620000	3050000
32.3627	32.3848	32.3549	32.3321	23.4478	23.7042	23.492	24.2798				By MS/MS	By MS/MS	By MS/MS	By MS/MS	By matching	NA	NA	By MS/MS	+	M_S		10	10	10	78.4	78.4	78.4	13.726	0	245.22	90908000000	100	10	10	10	9	9	8	10	1	0	0	1	9719000000	2184300000	2675100000	2587600000	2256300000	3981800
32.1684	32.1829	32.1098	32.255	25.0957	25.1947	24.8268	23.4176				By MS/MS	By MS/MS	By MS/MS	By MS/MS	By MS/MS	By MS/MS	By MS/MS	By MS/MS	+	M_S		71	71	69	82.8	82.8	82.8	80.135	0	323.31	405340000000	652	71	71	69	69	69	63	69	5	7	5	5	4501700000	977400000	1228900000	1083700000	1071800000	34592000
28.718	28.7621	28.6629	28.7839	22.9648	25.5467	23.9632	24.4051				By MS/MS	By MS/MS	By MS/MS	By MS/MS	NA	NA	NA	NA	+	M_S		8	8	8	55.7	55.7	55.7	16.369	0	31.779	8540000000	41	8	8	8	6	7	7	8	0	0	0	0	300800000	62868000	85630000	80405000	71902000	0
26.6566	26.5283	26.6674	26.6679	23.2476	23.9307	23.1746	24.3626				By MS/MS	By MS/MS	By MS/MS	By MS/MS	NA	NA	NA	NA	+	M_S		2	2	2	23.2	23.2	23.2	11.912	0	9.0413	943280000	15	2	2	2	2	2	2	2	0	0	0	0	166800000	37724000	49774000	40810000	38493000	0
28.9291	28.82	28.9563	29.0523	23.9268	24.22	24.3277	23.9273				By MS/MS	By MS/MS	By MS/MS	By MS/MS	NA	NA	NA	NA	+	M_S		17	17	17	75.9	75.9	75.9	18.541	0	74.372	13016000000	71	17	17	17	14	13	13	17	0	0	0	0	898160000	182950000	243610000	232440000	239160000	0
30.928	31.0694	30.8466	31.0655	22.995	24.1619	22.7763	24.3181				By MS/MS	By MS/MS	By MS/MS	By MS/MS	By MS/MS	NA	By MS/MS	By MS/MS	+	M_S		16	16	16	71.1	71.1	71.1	26.342	0	141.19	36039000000	109	16	16	16	15	15	13	15	1	0	1	1	2281700000	492420000	803540000	678710000	307060000	11724000
30.6158	30.7359	30.6703	30.8495	23.1535	23.3518	23.216	23.2551				By MS/MS	By MS/MS	By MS/MS	By MS/MS	By MS/MS	By MS/MS	By MS/MS	By MS/MS	+	M_S		55	55	54	55.4	55.4	54.1	103.41	0	323.31	101210000000	313	55	55	54	49	49	46	48	3	3	3	2	1644100000	307560000	444090000	443680000	412990000	6938600
31.9198	31.3758	32.9789	33.0761	24.3219	24.2665	23.8946	24.9304				By MS/MS	By MS/MS	By MS/MS	By MS/MS	By MS/MS	By MS/MS	By MS/MS	By MS/MS	+	M_S		72	72	72	74.2	74.2	74.2	108.01	0	323.31	260410000000	519	72	72	72	63	67	67	65	2	3	3	3	2430500000	494160000	757630000	584940000	536440000	1036200
28.1017	27.9609	28.1438	28.2287	24.5785	23.8099	23.4982	23.7748				By MS/MS	By MS/MS	By MS/MS	By MS/MS	NA	NA	NA	NA	+	M_S		11	11	11	47.7	47.7	47.7	25.904	0	37.846	4348000000	41	11	11	11	9	7	8	11	0	0	0	0	181030000	50141000	51887000	34866000	44139000	0
30.3065	30.0723	30.1914	29.8637	22.5457	24.0944	23.4156	24.2475				By MS/MS	By MS/MS	By MS/MS	By MS/MS	NA	NA	NA	NA	+	M_S		26	26	26	58.7	58.7	58.7	57.274	0	323.31	25267000000	115	26	26	26	23	24	22	22	0	0	0	0	652080000	162430000	131630000	198880000	159130000	0
30.1339	30.0688	33.1601	29.9242	26.1799	24.4661	22.78	24.6679				By MS/MS	By MS/MS	By MS/MS	By MS/MS	By matching	By matching	By MS/MS	NA	+	M_S		21	21	21	81.4	81.4	81.4	23.325	0	323.31	109120000000	177	21	21	21	21	21	21	18	2	2	1	0	7394900000	1689200000	2281000000	1836100000	1586600000	2029600
31.2401	31.216	31.1782	31.2272	21.7493	23.904	22.879	23.8769				By MS/MS	By MS/MS	By MS/MS	By MS/MS	By MS/MS	By MS/MS	NA	By MS/MS	+	M_S		21	21	21	66.7	66.7	66.7	30.868	0	182.88	93697000000	161	21	21	21	20	21	19	20	2	1	0	1	4336400000	961400000	1189400000	1131700000	1031500000	5189700
29.2481	28.7144	28.8471	29.2855	24.0746	23.9873	24.1881	23.7053				By MS/MS	By MS/MS	By MS/MS	By MS/MS	NA	NA	NA	NA	+	M_S		7	7	7	80.8	80.8	80.8	10.582	0	323.31	5713400000	34	7	7	7	6	6	6	5	0	0	0	0	237600000	44366000	71145000	75044000	47041000	0
31.9807	32.0839	32.0723	32.4405	22.3069	24.0065	23.0219	24.6313				By MS/MS	By MS/MS	By MS/MS	By MS/MS	NA	NA	NA	NA	+	M_S		4	4	4	51.8	51.8	51.8	12.209	0	77.943	43682000000	48	4	4	4	4	4	4	4	0	0	0	0	9461700000	1917000000	2568100000	2381300000	2595300000	0
28.6714	28.9661	28.7473	29.0727	23.0104	24.8257	25.1682	24.5095				By MS/MS	By MS/MS	By MS/MS	By MS/MS	By MS/MS	NA	NA	NA	+	M_S		12	12	12	88.1	88.1	88.1	13.438	0	116.91	14891000000	60	12	12	12	11	12	11	10	1	0	0	0	1640900000	297690000	486340000	408380000	448470000	3969300
27.3465	27.391	27.4467	27.3665	23.0321	24.4633	24.0378	25.0194				By MS/MS	By MS/MS	By MS/MS	By MS/MS	NA	NA	NA	NA	+	M_S		7	7	7	58.5	58.5	58.5	12.008	0	10.415	2095600000	29	7	7	7	5	7	5	6	0	0	0	0	208890000	64700000	63076000	37118000	43999000	0
26.568	26.5832	26.4794	26.6119	22.1081	24.6293	23.5847	24.3363				By MS/MS	By MS/MS	By MS/MS	By MS/MS	By matching	NA	NA	NA	+	M_S		10	10	10	21.5	21.5	21.5	60.851	0	15.611	1644800000	25	10	10	10	9	9	8	7	1	0	0	0	81613000	17204000	27887000	16190000	19757000	574740
24.1854	26.0303	25.9381	25.864	23.7696	24.8693	25.2933	23.8464				By MS/MS	By MS/MS	By MS/MS	By MS/MS	NA	NA	NA	NA	+	M_S		2	2	2	1.5	1.5	1.5	69.765	0	20.296	401630000	5	2	2	2	1	2	2	2	0	0	0	0	26775000	4724900	8386100	7671200	5993000	0
30.9415	30.3706	28.4099	30.456	23.8398	23.737	25.2337	24.0447				By MS/MS	By MS/MS	By MS/MS	By MS/MS	By MS/MS	By MS/MS	By MS/MS	By MS/MS	+	M_S		3	3	3	11.4	11.4	11.4	24.164	0.0020695	2.301	9681900000	19	3	3	3	2	2	2	3	1	1	1	1	1383100000	345080000	376470000	48282000	347050000	54751000
34.5178	34.6363	34.2806	34.8165	22.2791	22.1172	23.6697	22.7748				By MS/MS	By MS/MS	By MS/MS	By MS/MS	By MS/MS	By MS/MS	By MS/MS	By MS/MS	+	M_S		27	27	27	88.3	88.3	88.3	21.897	0	323.31	709140000000	483	27	27	27	25	25	25	25	2	2	2	2	31887000000	6474100000	9052800000	8004700000	8303800000	11874000
31.4373	31.6064	31.2406	31.5713	24.3109	23.649	21.8082	23.7048				By MS/MS	By MS/MS	By MS/MS	By MS/MS	NA	NA	NA	NA	+	M_S		6	6	6	80	80	80	9.3616	0	71.172	27877000000	33	6	6	6	6	5	5	6	0	0	0	0	11508000000	2261100000	3526500000	2791100000	2929200000	0
30.088	29.9417	29.9719	30.0095	24.6601	24.5974	24.9114	24.0098				By MS/MS	By MS/MS	By MS/MS	By MS/MS	By matching	NA	NA	NA	+	M_S		14	14	14	65.6	65.6	65.6	21.187	0	120.24	24955000000	77	14	14	14	13	13	14	12	1	0	0	0	1481300000	353480000	420580000	413120000	294070000	154900
32.6348	32.6651	32.6527	32.7426	23.7092	23.0138	25.0223	24.4969				By MS/MS	By MS/MS	By MS/MS	By MS/MS	NA	NA	NA	NA	+	M_S		14	14	14	62.2	62.2	62.2	22.548	0	99.748	136610000000	173	14	14	14	14	14	14	14	0	0	0	0	8677900000	1837200000	2479800000	2274400000	2086400000	0
32.4305	32.64	32.4959	32.4742	23.0105	23.7996	24.2663	23.2111				By MS/MS	By MS/MS	By MS/MS	By MS/MS	NA	NA	NA	NA	+	M_S		10	10	10	39.2	39.2	39.2	20.572	0	38.363	87861000000	102	10	10	10	10	10	10	9	0	0	0	0	7898300000	1700400000	2236200000	2018500000	1943200000	0
30.8962	30.8962	30.8121	30.827	25.0242	23.942	23.5081	24.6372				By MS/MS	By MS/MS	By MS/MS	By MS/MS	NA	NA	By MS/MS	By MS/MS	+	M_S		10	10	10	29.9	29.9	29.9	18.317	0	134.14	30294000000	48	10	10	10	10	10	10	10	0	0	1	1	3339500000	728730000	841200000	794310000	734050000	0
30.4199	30.4504	30.5616	30.3265	24.3291	23.5421	23.4091	23.8911				By MS/MS	By MS/MS	By MS/MS	By MS/MS	NA	NA	NA	NA	+	M_S		10	10	10	60	60	60	14.189	0	285.81	37568000000	93	10	10	10	10	9	9	10	0	0	0	0	3808600000	817250000	1089000000	1028300000	874090000	0
31.5103	31.6447	31.5157	31.364	25.2897	23.4386	23.5263	24.2605				By MS/MS	By MS/MS	By MS/MS	By MS/MS	By MS/MS	NA	NA	NA	+	M_S		12	12	12	61.3	61.3	61.3	19.563	0	123.79	55456000000	62	12	12	12	9	10	9	10	1	0	0	0	3443600000	565010000	1159800000	936810000	781990000	204410000
31.1645	30.9972	31.1189	31.098	23.4912	25.4694	24.583	23.4817				By MS/MS	By MS/MS	By MS/MS	By MS/MS	NA	NA	NA	NA	+	M_S		10	10	10	68.5	68.5	68.5	14.849	0	63.795	28827000000	103	10	10	10	10	10	10	10	0	0	0	0	3303600000	785450000	905330000	820170000	792660000	0
31.4392	31.3228	31.2862	31.4359	23.6893	24.1847	24.0564	23.8817				By MS/MS	By MS/MS	By MS/MS	By MS/MS	NA	NA	NA	NA	+	M_S		4	4	4	46.2	46.2	46.2	6.2123	0	5.9617	22006000000	22	4	4	4	4	4	4	4	0	0	0	0	7335400000	1478900000	2141900000	1893100000	1821500000	0
31.2807	31.1751	31.2521	31.1521	23.2717	23.0167	23.8523	23.6619				By MS/MS	By MS/MS	By MS/MS	By MS/MS	By MS/MS	By MS/MS	By MS/MS	By MS/MS	+	M_S		19	19	19	79	79	79	19.468	0	323.31	105840000000	168	19	19	19	19	19	19	19	1	1	1	1	8963700000	2049700000	2208500000	2286700000	2047400000	131690000
32.2203	32.284	32.329	32.2264	23.3984	24.2505	24.8095	24.2037				By MS/MS	By MS/MS	By MS/MS	By MS/MS	NA	NA	NA	NA	+	M_S		21	21	21	62.9	62.9	62.9	25.238	0	323.31	120960000000	192	21	21	21	20	21	21	19	0	0	0	0	7032100000	1638500000	1992700000	1819200000	1581700000	0
31.8829	31.9739	31.7255	31.749	25.1451	23.3932	23.3105	23.721				By MS/MS	By MS/MS	By MS/MS	By MS/MS	NA	NA	NA	By MS/MS	+	M_S		6	6	6	38.8	38.8	38.8	13.92	0	56.958	40257000000	97	6	6	6	6	6	6	6	0	0	0	1	6423700000	1296900000	1617300000	1701900000	1692300000	0
31.4516	31.3013	31.2391	31.2027	23.3387	23.9204	22.6591	24.392				By MS/MS	By MS/MS	By MS/MS	By MS/MS	NA	NA	NA	NA	+	M_S		9	9	9	62.1	62.1	62.1	14.154	0	108.07	29280000000	55	9	9	9	8	8	9	9	0	0	0	0	2403700000	854250000	766600000	275680000	507200000	0
31.1131	31.0072	31.0969	31.1173	22.6953	24.6789	23.5963	24.3044				By MS/MS	By MS/MS	By MS/MS	By MS/MS	NA	NA	NA	NA	+	M_S		7	7	7	53.7	53.7	53.7	10.897	0	45.43	31852000000	44	7	7	7	7	7	7	7	0	0	0	0	3518500000	763680000	967560000	942160000	845140000	0
29.7708	29.6374	29.6034	29.7771	24.3243	22.964	23.1996	24.2435				By MS/MS	By MS/MS	By MS/MS	By MS/MS	NA	NA	NA	NA	+	M_S		23	23	23	46.3	46.3	46.3	46.237	0	305.17	32115000000	113	23	23	23	21	20	21	20	0	0	0	0	1664000000	397440000	449530000	424290000	392690000	0
28.9083	28.6889	28.6387	28.9318	24.7471	22.7296	23.8619	24.0744				By MS/MS	By MS/MS	By MS/MS	By MS/MS	NA	NA	NA	NA	+	M_S		3	3	3	6	6	6	52.969	0	173.58	3367300000	15	3	3	3	3	2	3	3	0	0	0	0	156100000	39781000	29489000	39216000	47610000	0
28.1881	28.1548	28.3514	28.3666	23.8511	24.8559	23.4888	23.1065				By MS/MS	By MS/MS	By MS/MS	By MS/MS	NA	NA	NA	NA	+	M_S		17	17	17	52.5	52.5	52.5	38.448	0	70.857	7645000000	51	17	17	17	13	14	15	13	0	0	0	0	281390000	53422000	66886000	93641000	67439000	0
27.6462	27.8114	27.5284	27.848	23.2854	25.6381	23.7057	22.5828				By MS/MS	By MS/MS	By MS/MS	By MS/MS	NA	NA	NA	NA	+	M_S		13	13	13	66.7	66.7	66.7	24.449	0	39.048	4333500000	44	13	13	13	9	11	11	10	0	0	0	0	200980000	41100000	50248000	52559000	57069000	0
32.4914	32.3658	32.3114	32.6783	22.7775	24.6818	23.1691	24.3004				By MS/MS	By MS/MS	By MS/MS	By MS/MS	NA	By MS/MS	NA	NA	+	M_S		15	15	15	61.9	61.9	61.9	31.413	0	105.36	48592000000	72	15	15	15	13	12	14	14	0	1	0	0	2673200000	568040000	735670000	702660000	649060000	0
30.9954	31.0463	30.859	31.1616	22.6817	23.3928	23.7514	23.5045				By MS/MS	By MS/MS	By MS/MS	By MS/MS	NA	NA	NA	NA	+	M_S		6	6	6	47.6	47.6	47.6	16.653	0	134.38	34693000000	46	6	6	6	6	6	6	6	0	0	0	0	2241300000	415250000	699770000	553810000	572460000	0
30.9768	30.9692	30.9577	31.0344	23.6905	23.0424	25.1493	24.4694				By MS/MS	By MS/MS	By MS/MS	By MS/MS	NA	NA	NA	NA	+	M_S		13	13	13	71.6	71.6	71.6	16.484	0	323.31	49633000000	74	13	13	13	13	13	12	13	0	0	0	0	3718500000	758240000	1111300000	961860000	887080000	0
26.2749	26.3727	26.0573	26.4382	23.9458	23.7935	23.9546	22.8667				By MS/MS	By MS/MS	By MS/MS	By MS/MS	NA	NA	NA	NA	+	M_S		17	17	17	36.7	36.7	36.7	65.691	0	39.218	2171400000	42	17	17	17	10	13	11	12	0	0	0	0	38456000	6971700	12906000	7934300	10644000	0
31.0021	31.218	30.945	31.3729	23.0283	23.1877	24.4563	23.0961				By MS/MS	By MS/MS	By MS/MS	By MS/MS	NA	NA	NA	NA	+	M_S		4	4	4	8.4	8.4	8.4	46.929	0	8.6575	19407000000	18	4	4	4	4	4	4	4	0	0	0	0	2246800000	429680000	643080000	560370000	613680000	0
26.8344	26.3777	26.6005	26.6164	24.2887	23.8127	22.727	24.6345				By MS/MS	By MS/MS	By MS/MS	By MS/MS	NA	NA	NA	NA	+	M_S		4	4	4	6.5	6.5	6.5	46.86	0	3.7193	1217500000	15	4	4	4	3	3	3	3	0	0	0	0	163640000	45086000	39087000	47686000	31784000	0
28.68	28.354	28.761	28.2949	23.6021	22.1217	22.0223	22.7019				By MS/MS	By MS/MS	By MS/MS	By MS/MS	NA	NA	NA	NA	+	M_S		4	4	4	22.1	22.1	22.1	31.643	0	93.694	2939800000	14	4	4	4	4	4	4	4	0	0	0	0	355470000	83140000	85201000	113950000	73176000	0
30.3771	30.21	30.3252	30.6066	23.1174	24.4377	24.6571	24.4477				By MS/MS	By MS/MS	By MS/MS	By MS/MS	NA	NA	NA	NA	+	M_S		14	14	14	82.5	82.5	82.5	14.746	0	246.29	24530000000	95	14	14	14	10	12	11	13	0	0	0	0	1041800000	400280000	176390000	324440000	140700000	0
31.268	31.3579	31.3526	31.1772	24.6275	24.1189	22.5812	23.0446				By MS/MS	By MS/MS	By MS/MS	By MS/MS	NA	NA	NA	NA	+	M_S		8	8	8	51.9	51.9	51.9	14.791	0	72.379	53470000000	67	8	8	8	7	8	6	8	0	0	0	0	5655000000	1108600000	2099300000	1229400000	1217800000	0
29.6485	28.5145	29.1525	29.1831	23.4639	23.5287	25.0443	24.1967				By MS/MS	By MS/MS	By MS/MS	By MS/MS	NA	NA	NA	NA	+	M_S		5	5	5	12	12	12	16.981	0	117.25	8516700000	91	5	5	5	5	4	5	5	0	0	0	0	3396400000	1540500000	495480000	670340000	690090000	0
33.0814	33.1449	32.8987	33.4102	23.6744	23.8232	23.6816	23.2165				By MS/MS	By MS/MS	By MS/MS	By MS/MS	NA	By matching	NA	By MS/MS	+	M_S		17	17	17	61.9	61.9	61.9	19.429	0	323.31	142470000000	156	17	17	17	16	16	15	17	0	1	0	1	6598000000	1585600000	1647000000	1365000000	1994700000	0
29.579	29.3619	29.5203	29.5482	24.219	24.3999	24.9765	24.3925				By MS/MS	By MS/MS	By MS/MS	By MS/MS	NA	NA	NA	NA	+	M_S		10	10	10	34.8	34.8	34.8	38.974	0	146.96	10282000000	37	10	10	10	9	9	8	9	0	0	0	0	824000000	205190000	277670000	191810000	149330000	0
32.4863	32.3496	32.391	32.4903	24.5184	24.2315	23.3717	24.2278				By MS/MS	By MS/MS	By MS/MS	By MS/MS	NA	NA	NA	NA	+	M_S		18	18	18	80.3	80.3	80.3	20.379	0	242.55	143830000000	177	18	18	18	16	17	17	17	0	0	0	0	7762000000	1734200000	2154600000	2136700000	1736600000	0
31.788	31.7042	31.6448	31.7809	25.271	24.7762	24.4543	24.5317				By MS/MS	By MS/MS	By MS/MS	By MS/MS	By MS/MS	By MS/MS	By MS/MS	By MS/MS	+	M_S		34	34	34	69.1	69.1	69.1	51.232	0	323.31	143390000000	340	34	34	34	33	33	33	33	3	2	3	3	4369500000	924180000	1187400000	1066900000	1035700000	41689000
31.3228	31.4234	31.4766	31.7526	24.1204	23.0955	23.7174	24.0749				By MS/MS	By MS/MS	By MS/MS	By MS/MS	NA	NA	NA	NA	+	M_S		8	8	8	86.1	86.1	86.1	12.28	0	108.93	50076000000	58	8	8	8	6	7	6	7	0	0	0	0	6373600000	1119600000	1574900000	1371900000	2307200000	0
32.0405	32.0633	32.1021	32.1728	25.1714	26.1689	22.7461	24.784				By MS/MS	By MS/MS	By MS/MS	By MS/MS	NA	By MS/MS	NA	By MS/MS	+	M_S		43	43	43	83.1	83.1	83.1	48.528	0	323.31	182760000000	369	43	43	43	42	40	41	41	0	3	0	1	4342200000	994570000	1010100000	1067500000	1145000000	0
30.5265	30.4898	30.4772	30.7018	24.7168	23.718	23.9021	24.2209				By MS/MS	By MS/MS	By MS/MS	By MS/MS	NA	NA	NA	NA	+	M_S		13	13	13	62.5	62.5	62.5	19.112	0	110.1	23232000000	57	13	13	13	11	11	10	11	0	0	0	0	1983500000	383470000	580910000	501980000	517090000	0
27.6514	27.9109	27.5051	27.8909	23.7365	24.8114	23.719	24.6931				By MS/MS	By MS/MS	By MS/MS	By MS/MS	NA	By MS/MS	By matching	NA	+	M_S		17	17	17	51	51	51	41.317	0	99.076	6111600000	57	17	17	17	14	14	12	16	0	1	1	0	266370000	52331000	73390000	52924000	81676000	0
31.4873	31.3811	31.4613	31.369	24.8958	23.7268	22.7986	24.7735				By MS/MS	By MS/MS	By MS/MS	By MS/MS	By MS/MS	NA	NA	By MS/MS	+	M_S		27	27	27	70.5	70.5	70.5	43.392	0	323.31	106930000000	170	27	27	27	25	24	23	24	1	0	0	1	4146800000	838090000	1033200000	1011400000	854870000	54843000
28.8011	28.7445	28.466	29.0972	22.2009	22.5014	23.6283	24.2335				By MS/MS	By MS/MS	By MS/MS	By MS/MS	NA	NA	NA	NA	+	M_S		5	5	5	48.8	48.8	48.8	10.159	0	17.132	2999900000	18	5	5	5	4	3	4	5	0	0	0	0	531290000	232560000	106620000	88332000	103780000	0
32.6404	32.5679	32.5727	32.6412	23.1847	23.5482	23.8886	23.7852				By MS/MS	By MS/MS	By MS/MS	By MS/MS	By MS/MS	NA	NA	NA	+	M_S		26	26	26	90.7	90.7	90.7	26.896	0	323.31	154200000000	268	26	26	26	22	24	24	24	1	0	0	0	6818300000	1297800000	1786900000	2089800000	1641800000	1974200
27.2813	27.3076	27.4366	28.7143	24.3271	24.4271	24.5735	23.0554				By MS/MS	By MS/MS	By MS/MS	By MS/MS	By matching	NA	By MS/MS	By MS/MS	+	M_S		20	20	20	51.4	51.4	51.4	49.501	0	215.95	6894400000	71	20	20	20	17	19	15	17	1	0	2	1	192240000	29506000	48072000	39405000	70428000	875960
28.9826	29.0937	29.0229	29.1254	23.6134	22.7631	24.216	23.6382				By MS/MS	By MS/MS	By MS/MS	By MS/MS	By MS/MS	NA	NA	NA	+	M_S		29	29	29	68.9	68.9	68.9	46.283	0	217.56	17895000000	114	29	29	29	26	26	26	22	1	0	0	0	538430000	108270000	170360000	147720000	112080000	83474
29.3746	29.4309	29.4263	29.4179	25.4253	24.624	24.7227	23.4909				By MS/MS	By MS/MS	By MS/MS	By MS/MS	NA	NA	By MS/MS	By matching	+	M_S		2	2	2	3.2	3.2	3.2	26.847	0.000425	3.3292	5839800000	12	2	2	2	2	2	2	2	0	0	1	1	1000900000	208710000	270070000	259860000	251540000	0
32.0372	31.1146	31.0518	32.1769	29.7769	29.6756	29.6473	29.7965				By MS/MS	By MS/MS	By MS/MS	By MS/MS	By MS/MS	By MS/MS	By MS/MS	By MS/MS	+	M_S		27	27	27	80.4	80.4	80.4	27.683	0	237.53	107050000000	143	27	27	27	22	25	24	24	3	3	3	3	6886700000	816920000	1045500000	913160000	981270000	681200000
29.8345	29.8032	29.7623	29.795	24.5108	23.6025	25.2314	24.0559				By MS/MS	By MS/MS	By MS/MS	By MS/MS	NA	NA	NA	By matching	+	M_S		22	22	22	51.8	51.8	51.8	40.932	0	235.47	14177000000	73	22	22	22	16	18	16	18	0	0	0	1	521520000	206430000	114860000	115850000	84385000	0
31.3398	31.2991	31.3884	31.3884	22.8209	23.1231	22.6575	24.0306				By MS/MS	By MS/MS	By MS/MS	By MS/MS	By MS/MS	NA	By matching	By matching	+	M_S		49	49	49	78.3	78.3	78.3	67.088	0	323.31	161850000000	338	49	49	49	41	44	47	44	2	0	1	1	3595600000	671330000	974220000	1069400000	877790000	457240
28.3976	28.1773	28.0807	28.588	24.9659	23.0667	23.7147	24.7256				By MS/MS	By MS/MS	By MS/MS	By MS/MS	NA	NA	NA	NA	+	M_S		9	9	9	45.4	45.4	45.4	21.423	0	61.318	8423600000	55	9	9	9	7	9	8	9	0	0	0	0	315550000	64095000	102870000	51618000	96964000	0
28.4245	28.5038	28.5123	28.5169	24.3118	23.8919	23.9474	24.8405				By MS/MS	By MS/MS	By MS/MS	By MS/MS	NA	NA	NA	NA	+	M_S		7	7	7	43.5	43.5	43.5	14.997	0	32.956	3769300000	30	7	7	7	6	6	5	7	0	0	0	0	459240000	109690000	165040000	118040000	66464000	0
33.1083	31.08	33.2817	33.4863	24.0807	22.3056	23.959	23.7484				By MS/MS	By MS/MS	By MS/MS	By MS/MS	By MS/MS	By MS/MS	By MS/MS	By MS/MS	+	M_S		24	24	24	91.6	91.6	91.6	16.758	0	190.9	184580000000	188	24	24	24	22	23	22	24	1	3	1	1	13755000000	2565300000	3886400000	4001600000	3287200000	2418700
26.2838	26.1521	26.2393	26.4207	23.399	25.2523	24.0109	24.5976				By MS/MS	By MS/MS	By MS/MS	By MS/MS	NA	NA	NA	NA	+	M_S		8	8	8	23.5	23.5	23.5	42.071	0	17.517	1378100000	22	8	8	8	8	6	6	8	0	0	0	0	57026000	13720000	16640000	11325000	15341000	0
29.0443	29.6957	28.9336	28.7951	27.9499	27.4472	24.0813	23.4636				By MS/MS	By MS/MS	By MS/MS	By MS/MS	By MS/MS	By MS/MS	NA	By matching	+	M_S		9	9	9	63.8	63.8	63.8	14.992	0	60.367	9089300000	35	9	9	9	7	9	7	8	2	2	0	1	1209800000	266070000	326430000	325650000	285890000	4336900
28.9322	28.8227	28.7483	28.985	25.4365	23.7453	24.4613	23.3846				By MS/MS	By MS/MS	By MS/MS	By MS/MS	By matching	By MS/MS	By matching	NA	+	M_S		27	27	27	59.4	59.4	59.4	60.166	0	126.8	26102000000	114	27	27	27	25	25	25	27	1	1	1	0	661310000	151780000	193210000	150060000	163120000	567740
33.3964	33.3478	33.4378	33.4575	23.663	23.8959	25.4273	23.3782				By MS/MS	By MS/MS	By MS/MS	By MS/MS	NA	NA	NA	NA	+	M_S		8	8	8	63.4	63.4	63.4	13.183	0	311.5	194670000000	124	8	8	8	8	8	8	8	0	0	0	0	15268000000	3391800000	3945400000	4145100000	3786100000	0
31.7311	31.5997	31.5762	31.7729	23.8809	25.7161	24.1496	24.2435				By MS/MS	By MS/MS	By MS/MS	By MS/MS	NA	By MS/MS	By MS/MS	By MS/MS	+	M_S		4	4	4	45.2	45.2	45.2	8.1012	0	28.455	29663000000	30	4	4	4	4	4	4	4	0	1	1	1	6970100000	1414000000	1957300000	1816200000	1752500000	0
29.6366	29.5906	29.6181	29.8108	23.1891	24.227	24.6977	23.6623				By MS/MS	By MS/MS	By MS/MS	By MS/MS	NA	By MS/MS	NA	NA	+	M_S		5	5	5	50	50	50	6.4936	0	9.5779	6686700000	28	5	5	5	5	5	5	5	0	1	0	0	2175700000	521830000	555110000	531340000	551210000	0
29.3466	29.018	28.8881	29.2908	23.0291	24.0693	24.4907	23.6365				By MS/MS	By MS/MS	By MS/MS	By MS/MS	NA	By matching	NA	NA	+	M_S		5	5	5	41.7	41.7	41.7	11.77	0	7.034	3822400000	17	5	5	5	4	4	5	4	0	1	0	0	196650000	42618000	58276000	44417000	46795000	0
28.4043	28.3809	28.4468	28.5412	23.7718	23.4818	23.5563	23.8682				By MS/MS	By MS/MS	By MS/MS	By MS/MS	NA	NA	NA	NA	+	M_S		11	11	11	58.9	58.9	58.9	20.532	0	45.581	6199100000	36	11	11	11	10	8	9	8	0	0	0	0	385120000	86216000	92114000	109600000	97193000	0
29.5939	29.5867	29.5903	29.6447	23.2244	22.3655	24.0411	24.2739				By MS/MS	By MS/MS	By MS/MS	By MS/MS	By matching	By MS/MS	By MS/MS	By matching	+	M_S		28	28	28	72.8	72.8	72.8	45.79	0	243.12	22882000000	99	28	28	28	25	24	22	24	1	1	1	1	734240000	183330000	187120000	175160000	188630000	5991900
30.2982	30.1563	30.2542	30.31	21.9165	24.8069	24.643	23.0533				By MS/MS	By MS/MS	By MS/MS	By MS/MS	NA	By matching	By MS/MS	By matching	+	M_S		28	28	28	71.6	71.6	71.6	44.278	0	323.31	45460000000	147	28	28	28	26	22	26	27	0	1	1	1	1213800000	314410000	256770000	336730000	298290000	0
34.2131	34.2656	34.1845	34.1943	23.1231	24.544	22.7592	23.7934				By MS/MS	By MS/MS	By MS/MS	By MS/MS	By matching	By MS/MS	NA	NA	+	M_S		36	36	36	75.5	75.5	75.5	47.618	0	323.31	907330000000	957	36	36	36	35	35	35	35	1	1	0	0	30499000000	6666700000	8469000000	7687500000	7675300000	119510
31.8103	31.6927	31.7549	31.6737	23.714	24.4761	24.7909	23.0026				By MS/MS	By MS/MS	By MS/MS	By MS/MS	NA	NA	By MS/MS	NA	+	M_S		7	7	7	64.4	64.4	64.4	11.509	0	26.295	39223000000	70	7	7	7	4	6	7	7	0	0	1	0	4895800000	725580000	1474400000	1381000000	1310000000	0
30.7342	30.6061	30.6393	30.8025	24.0696	24.5077	23.563	24.3942				By MS/MS	By MS/MS	By MS/MS	By MS/MS	By MS/MS	By MS/MS	By MS/MS	NA	+	M_S		37	37	37	76.1	76.1	76.1	45.29	0	323.31	94876000000	221	37	37	37	36	34	33	36	1	1	1	0	2261900000	489510000	606230000	553430000	590140000	7429000
28.3866	28.3373	28.3666	28.1165	23.9124	22.9261	23.8854	23.8668				By MS/MS	By MS/MS	By MS/MS	By MS/MS	NA	NA	NA	NA	+	M_S		11	11	11	64.7	64.7	64.7	28.004	0	67.799	6383100000	37	11	11	11	9	9	11	11	0	0	0	0	307990000	44830000	79827000	75463000	107870000	0
31.0818	32.9865	31.0875	31.1664	24.3377	23.4924	26.5869	24.2196				By MS/MS	By MS/MS	By MS/MS	By MS/MS	By MS/MS	By MS/MS	By MS/MS	By MS/MS	+	M_S		33	33	33	65.7	65.7	65.7	54.165	0	323.31	124120000000	244	33	33	33	32	31	31	30	1	1	2	1	3479900000	735010000	992170000	921300000	818850000	2562100
27.518	27.2643	27.3284	27.7288	24.4746	24.36	24.0496	22.7545				By MS/MS	By MS/MS	By MS/MS	By MS/MS	NA	NA	NA	NA	+	M_S		3	3	3	72.2	72.2	72.2	5.936	0	12.523	1568600000	13	3	3	3	3	3	3	3	0	0	0	0	338620000	65653000	87269000	80342000	105350000	0
29.7889	29.6806	29.8241	29.7958	23.0975	24.156	23.4734	23.9066				By MS/MS	By MS/MS	By MS/MS	By MS/MS	NA	NA	NA	NA	+	M_S		13	13	13	33.5	33.5	33.5	37.844	0	65.65	21525000000	88	13	13	13	13	13	12	13	0	0	0	0	1434800000	229320000	439550000	385430000	380510000	0
26.2958	25.3737	26.1962	26.5528	23.619	24.1936	22.7282	23.9473				By MS/MS	By MS/MS	By MS/MS	By MS/MS	NA	NA	NA	NA	+	M_S		5	5	5	43.2	43.2	43.2	10.68	0	11.171	640150000	16	5	5	5	3	3	3	5	0	0	0	0	97432000	22952000	30850000	23584000	50896000	0
30.6284	30.5974	30.6354	30.6403	23.5398	23.8854	24.1078	24.0466				By MS/MS	By MS/MS	By MS/MS	By MS/MS	NA	NA	NA	By MS/MS	+	M_S		56	56	56	75.6	75.6	75.6	93.244	0	323.31	124720000000	349	56	56	56	47	49	52	48	0	0	0	1	1936200000	429340000	550680000	501930000	454290000	0
30.2687	30.3091	30.353	30.4561	23.1721	24.0396	23.231	24.2347				By MS/MS	By MS/MS	By MS/MS	By MS/MS	By MS/MS	By MS/MS	By MS/MS	By MS/MS	+	M_S		32	32	32	73.8	73.8	73.8	42.309	0	235.92	40151000000	126	32	32	32	26	28	27	27	1	1	1	1	1064600000	181380000	311540000	195510000	274630000	21083000
32.1829	32.3041	32.0887	32.4371	24.3965	23.5296	23.3147	24.9193				By MS/MS	By MS/MS	By MS/MS	By MS/MS	By MS/MS	By matching	NA	NA	+	M_S		14	14	14	24.6	24.6	24.6	58.182	0	48.346	99074000000	105	14	14	14	11	12	11	13	1	1	0	0	4032400000	949660000	1177800000	803220000	1098200000	1778900
27.8174	27.8007	27.5118	27.8016	24.1995	23.8085	23.2031	23.8217				By MS/MS	By MS/MS	By MS/MS	By MS/MS	NA	NA	NA	NA	+	M_S		6	6	6	22.6	22.6	22.6	42.976	0	99.652	2131000000	17	6	6	6	3	6	4	3	0	0	0	0	115220000	20595000	49862000	19810000	24954000	0
27.6209	27.5753	27.7891	27.8259	24.3389	23.7888	24.0533	23.3993				By MS/MS	By MS/MS	By MS/MS	By MS/MS	NA	NA	NA	NA	+	M_S		10	10	10	55.8	55.8	55.8	22.022	0	40.251	5261900000	49	10	10	10	9	9	9	10	0	0	0	0	251500000	60536000	42537000	82984000	65441000	0
27.0647	27.3337	27.0789	27.4049	23.956	22.8597	24.0037	23.5027				By MS/MS	By MS/MS	By MS/MS	By MS/MS	By matching	NA	NA	NA	+	M_S		15	15	15	52.6	52.6	52.6	35.846	0	156.37	4791000000	41	15	15	15	11	14	11	11	1	0	0	0	148500000	27151000	57509000	34525000	29315000	10497000
31.3895	31.2271	31.379	31.2324	22.8379	23.9178	24.475	22.5062				By MS/MS	By MS/MS	By MS/MS	By MS/MS	NA	NA	NA	By MS/MS	+	M_S		10	10	10	57	57	57	14.175	0	21.655	53714000000	78	10	10	10	9	9	10	10	0	0	0	1	10393000000	2489400000	2932800000	2690200000	2268000000	0
31.1763	31.2364	31.1816	31.23	24.7845	24.4887	24.5117	23.6797				By MS/MS	By MS/MS	By MS/MS	By MS/MS	NA	NA	NA	NA	+	M_S		16	16	16	75.8	75.8	75.8	17.294	0	167.11	50719000000	82	16	16	16	14	15	16	15	0	0	0	0	6503300000	1338800000	1867700000	1741800000	1555000000	0
31.4183	31.4757	31.3281	31.4388	24.2967	23.2535	25.6168	20.9351				By MS/MS	By MS/MS	By MS/MS	By MS/MS	NA	By MS/MS	NA	NA	+	M_S		17	17	17	65	65	65	18.528	0	120.65	105320000000	145	17	17	17	17	16	17	17	0	1	0	0	7332200000	1669400000	2139200000	1808700000	1709800000	0
29.7058	29.646	29.4862	29.8115	23.5518	23.6109	24.1414	24.6131				By MS/MS	By MS/MS	By MS/MS	By MS/MS	NA	NA	NA	NA	+	M_S		6	6	6	66.7	66.7	66.7	7.8453	0	15.444	7236400000	43	6	6	6	5	6	4	5	0	0	0	0	2175200000	439760000	604500000	604690000	526280000	0
32.1797	31.2789	31.2247	31.3808	23.6286	28.8932	24.0977	23.4616				By MS/MS	By MS/MS	By MS/MS	By MS/MS	By MS/MS	By MS/MS	By MS/MS	By MS/MS	+	M_S		19	19	19	71.5	71.5	71.5	25.975	0	323.31	82059000000	121	19	19	19	18	18	18	19	1	2	1	1	4816600000	708510000	1347200000	1240800000	1013900000	84124000
26.467	26.2622	26.5469	26.9987	24.6687	23.9609	23.7147	23.7072				By MS/MS	By MS/MS	By MS/MS	By MS/MS	NA	NA	NA	NA	+	M_S		3	3	3	17.9	17.9	17.9	18.904	0	3.8402	829740000	12	3	3	3	3	3	3	3	0	0	0	0	38405000	8421800	9164400	8973400	11845000	0
32.1167	32.0114	31.9868	32.046	25.5471	23.1806	23.1886	24.4357				By MS/MS	By MS/MS	By MS/MS	By MS/MS	By matching	By MS/MS	By MS/MS	By MS/MS	+	M_S		31	31	31	82.2	82.2	82.2	26.967	0	323.31	192980000000	303	31	31	31	31	30	30	31	1	1	1	1	7687900000	1715100000	2151000000	1947600000	1874200000	182090
30.5043	28.7632	30.4714	30.5215	23.6318	25.1963	22.3571	24.424				By MS/MS	By MS/MS	By MS/MS	By MS/MS	By MS/MS	By MS/MS	By MS/MS	NA	+	M_S		47	47	47	64.4	64.4	64.4	66.437	0	323.31	49163000000	230	47	47	47	40	43	42	37	1	1	2	0	779310000	167240000	210700000	213870000	178320000	2903300
29.9714	29.8512	29.8284	30.0132	24.7242	25.3377	24.8711	24.5938				By MS/MS	By MS/MS	By MS/MS	By MS/MS	NA	By matching	NA	NA	+	M_S		20	20	20	55.2	55.2	55.2	29.768	0	107.41	29779000000	110	20	20	20	18	19	19	19	0	1	0	0	1573500000	366820000	437140000	385090000	383710000	0
31.2125	31.3403	31.2041	31.3645	30.5309	30.7087	24.1302	30.9613				By MS/MS	By MS/MS	By MS/MS	By MS/MS	By MS/MS	By MS/MS	By MS/MS	By MS/MS	+	M_S		16	16	16	64.9	64.9	64.9	25.459	0	96.425	78262000000	88	16	16	16	14	16	16	15	2	2	1	2	5655000000	398670000	517840000	450340000	424320000	864100000
28.9161	28.9371	28.8252	28.9676	24.9279	24.1899	23.5511	22.2548				By MS/MS	By MS/MS	By MS/MS	By MS/MS	By MS/MS	By MS/MS	By MS/MS	By MS/MS	+	M_S		39	39	39	65.4	65.4	65.4	76.365	0	323.31	27127000000	170	39	39	39	36	36	38	33	6	5	4	3	488640000	91003000	131620000	116130000	103020000	13941000
31.8991	32.0058	31.989	29.9585	21.4985	20.8231	21.3473	24.4035				By MS/MS	By MS/MS	By MS/MS	By MS/MS	By MS/MS	By MS/MS	By MS/MS	By MS/MS	+	M_S		34	34	34	73.4	73.4	73.4	46.046	0	323.31	108970000000	236	34	34	34	30	33	31	31	2	2	2	1	3134900000	624220000	910740000	845300000	729060000	6336800
28.0486	27.7744	27.908	27.8892	24.1099	24.1648	23.9845	24.4982				By MS/MS	By MS/MS	By MS/MS	By MS/MS	NA	NA	NA	NA	+	M_S		2	2	2	10.9	10.9	10.9	20.014	0	5.0971	2067100000	13	2	2	2	2	2	2	2	0	0	0	0	295310000	69303000	76487000	78945000	70570000	0
30.63	30.904	30.6272	30.982	23.2686	23.3304	24.1864	24.1231				By MS/MS	By MS/MS	By MS/MS	By MS/MS	By MS/MS	By MS/MS	By MS/MS	By MS/MS	+	M_S		15	15	15	66.3	66.3	66.3	21.919	0	82.826	66180000000	76	15	15	15	12	15	12	13	1	1	1	1	2619900000	497500000	795680000	632950000	693800000	433050000
27.4696	27.3343	23.7345	27.4896	23.8572	23.7862	23.443	23.4828				By MS/MS	By MS/MS	By MS/MS	By MS/MS	NA	NA	NA	NA	+	M_S		2	2	2	7.6	7.6	7.6	31.564	0	7.4626	1003900000	11	2	2	2	2	2	2	2	0	0	0	0	125490000	27687000	36574000	27846000	33387000	0
31.3973	31.5557	31.2052	31.6727	23.5261	24.1222	24.3447	23.8432				By MS/MS	By MS/MS	By MS/MS	By MS/MS	By MS/MS	By MS/MS	By MS/MS	By MS/MS	+	M_S		9	9	9	57.8	57.8	57.8	9.7298	0	95.903	66855000000	75	9	9	9	9	9	8	9	1	1	1	1	6255400000	1320800000	1958200000	1286600000	1660400000	6666400
30.4236	30.4905	30.3455	30.4164	24.0813	23.2756	22.9289	23.2263				By MS/MS	By MS/MS	By MS/MS	By MS/MS	NA	NA	NA	NA	+	M_S		5	5	5	50	50	50	7.5128	0	21.171	15347000000	36	5	5	5	5	5	5	5	0	0	0	0	6073900000	1267900000	1831500000	1532800000	1441600000	0
26.1015	26.4052	25.6981	26.4413	23.2236	23.1973	23.0233	25.3779				By MS/MS	By MS/MS	By MS/MS	By MS/MS	By MS/MS	By MS/MS	By MS/MS	By MS/MS	+	M_S		8	8	8	58	58	58	20.768	0	36.557	1597800000	17	8	8	8	6	7	5	6	1	1	1	1	56014000	11125000	17302000	12241000	15345000	7125100
32.0342	32.2055	32.2129	32.3796	23.6874	23.8067	24.1056	24.457				By MS/MS	By MS/MS	By MS/MS	By MS/MS	NA	NA	NA	NA	+	M_S		4	4	4	64.2	64.2	64.2	9.4028	0	292.03	51348000000	64	4	4	4	4	4	4	4	0	0	0	0	14363000000	2879200000	3877600000	3572500000	4034200000	0
33.0285	32.98	33.0204	33.1322	23.9426	24.7217	23.9448	24.0422				By MS/MS	By MS/MS	By MS/MS	By MS/MS	NA	NA	NA	NA	+	M_S		21	21	21	70.1	70.1	70.1	25.448	0	278.37	227020000000	311	21	21	21	21	20	21	20	0	0	0	0	13192000000	2727100000	3717800000	3584500000	3162200000	0
31.7543	31.7447	31.711	31.6748	25.0457	23.9172	25.0583	23.7839				By MS/MS	By MS/MS	By MS/MS	By MS/MS	NA	NA	NA	NA	+	M_S		22	22	22	63	63	63	25.442	0	215.19	97856000000	129	22	22	22	20	20	21	18	0	0	0	0	3795400000	864410000	1038500000	1043800000	848640000	0
31.4479	31.4581	31.409	31.4801	23.4227	23.6271	22.851	24.3617				By MS/MS	By MS/MS	By MS/MS	By MS/MS	By matching	By MS/MS	By MS/MS	By MS/MS	+	M_S		18	18	18	65.8	65.8	65.8	21.834	0	201.35	70984000000	142	18	18	18	16	18	17	16	1	1	1	1	3527100000	658790000	1057200000	974620000	836480000	19695000
32.4305	32.4909	32.3998	32.403	23.0477	23.5861	24.4593	24.3355				By MS/MS	By MS/MS	By MS/MS	By MS/MS	NA	NA	NA	NA	+	M_S		20	20	19	80.5	80.5	76.3	25.769	0	323.31	144000000000	232	20	20	19	19	20	19	19	0	0	0	0	5713300000	1174700000	1595600000	1493500000	1449400000	0
32.5073	32.5146	32.5999	32.5853	23.7293	24.2282	23.7372	24.3455				By MS/MS	By MS/MS	By MS/MS	By MS/MS	NA	NA	By matching	By matching	+	M_S		20	20	20	62.1	62.1	62.1	29.28	0	144.7	128720000000	160	20	20	20	20	19	18	19	0	0	1	1	10156000000	2205000000	2578100000	2866000000	2507100000	0
30.5665	30.5595	30.4792	30.5084	24.3363	23.0059	25.1307	24.9693				By MS/MS	By MS/MS	By MS/MS	By MS/MS	NA	NA	NA	NA	+	M_S		8	8	8	67.9	67.9	67.9	9.2128	0	104.98	20124000000	44	8	8	8	8	8	8	7	0	0	0	0	4013400000	1059500000	909800000	994410000	1049700000	0
31.7599	31.6604	31.6655	31.7431	23.9807	23.8742	22.5914	24.0939				By MS/MS	By MS/MS	By MS/MS	By MS/MS	NA	NA	NA	NA	+	M_S		7	7	7	81.5	81.5	81.5	15.058	0	125.32	40838000000	67	7	7	7	7	6	6	6	0	0	0	0	1922200000	361800000	318740000	843650000	398000000	0
30.3448	30.1888	30.178	30.2834	23.8787	25.3742	22.7807	22.9823				By MS/MS	By MS/MS	By MS/MS	By MS/MS	By matching	By matching	By matching	By MS/MS	+	M_S		78	78	78	69.5	69.5	69.5	132	0	323.31	47358000000	270	78	78	78	66	63	69	64	1	1	1	1	475520000	95468000	128870000	127640000	101030000	477940
29.2392	29.0913	29.0817	29.3491	23.8134	24.2396	24.4564	22.6612				By MS/MS	By MS/MS	By MS/MS	By MS/MS	By MS/MS	By matching	By MS/MS	NA	+	M_S		18	18	18	61.5	61.5	61.5	44.123	0	109.68	11773000000	57	18	18	18	12	15	13	14	1	1	1	0	384060000	73221000	101660000	104660000	98568000	1379900
30.3994	30.4496	30.3752	30.3045	23.6693	24.0119	22.6324	23.5909				By MS/MS	By MS/MS	By MS/MS	By MS/MS	NA	By MS/MS	NA	By MS/MS	+	M_S		6	6	6	23.1	23.1	23.1	32.548	0	72.69	11324000000	30	6	6	6	5	4	6	4	0	1	0	1	1124100000	249230000	327870000	294190000	252820000	0
28.565	28.5422	29.4217	28.6191	23.0683	24.3092	26.4651	24.0161				By MS/MS	By MS/MS	By MS/MS	By MS/MS	By MS/MS	NA	By MS/MS	NA	+	M_S		10	10	10	56.2	56.2	56.2	17.995	0	47.279	8118700000	39	10	10	10	9	9	10	10	1	0	2	0	624980000	143940000	171980000	155390000	151210000	19769000
29.1951	29.0276	29.1687	29.1015	22.3112	22.2486	23.6944	24.4739				By MS/MS	By MS/MS	By MS/MS	By MS/MS	NA	NA	NA	NA	+	M_S		7	7	7	11.8	11.8	11.8	59.983	0	69.766	10877000000	34	7	7	7	7	7	7	7	0	0	0	0	545880000	116170000	147350000	153490000	128870000	0
28.9973	29.0829	29.0436	29.2613	23.5853	24.8196	23.5597	24.5117				By MS/MS	By MS/MS	By MS/MS	By MS/MS	NA	NA	NA	NA	+	M_S		6	6	6	45.7	45.7	45.7	10.75	0	11.594	6714600000	21	6	6	6	6	5	6	5	0	0	0	0	575100000	118450000	159600000	163150000	133900000	0
30.251	30.0208	30.057	30.2068	23.9831	23.6613	23.9281	23.1066				By MS/MS	By MS/MS	By MS/MS	By MS/MS	NA	NA	NA	NA	+	M_S		5	5	5	15.9	15.9	15.9	38.051	0	11.598	5647000000	11	5	5	5	2	4	4	4	0	0	0	0	556180000	157880000	145940000	134630000	117730000	0
30.0225	30.1999	29.975	30.2995	23.7483	24.1384	24.6158	25.3274				By MS/MS	By MS/MS	By MS/MS	By MS/MS	NA	NA	NA	NA	+	M_S		7	7	7	52.1	52.1	52.1	13.958	0	63.902	11183000000	32	7	7	7	6	7	7	7	0	0	0	0	658020000	128720000	200850000	158480000	169960000	0
28.7806	28.6271	28.6925	28.5602	23.3923	24.5629	24.085	25.2745				By MS/MS	By MS/MS	By MS/MS	By MS/MS	NA	NA	NA	NA	+	M_S		4	4	4	13.2	13.2	13.2	64.615	0	63.75	2091600000	16	4	4	4	3	3	3	3	0	0	0	0	199220000	48304000	48459000	54709000	47744000	0
26.8423	26.7757	26.7521	26.834	24.3211	24.1629	23.332	24.43				By MS/MS	By MS/MS	By MS/MS	By MS/MS	By MS/MS	By MS/MS	By MS/MS	By MS/MS	+	M_S		3	3	3	4.2	4.2	4.2	49.341	0.0097561	1.7733	1403500000	9	3	3	3	2	2	2	3	1	1	1	1	115190000	19907000	18792000	15254000	16018000	9446500
28.7997	28.747	28.6182	28.8027	24.5078	25.2522	23.0584	23.7747				By MS/MS	By MS/MS	By MS/MS	By MS/MS	By MS/MS	By MS/MS	By MS/MS	By MS/MS	+	M_S		18	18	18	41.9	41.9	41.9	56.803	0	145.62	14307000000	76	18	18	18	16	14	16	15	1	1	1	1	340770000	71156000	87503000	82753000	76207000	4834100
31.2891	31.2992	31.2765	31.2733	24.8119	19.0759	18.5523	23.8927				By MS/MS	By MS/MS	By MS/MS	By MS/MS	By MS/MS	By MS/MS	By MS/MS	By MS/MS	+	M_S		33	33	33	60.6	60.6	60.6	57.511	0	323.31	101930000000	265	33	33	33	31	30	31	28	1	2	1	1	2745300000	675270000	827780000	636120000	603390000	714190
27.9526	27.9636	28.0772	28.033	23.841	22.2421	24.052	24.3605				By MS/MS	By MS/MS	By MS/MS	By MS/MS	By matching	By MS/MS	By MS/MS	NA	+	M_S		16	16	16	68.3	68.3	68.3	29.079	0	149.51	10245000000	80	16	16	16	14	15	16	16	1	1	1	0	451570000	93139000	122450000	127120000	108860000	1765700
29.7843	29.7911	29.6819	29.8566	23.2263	23.5123	23.3585	25.5846				By MS/MS	By MS/MS	By MS/MS	By MS/MS	By MS/MS	By MS/MS	By MS/MS	By MS/MS	+	M_S		55	55	55	60.8	60.8	60.8	112.05	0	323.31	55740000000	252	55	55	55	48	49	48	48	1	1	1	1	617790000	134790000	169040000	154450000	151340000	2060800
28.0355	27.9196	27.8216	28.0466	25.323	23.7591	24.2785	23.8179				By MS/MS	By MS/MS	By MS/MS	By MS/MS	NA	NA	NA	NA	+	M_S		26	26	26	63.9	63.9	63.9	51.878	0	140.26	7461300000	80	26	26	26	21	21	21	19	0	0	0	0	207310000	51536000	63323000	56208000	36237000	0
30.6249	30.6335	30.8079	30.5409	22.6813	24.693	25.107	22.9803				By MS/MS	By MS/MS	By MS/MS	By MS/MS	NA	NA	NA	NA	+	M_S		15	15	15	82.9	82.9	82.9	20.378	0	167.4	30910000000	88	15	15	15	11	14	15	13	0	0	0	0	1160900000	199960000	377010000	304100000	279800000	0
29.3646	29.3478	29.1352	29.6144	24.3444	24.6972	23.9725	23.8944				By MS/MS	By MS/MS	By MS/MS	By MS/MS	NA	NA	NA	NA	+	M_S		12	12	12	55.5	55.5	55.5	25.888	0	89.497	12696000000	55	12	12	12	12	11	11	9	0	0	0	0	588610000	156450000	173650000	117280000	141230000	0
27.3614	27.1667	25.1076	27.3947	25.1163	24.9184	23.7368	24.2811				By MS/MS	By MS/MS	By MS/MS	By MS/MS	NA	NA	NA	NA	+	M_S		3	3	3	8.3	8.3	8.3	67.155	0	5.5249	914760000	10	3	3	3	2	3	1	2	0	0	0	0	60890000	14042000	17193000	12383000	17272000	0
29.6707	29.588	29.5961	29.7557	23.788	23.2492	24.3421	23.5812				By MS/MS	By MS/MS	By MS/MS	By MS/MS	By MS/MS	By matching	NA	By MS/MS	+	M_S		31	31	31	64.8	64.8	64.8	64.749	0	323.31	38466000000	150	31	31	31	28	29	27	28	1	1	0	1	739030000	141790000	210660000	198820000	184220000	1251700
31.1842	31.1209	31.1436	31.3774	24.3182	23.1199	23.0862	23.2057				By MS/MS	By MS/MS	By MS/MS	By MS/MS	NA	NA	NA	NA	+	M_S		10	10	10	79.8	79.8	79.8	11.452	0	53.257	26003000000	59	10	10	10	10	9	10	10	0	0	0	0	3685200000	482610000	1261300000	1151500000	789730000	0
29.0147	29.2142	29.1302	29.2695	25.1497	22.5433	24.9921	24.3273				By MS/MS	By MS/MS	By MS/MS	By MS/MS	NA	NA	NA	NA	+	M_S		8	8	8	59.9	59.9	59.9	15.774	0	59.173	9355800000	41	8	8	8	7	5	7	8	0	0	0	0	935580000	179530000	210570000	274670000	270810000	0
29.3941	29.3394	29.4268	29.199	22.8598	24.842	25.178	23.7288				By MS/MS	By MS/MS	By MS/MS	By MS/MS	NA	By matching	NA	NA	+	M_S		28	28	28	76.9	76.9	76.9	36.772	0	323.31	23892000000	128	28	28	28	24	24	21	25	0	1	0	0	551260000	140230000	142190000	147910000	120370000	0
27.6033	27.7045	27.6216	27.8016	24.2328	23.5467	22.7369	24.1024				By MS/MS	By MS/MS	By MS/MS	By MS/MS	NA	NA	NA	NA	+	M_S		4	4	4	8.6	8.6	8.6	56.571	0	9.6332	2517700000	16	4	4	4	4	4	4	4	0	0	0	0	107090000	26093000	23357000	28091000	29543000	0
32.3364	30.3724	30.3705	32.3761	22.6555	24.1338	23.6254	25.4436				By MS/MS	By MS/MS	By MS/MS	By MS/MS	By matching	By matching	By matching	By matching	+	M_S		47	45	45	87.4	86	86	69.011	0	323.31	161150000000	447	47	45	45	45	39	45	46	2	3	1	1	2215500000	502150000	564160000	598060000	548920000	0
31.2089	31.3794	31.3098	31.4921	23.4117	23.6577	23.3264	23.9142				By MS/MS	By MS/MS	By MS/MS	By MS/MS	By MS/MS	By MS/MS	By MS/MS	By MS/MS	+	M_S		21	21	21	82.6	82.6	82.6	33.427	0	323.31	78502000000	130	21	21	21	18	20	20	19	1	3	1	2	2466300000	336250000	632180000	722700000	728270000	6096300
32.7372	32.7495	32.7347	32.863	23.6071	24.5858	23.5247	24.7453				By MS/MS	By MS/MS	By MS/MS	By MS/MS	By matching	NA	NA	NA	+	M_S		33	33	33	77.8	77.8	77.8	48.904	0	323.31	283600000000	378	33	33	33	33	31	29	30	1	0	0	0	4231900000	847230000	1326400000	1023700000	1034500000	3984400
32.5069	32.4104	32.5565	32.586	22.3946	23.7677	23.9066	23.9352				By MS/MS	By MS/MS	By MS/MS	By MS/MS	NA	NA	By matching	By MS/MS	+	M_S		7	7	7	49.8	49.8	49.8	27.097	0	323.31	50575000000	80	7	7	7	6	6	5	4	0	0	1	1	5374400000	1317000000	1299800000	1378400000	1379300000	0
27.1973	30.7895	28.9768	31.0026	21.314	21.8899	21.0156	24.0167				By MS/MS	By MS/MS	By MS/MS	By MS/MS	By MS/MS	By MS/MS	By MS/MS	NA	+	M_S		24	24	24	73.8	73.8	73.8	33.098	0	115.8	28100000000	105	24	24	24	18	22	18	20	3	3	3	0	1212500000	272180000	276470000	326080000	322500000	4817200
28.6309	28.6388	28.6636	28.6255	23.8282	23.7649	24.4285	23.3052				By MS/MS	By MS/MS	By MS/MS	By MS/MS	NA	By MS/MS	NA	NA	+	M_S		17	17	17	63.4	63.4	63.4	24.271	0	38.534	13873000000	75	17	17	17	15	14	15	14	0	1	0	0	656920000	159200000	182630000	167740000	147350000	0
29.095	29.0963	29.0861	29.1863	23.1924	24.2229	23.606	23.8866				By MS/MS	By MS/MS	By MS/MS	By MS/MS	NA	NA	NA	NA	+	M_S		20	20	20	54.4	54.4	54.4	41.386	0	192.3	15237000000	93	20	20	20	19	17	17	19	0	0	0	0	470390000	99090000	133650000	123510000	114140000	0
30.7417	30.6068	30.5569	30.7355	23.5222	24.9459	23.154	25.4993				By MS/MS	By MS/MS	By MS/MS	By MS/MS	NA	NA	NA	NA	+	M_S		17	17	17	70	70	70	37.495	0	315.63	32898000000	101	17	17	17	16	17	17	15	0	0	0	0	673000000	161530000	177890000	163350000	170230000	0
29.7025	29.8523	29.6082	29.778	23.2661	23.2821	23.801	24.2375				By MS/MS	By MS/MS	By MS/MS	By MS/MS	By MS/MS	NA	NA	NA	+	M_S		22	22	22	69.5	69.5	69.5	35.861	0	323.31	37915000000	121	22	22	22	19	20	21	20	1	0	0	0	861190000	182990000	251120000	223800000	203280000	14248000
31.514	31.5758	31.4743	31.5333	24.219	22.7982	24.3585	21.7714				By MS/MS	By MS/MS	By MS/MS	By MS/MS	By matching	By matching	By matching	By matching	+	M_S		21	21	21	66.5	66.5	66.5	30.138	0	272.77	71458000000	121	21	21	21	20	19	20	18	1	1	1	2	3608900000	800510000	1009400000	1000900000	781090000	2422800
30.2692	30.2208	30.251	30.4314	24.8305	25.735	24.0154	24.0656				By MS/MS	By MS/MS	By MS/MS	By MS/MS	By MS/MS	By MS/MS	By MS/MS	NA	+	M_S		28	28	28	66.3	66.3	66.3	51.356	0	269.39	27739000000	131	28	28	28	27	25	24	23	1	2	1	0	804590000	177080000	250860000	141280000	232770000	1584000
29.3704	29.4201	29.3663	29.5055	22.633	23.7314	24.7885	22.8472				By MS/MS	By MS/MS	By MS/MS	By MS/MS	By MS/MS	By matching	NA	NA	+	M_S		48	48	48	75.6	75.6	75.6	68.78	0	323.31	58120000000	216	48	48	48	43	41	41	43	1	1	0	0	1021600000	223560000	272550000	275500000	248440000	1509300
28.4113	28.4078	28.5008	28.2008	22.647	23.8894	24.1832	23.4582				By MS/MS	By MS/MS	By MS/MS	By MS/MS	NA	NA	NA	NA	+	M_S		5	5	5	69	69	69	14.478	0	95.575	5405500000	27	5	5	5	4	3	4	4	0	0	0	0	343390000	101800000	83528000	92278000	65783000	0
33.1781	33.1464	33.046	33.1955	24.3145	23.2177	24.1119	24.4624				By MS/MS	By MS/MS	By MS/MS	By MS/MS	NA	NA	By MS/MS	NA	+	M_S		24	24	24	84.5	84.5	84.5	28.298	0	323.31	237910000000	275	24	24	24	24	24	23	24	0	0	1	0	10336000000	2012200000	2847800000	2090700000	3385800000	0
27.4615	27.8065	27.503	28.1038	23.076	24.4172	24.2214	22.6411				By MS/MS	By MS/MS	By MS/MS	By MS/MS	NA	NA	NA	NA	+	M_S		3	3	3	23.2	23.2	23.2	26.031	0	35.453	1666000000	11	3	3	3	2	3	2	2	0	0	0	0	60120000	10372000	17267000	12343000	20138000	0
28.651	28.565	28.441	28.7621	23.2293	24.3256	24.4337	23.8975				By MS/MS	By MS/MS	By MS/MS	By MS/MS	NA	NA	NA	NA	+	M_S		5	5	5	73.2	73.2	73.2	11.496	0	69.518	6212700000	38	5	5	5	3	5	4	4	0	0	0	0	300000000	48397000	96015000	70647000	84940000	0
30.1194	30.2964	30.3128	30.353	23.3954	24.4145	24.3919	23.8886				By MS/MS	By MS/MS	By MS/MS	By MS/MS	NA	NA	NA	NA	+	M_S		15	15	15	71.6	71.6	71.6	19.45	0	96.89	18554000000	83	15	15	15	13	13	13	13	0	0	0	0	882460000	196230000	255250000	244300000	186680000	0
29.192	28.9842	29.2745	28.9746	24.0095	22.6033	23.9187	24.319				By MS/MS	By MS/MS	By MS/MS	By MS/MS	NA	NA	NA	NA	+	M_S		4	4	4	30.5	30.5	30.5	10.739	0	60.502	6619000000	16	4	4	4	4	4	4	4	0	0	0	0	971050000	219330000	259420000	274530000	217780000	0
30.4602	30.3866	30.2948	30.2742	24.6431	24.3367	25.0831	23.9131				By MS/MS	By MS/MS	By MS/MS	By MS/MS	By MS/MS	NA	By matching	NA	+	M_S		18	18	18	67.2	67.2	67.2	30.722	0	179.96	38301000000	85	18	18	18	18	17	17	18	1	0	1	0	1910200000	440600000	529690000	501340000	430940000	3870200
29.4423	29.6795	29.3912	29.6773	24.9052	22.9264	24.9568	24.5791				By MS/MS	By MS/MS	By MS/MS	By MS/MS	NA	NA	NA	NA	+	M_S		16	16	16	74.8	74.8	74.8	29.284	0	190.42	15084000000	60	16	16	16	13	11	14	10	0	0	0	0	920830000	179030000	282450000	273230000	186120000	0
30.9784	30.9332	30.8871	30.9591	24.0076	23.6201	23.6969	24.0421				By MS/MS	By MS/MS	By MS/MS	By MS/MS	NA	NA	NA	NA	+	M_S		47	47	47	69.1	69.1	69.1	75.992	0	323.31	79444000000	254	47	47	47	44	43	43	44	0	0	0	0	1347400000	337960000	325970000	325680000	357750000	0
30.3332	30.4186	30.2855	30.4101	24.1985	23.0621	24.9939	23.9242				By MS/MS	By MS/MS	By MS/MS	By MS/MS	By MS/MS	NA	NA	By MS/MS	+	M_S		64	64	64	69.3	69.3	69.3	99.573	0	323.31	109130000000	400	64	64	64	58	61	57	60	1	0	0	1	1458400000	305200000	449020000	326760000	376510000	929180
31.3316	31.3419	31.2984	31.4162	23.9454	23.6035	23.3734	23.1907				By MS/MS	By MS/MS	By MS/MS	By MS/MS	By MS/MS	NA	By MS/MS	By matching	+	M_S		37	37	37	64.7	64.7	64.7	53.539	0	303.66	131980000000	271	37	37	37	36	35	36	33	1	0	1	1	3359500000	764560000	953810000	878110000	751260000	11765000
29.6829	29.5462	29.4705	29.6243	23.6078	23.3625	23.9438	23.2455				By MS/MS	By MS/MS	By MS/MS	By MS/MS	NA	NA	NA	NA	+	M_S		24	24	24	55.5	55.5	55.5	50.43	0	203.68	31532000000	109	24	24	24	19	24	21	22	0	0	0	0	745340000	222330000	211390000	150260000	161360000	0
27.6927	28.196	28.752	28.335	23.9216	23.0292	24.057	23.0323				By MS/MS	By MS/MS	By MS/MS	By MS/MS	NA	NA	NA	NA	+	M_S		2	2	2	17.8	17.8	17.8	11.267	0	4.3197	2968700000	13	2	2	2	2	2	2	2	0	0	0	0	455490000	71254000	129940000	132450000	121840000	0
29.456	29.3251	29.382	29.4711	24.3697	24.3131	23.7966	23.9358				By MS/MS	By MS/MS	By MS/MS	By MS/MS	By MS/MS	By MS/MS	By MS/MS	NA	+	M_S		22	22	22	62.7	62.7	62.7	44.659	0	205.47	25163000000	102	22	22	22	20	20	20	22	1	1	1	0	561070000	99586000	146170000	155170000	160130000	92433000
29.2968	29.1936	29.226	29.1834	23.295	23.3772	24.8417	23.7469				By MS/MS	By MS/MS	By MS/MS	By MS/MS	NA	NA	NA	NA	+	M_S		25	25	25	61.1	61.1	61.1	48.27	0	126.95	17636000000	126	25	25	25	24	25	25	24	0	0	0	0	444790000	107130000	117240000	110790000	109640000	0
29.9598	30.0033	29.8863	30.0009	23.8454	24.9003	24.9299	24.0337				By MS/MS	By MS/MS	By MS/MS	By MS/MS	NA	NA	NA	NA	+	M_S		11	11	11	73.3	73.3	73.3	14.167	0	60.309	23242000000	71	11	11	11	11	9	9	10	0	0	0	0	1102600000	302510000	363490000	196910000	239720000	0
31.4088	31.3624	31.4404	31.4857	23.785	24.208	24.5748	23.4988				By MS/MS	By MS/MS	By MS/MS	By MS/MS	By MS/MS	NA	By MS/MS	By MS/MS	+	M_S		16	16	16	69.4	69.4	69.4	27.208	0	323.31	110600000000	184	16	16	16	16	16	15	15	1	0	1	1	7513300000	1604000000	2028400000	2057900000	1797600000	4792100
31.6861	31.6992	31.6425	31.7936	24.1278	24.2896	23.1961	24.1709				By MS/MS	By MS/MS	By MS/MS	By MS/MS	By matching	NA	NA	NA	+	M_S		14	14	14	61	61	61	26.682	0	323.31	64121000000	94	14	14	14	13	14	12	13	1	0	0	0	3878500000	903520000	1156700000	1101700000	716620000	1015100
29.0794	29.0379	28.7348	28.9037	24.0228	25.3052	23.2962	25.4902				By MS/MS	By MS/MS	By MS/MS	By MS/MS	NA	NA	NA	NA	+	M_S		4	4	4	14.2	14.2	14.2	44.866	0	186.31	5181800000	31	4	4	4	4	4	3	4	0	0	0	0	326900000	90286000	107450000	38120000	91038000	0
31.8492	31.7714	31.8376	31.9319	23.4935	24.2751	24.0394	23.5923				By MS/MS	By MS/MS	By MS/MS	By MS/MS	NA	By matching	NA	NA	+	M_S		25	25	25	62.4	62.4	62.4	36.465	0	323.31	148470000000	244	25	25	25	25	25	25	24	0	1	0	0	5435100000	1218500000	1488300000	1417900000	1301400000	0
31.8758	31.9288	31.8263	31.8899	24.4323	23.8904	24.6078	24.1232				By MS/MS	By MS/MS	By MS/MS	By MS/MS	NA	By MS/MS	NA	By MS/MS	+	M_S		19	19	19	64.6	64.6	64.6	30.773	0	257.32	108690000000	159	19	19	19	18	19	18	19	0	1	0	1	5361700000	1100900000	1503400000	1336400000	1374500000	0
31.0066	30.8332	30.8763	31.0789	24.0259	23.4343	23.6709	24.5246				By MS/MS	By MS/MS	By MS/MS	By MS/MS	NA	NA	NA	NA	+	M_S		11	11	11	73.5	73.5	73.5	9.365	0	42.023	32762000000	55	11	11	11	11	11	10	11	0	0	0	0	5691200000	1256100000	1409000000	1583500000	1442600000	0
31.3662	31.457	31.4035	31.4601	23.3968	23.8077	23.702	23.1704				By MS/MS	By MS/MS	By MS/MS	By MS/MS	NA	NA	NA	NA	+	M_S		18	18	18	66.7	66.7	66.7	26.105	0	323.31	61588000000	148	18	18	18	16	16	17	15	0	0	0	0	3812200000	649440000	1237000000	1249100000	676640000	0
31.7995	31.6132	31.6624	31.7976	24.3764	24.9328	23.9761	23.0468				By MS/MS	By MS/MS	By MS/MS	By MS/MS	By matching	NA	NA	NA	+	M_S		11	11	11	70.6	70.6	70.6	15.764	0	212.33	67324000000	116	11	11	11	10	11	11	10	1	0	0	0	4901700000	1128900000	1270900000	1206000000	1295900000	11635000
31.7641	31.706	31.7387	31.7298	22.9989	23.7126	23.6603	23.3649				By MS/MS	By MS/MS	By MS/MS	By MS/MS	NA	NA	NA	NA	+	M_S		13	13	13	63.2	63.2	63.2	18.565	0	81.342	64305000000	100	13	13	13	12	12	12	12	0	0	0	0	6170600000	1284800000	1886300000	1592200000	1407300000	0
32.0489	32.063	32.1361	32.1089	22.7093	23.7551	23.7348	24.8176				By MS/MS	By MS/MS	By MS/MS	By MS/MS	By MS/MS	By MS/MS	By matching	By MS/MS	+	M_S		21	21	21	72.9	72.9	72.9	23.089	0	184.45	111720000000	132	21	21	21	18	18	20	21	1	1	1	1	7019600000	1481100000	1822100000	1875000000	1811200000	5231700
26.4816	26.3145	26.5852	26.2353	22.9863	24.3909	23.7284	23.3801				By MS/MS	By MS/MS	By MS/MS	By MS/MS	NA	NA	NA	NA	+	M_S		6	6	6	11.7	11.7	11.7	85.12	0	13.073	1186700000	18	6	6	6	5	4	4	6	0	0	0	0	65453000	16382000	14452000	16834000	17785000	0
25.9555	25.8722	25.5249	25.9267	24.5861	22.9717	24.4359	23.7102				By MS/MS	By MS/MS	By MS/MS	By MS/MS	NA	NA	NA	NA	+	M_S		5	5	5	40	40	40	11.267	0	13.964	624520000	15	5	5	5	4	3	4	5	0	0	0	0	124900000	25348000	25637000	38150000	35769000	0
30.7656	30.8864	30.8047	30.7755	23.2466	24.4615	22.7068	23.8803				By MS/MS	By MS/MS	By MS/MS	By MS/MS	By matching	NA	NA	NA	+	M_S		12	12	12	45.9	45.9	45.9	20.105	0	139.32	50861000000	84	12	12	12	12	11	12	12	1	0	0	0	4816300000	1121700000	1272100000	1277400000	1145100000	744810
32.0454	32.1337	31.9238	32.2584	24.6368	23.631	24.2653	25.4589				By MS/MS	By MS/MS	By MS/MS	By MS/MS	By MS/MS	By MS/MS	By MS/MS	By MS/MS	+	M_S		23	23	23	79.4	79.4	79.4	34.423	0	323.31	135510000000	212	23	23	23	19	21	20	21	1	1	1	1	4724000000	1112700000	963740000	1344100000	1264500000	10400000
29.6158	29.7573	29.5162	29.7806	24.0928	23.3131	23.8317	23.6423				By MS/MS	By MS/MS	By MS/MS	By MS/MS	By MS/MS	By MS/MS	By MS/MS	By MS/MS	+	M_S		7	7	7	47.2	47.2	47.2	29.112	0	28.638	25478000000	21	7	7	7	6	6	5	5	1	1	1	1	76251000	16552000	22333000	10842000	26523000	344660000
29.9959	29.8346	29.7705	31.004	26.9199	22.8846	24.7447	23.8066				By MS/MS	By MS/MS	By MS/MS	By MS/MS	By MS/MS	By MS/MS	By MS/MS	By MS/MS	+	M_S		25	25	25	61.3	61.3	61.3	44.892	0	105.13	17508000000	95	25	25	25	21	22	18	22	2	1	1	2	519990000	133940000	149880000	142700000	68449000	2506700
27.9995	27.8625	28.0157	28.0442	23.0419	23.2048	24.0627	23.3523				By MS/MS	By MS/MS	By MS/MS	By MS/MS	NA	NA	NA	NA	+	M_S		10	10	10	63.4	63.4	63.4	16.348	0	15.434	5577000000	44	10	10	10	8	10	9	10	0	0	0	0	447920000	100130000	123730000	104700000	119360000	0
29.5364	29.5935	29.46	29.5157	23.8031	25.0814	22.7625	23.1186				By MS/MS	By MS/MS	By MS/MS	By MS/MS	NA	NA	NA	NA	+	M_S		18	18	18	47.8	47.8	47.8	41.115	0	115.36	13671000000	75	18	18	18	16	16	16	16	0	0	0	0	305350000	81143000	82832000	85325000	56046000	0
31.997	34.6936	33.434	33.7802	20.4163	18.4073	18.3123	17.1385				By MS/MS	By MS/MS	By MS/MS	By MS/MS	By MS/MS	By MS/MS	By MS/MS	By MS/MS	+	M_S		65	65	65	84.9	84.9	84.9	59.66	0	323.31	1125400000000	1523	65	65	65	62	60	62	63	4	5	4	4	22780000000	4381300000	7126400000	5321800000	5941800000	620610
31.0056	30.9482	30.8859	31.0421	23.5785	23.4249	23.7938	24.5775				By MS/MS	By MS/MS	By MS/MS	By MS/MS	By MS/MS	By MS/MS	By MS/MS	By MS/MS	+	M_S		21	21	21	84.5	84.5	84.5	22.578	0	316.09	76764000000	177	21	21	21	21	20	20	21	2	1	1	1	3270600000	708010000	1086100000	654680000	713130000	21713000
28.9154	28.8353	28.7352	30.6239	23.8568	24.3086	23.7978	23.6024				By MS/MS	By MS/MS	By MS/MS	By MS/MS	By MS/MS	By MS/MS	By MS/MS	By MS/MS	+	M_S		66	66	66	73.3	73.3	73.3	88.254	0	323.31	61478000000	264	66	66	66	58	56	56	58	4	2	3	1	743370000	182980000	184680000	161590000	196230000	16060000
27.8451	27.8127	28.0398	27.6318	23.9828	24.1391	24.4397	24.5703				By MS/MS	By MS/MS	By MS/MS	By MS/MS	By MS/MS	NA	NA	NA	+	M_S		7	7	7	48.8	48.8	48.8	19.227	0	49.926	3340500000	33	7	7	7	5	5	6	6	1	0	0	0	107930000	32703000	16360000	33114000	23423000	2325400
30.7622	30.7696	30.6323	30.9833	23.4638	23.6237	24.1666	23.2831				By MS/MS	By MS/MS	By MS/MS	By MS/MS	NA	By matching	By MS/MS	NA	+	M_S		6	6	6	69.1	69.1	69.1	9.2604	0	61.364	17837000000	46	6	6	6	5	6	6	5	0	1	1	0	3368000000	735320000	912570000	767470000	936770000	0
29.5509	29.65	29.7475	30.1056	23.6619	24.4423	23.2965	24.5409				By MS/MS	By MS/MS	By MS/MS	By MS/MS	NA	NA	NA	NA	+	M_S		3	3	3	55.4	55.4	55.4	6.1673	0	87.104	4800800000	16	3	3	3	3	3	3	3	0	0	0	0	1600300000	293050000	411670000	418740000	476790000	0
30.2352	30.2563	30.1399	30.2028	23.9848	23.7002	23.3603	23.9066				By MS/MS	By MS/MS	By MS/MS	By MS/MS	NA	NA	NA	NA	+	M_S		7	7	7	14	14	14	66.567	0	73.002	14851000000	29	7	7	7	6	6	4	5	0	0	0	0	675060000	162510000	229010000	108450000	175090000	0
29.6729	29.5544	29.5724	29.6183	24.9887	22.871	23.1963	23.9318				By MS/MS	By MS/MS	By MS/MS	By MS/MS	NA	NA	NA	NA	+	M_S		16	16	16	77.2	77.2	77.2	27.926	0	143.91	20139000000	79	16	16	16	14	15	16	15	0	0	0	0	1003100000	225230000	256500000	276700000	244650000	0
26.217	25.8713	26.0974	26.1839	24.1958	24.1704	24.697	24.3529				By MS/MS	By MS/MS	By MS/MS	By MS/MS	NA	NA	NA	NA	+	M_S		4	4	4	30.5	30.5	30.5	19.045	0	35.232	1057500000	13	4	4	4	3	4	3	4	0	0	0	0	86385000	19821000	22429000	20943000	23193000	0
28.526	28.6269	28.4643	28.3937	22.9358	23.6708	23.9952	24.5021				By MS/MS	By MS/MS	By MS/MS	By MS/MS	NA	NA	NA	NA	+	M_S		5	5	5	31.1	31.1	31.1	18.893	0	23.427	3975300000	24	5	5	5	5	5	5	3	0	0	0	0	402690000	96959000	140780000	90943000	74007000	0
28.2737	28.3241	28.3784	28.3811	22.3123	25.847	24.1374	23.1645				By MS/MS	By MS/MS	By MS/MS	By MS/MS	NA	NA	NA	NA	+	M_S		7	7	7	50.6	50.6	50.6	19.233	0	70.514	4819700000	25	7	7	7	5	7	5	6	0	0	0	0	128940000	29472000	35070000	37334000	27063000	0
28.6118	28.8916	28.6858	28.7259	22.8771	24.6004	24.58	23.8713				By MS/MS	By MS/MS	By MS/MS	By MS/MS	NA	NA	NA	NA	+	M_S		14	14	14	49.8	49.8	49.8	29.037	0	89.886	8193900000	52	14	14	14	12	11	13	11	0	0	0	0	473770000	104530000	134300000	106770000	128170000	0
28.1371	28.2581	27.9634	28.3453	23.0231	25.2055	24.0815	23.0172				By MS/MS	By MS/MS	By MS/MS	By MS/MS	NA	NA	NA	NA	+	M_S		18	18	18	64.8	64.8	64.8	37.363	0	211.3	9151500000	68	18	18	18	16	14	14	16	0	0	0	0	327750000	82210000	82973000	86851000	75712000	0
28.5302	28.3997	28.1892	28.8789	23.603	24.1261	24.743	23.105				By MS/MS	By MS/MS	By MS/MS	By MS/MS	NA	NA	NA	NA	+	M_S		6	6	6	66.4	66.4	66.4	17.167	0	238.11	7897600000	35	6	6	6	5	5	6	6	0	0	0	0	816630000	164810000	250840000	151030000	249950000	0
32.3335	32.321	32.4804	32.3994	25.3412	23.8316	22.9595	24.1507				By MS/MS	By MS/MS	By MS/MS	By MS/MS	NA	NA	NA	NA	+	M_S		2	2	2	8.3	8.3	8.3	28.079	0	3.7168	34346000000	17	2	2	2	2	2	1	2	0	0	0	0	3928900000	801840000	1068300000	1106300000	952490000	0
31.084	29.1385	29.2089	27.8557	24.1555	23.7743	22.6902	23.6426				By MS/MS	By MS/MS	By MS/MS	By MS/MS	By MS/MS	By MS/MS	By MS/MS	By MS/MS	+	M_S		32	32	32	73.6	73.6	73.6	47.057	0	184.86	39353000000	145	32	32	32	28	29	27	27	3	3	2	3	1033000000	213750000	278280000	251550000	246660000	10286000
31.8037	31.8723	31.9914	31.7949	24.248	23.4649	24.0845	24.3187				By MS/MS	By MS/MS	By MS/MS	By MS/MS	NA	By matching	NA	NA	+	M_S		6	6	6	36.2	36.2	36.2	17.282	0	83.462	54867000000	67	6	6	6	5	5	5	6	0	1	0	0	5629200000	1153900000	1676600000	1569400000	1227700000	0
32.4878	32.3712	32.4812	32.4863	22.3684	22.6949	22.7484	23.7579				By MS/MS	By MS/MS	By MS/MS	By MS/MS	By MS/MS	NA	NA	NA	+	M_S		21	21	21	70.1	70.1	70.1	21.142	0	140.41	101830000000	181	21	21	21	18	21	17	20	1	0	0	0	5027300000	1153000000	1359100000	1216500000	1298700000	6136200
31.6357	31.6735	31.742	31.5467	21.7624	23.5839	22.8238	24.2588				By MS/MS	By MS/MS	By MS/MS	By MS/MS	NA	NA	By MS/MS	NA	+	M_S		12	12	12	56.1	56.1	56.1	21.332	0	308.26	84221000000	118	12	12	12	11	12	11	12	0	0	1	0	7693500000	1666500000	2315500000	2102000000	1609600000	0
31.4601	31.4405	31.3928	31.4954	23.3865	24.3044	25.0616	24.7682				By MS/MS	By MS/MS	By MS/MS	By MS/MS	NA	NA	NA	NA	+	M_S		26	26	26	87.7	87.7	87.7	34.491	0	323.31	92784000000	209	26	26	26	24	25	23	24	0	0	0	0	1780300000	387440000	466530000	504280000	422050000	0
29.5538	29.5862	29.5235	29.6749	23.736	24.2523	24.3699	23.5513				By MS/MS	By MS/MS	By MS/MS	By MS/MS	NA	NA	NA	NA	+	M_S		12	12	12	41.2	41.2	41.2	29.125	0	103.27	15669000000	79	12	12	12	10	10	11	11	0	0	0	0	1322100000	289800000	435380000	250890000	346070000	0
34.479	37.0276	36.8451	37.5005	23.1816	24.9792	23.0417	25.5342				By MS/MS	By MS/MS	By MS/MS	By MS/MS	NA	By MS/MS	NA	NA	+	M_S		9	9	9	53.2	53.2	53.2	9.3486	0	53.019	823930000000	348	9	9	9	8	9	8	8	0	2	0	0	127820000000	14110000000	18486000000	16588000000	78631000000	0
25.7996	25.7822	25.8509	25.7644	24.1954	23.5764	24.0928	23.8007				By MS/MS	By MS/MS	By MS/MS	By MS/MS	NA	NA	NA	NA	+	M_S		4	4	4	24.6	24.6	24.6	16.136	0	10.426	498810000	10	4	4	4	4	3	3	2	0	0	0	0	62351000	9587800	20554000	17358000	14852000	0
33.1025	33.0117	30.6951	33.1265	23.8637	24.1329	23.8855	21.8418				By MS/MS	By MS/MS	By MS/MS	By MS/MS	NA	By matching	By matching	By MS/MS	+	M_S		45	45	45	72.3	72.3	72.3	59.55	0	323.31	407840000000	465	45	45	45	44	42	44	43	0	1	1	3	10886000000	2276000000	2902600000	2978900000	2722200000	0
27.3838	28.6293	28.6718	27.4184	22.8308	24.4376	24.5155	24.5546				By MS/MS	By MS/MS	By MS/MS	By MS/MS	By MS/MS	NA	NA	NA	+	M_S		23	23	23	52.3	52.3	52.3	44.381	0	81.081	8974300000	91	23	23	23	19	20	21	20	2	0	0	0	242480000	50630000	74206000	68972000	46591000	2085500
30.1267	30.1823	30.1062	30.1716	22.4192	22.3121	24.6822	23.7038				By MS/MS	By MS/MS	By MS/MS	By MS/MS	NA	By matching	NA	NA	+	M_S		9	9	9	72.4	72.4	72.4	16.617	0	51.279	15430000000	28	9	9	9	9	8	7	8	0	1	0	0	1567600000	340160000	461250000	381130000	378900000	0
30.0186	29.8899	29.9553	30.0598	24.4104	23.7881	24.3682	23.7875				By MS/MS	By MS/MS	By MS/MS	By MS/MS	By matching	NA	NA	By MS/MS	+	M_S		44	44	43	75.7	75.7	74.3	64.38	0	323.31	70392000000	213	44	44	43	38	37	39	40	1	0	0	2	1525400000	346260000	364410000	395850000	418070000	1772600
30.4366	30.366	30.2396	30.475	23.0567	23.6931	24.3397	24.5844				By MS/MS	By MS/MS	By MS/MS	By MS/MS	NA	NA	NA	NA	+	M_S		16	16	16	65.6	65.6	65.6	33.907	0	323.31	27245000000	74	16	16	16	15	12	14	13	0	0	0	0	2200800000	553530000	456780000	583470000	607010000	0
29.5536	29.7597	29.5558	29.8464	24.3677	22.3971	23.2472	23.197				By MS/MS	By MS/MS	By MS/MS	By MS/MS	NA	NA	NA	NA	+	M_S		8	8	8	56.3	56.3	56.3	11.467	0	25.362	14735000000	54	8	8	8	7	8	8	7	0	0	0	0	2100900000	422640000	650630000	444200000	583430000	0
32.0596	32.0336	32.0537	32.12	22.5554	24.2471	24.4475	24.9792				By MS/MS	By MS/MS	By MS/MS	By MS/MS	NA	By MS/MS	NA	NA	+	M_S		32	32	32	78.9	78.9	78.9	50.094	0	323.31	134540000000	285	32	32	32	31	28	27	30	0	1	0	0	3556300000	737160000	958070000	858070000	1001100000	0
29.0722	29.0535	29.1377	29.1365	23.6581	24.7228	24.1984	23.2753				By MS/MS	By MS/MS	By MS/MS	By MS/MS	NA	NA	NA	NA	+	M_S		11	11	11	47.4	47.4	47.4	26.12	0	131.78	8841500000	47	11	11	11	11	10	11	10	0	0	0	0	409540000	93026000	83445000	125140000	107930000	0
29	28.848	28.9237	29.0684	24.2027	24.518	24.3781	23.7549				By MS/MS	By MS/MS	By MS/MS	By MS/MS	NA	NA	NA	NA	+	M_S		5	5	5	18.5	18.5	18.5	38.903	0	69.037	3805800000	21	5	5	5	4	5	3	5	0	0	0	0	184560000	53750000	41064000	37376000	52374000	0
29.1554	29.9015	29.6015	29.972	20.3688	23.7493	20.4173	21.1025				By MS/MS	By MS/MS	By MS/MS	By MS/MS	By MS/MS	By MS/MS	By MS/MS	By MS/MS	+	M_S		89	89	89	66.7	66.7	66.7	128.53	0	323.31	83561000000	413	89	89	89	79	81	81	78	5	1	4	2	795910000	183170000	214950000	185030000	189870000	5390500
30.1182	30.0428	30.19	30.2709	22.9596	24.1527	23.4767	24.6969				By MS/MS	By MS/MS	By MS/MS	By MS/MS	By MS/MS	By MS/MS	NA	By MS/MS	+	M_S		12	12	12	27.1	27.1	27.1	40.508	0	56.084	13522000000	49	12	12	12	10	11	11	11	1	1	0	1	578820000	113220000	159690000	156400000	149500000	4698800
29.8095	29.8513	29.9574	29.9571	23.7973	23.3346	24.4068	24.1328				By MS/MS	By MS/MS	By MS/MS	By MS/MS	NA	NA	NA	NA	+	M_S		11	11	11	63.8	63.8	63.8	14.571	0	37.294	16101000000	55	11	11	11	8	8	9	10	0	0	0	0	1747200000	392440000	471750000	459570000	423400000	0
31.9629	31.9734	31.9083	31.8468	24.6513	24.0554	24.1855	24.6946				By MS/MS	By MS/MS	By MS/MS	By MS/MS	By matching	NA	By MS/MS	By MS/MS	+	M_S		34	34	34	83.3	83.3	83.3	47.779	0	323.31	148690000000	257	34	34	34	32	33	31	32	1	0	1	1	2124800000	434920000	617130000	590200000	481840000	681440
30.9917	31.0358	30.918	30.9074	23.7154	23.2983	23.6027	24.67				By MS/MS	By MS/MS	By MS/MS	By MS/MS	By MS/MS	By MS/MS	By MS/MS	By MS/MS	+	M_S		23	23	23	74.9	74.9	74.9	27.079	0	155.07	86584000000	162	23	23	23	21	21	20	20	1	1	1	1	3548900000	745350000	1008700000	1044300000	676660000	14788000
30.2736	30.1011	30.2279	30.0605	23.8279	22.9443	24.3321	24.2268				By MS/MS	By MS/MS	By MS/MS	By MS/MS	By matching	By matching	By matching	NA	+	M_S		23	23	23	65.8	65.8	65.8	37.632	0	323.31	40287000000	115	23	23	23	21	20	21	19	1	1	1	0	1629400000	430030000	409050000	458470000	319200000	2666800
29.3635	29.4833	29.2592	29.4536	23.4522	24.1452	24.3751	24.7501				By MS/MS	By MS/MS	By MS/MS	By MS/MS	By MS/MS	NA	By matching	NA	+	M_S		39	39	39	78.4	78.4	78.4	52.753	0	323.31	42092000000	176	39	39	39	34	36	32	36	1	0	1	0	948550000	183470000	310950000	216970000	235230000	1199000
24.6981	25.3719	25.3943	25.5839	23.9258	23.7871	24.3445	23.5125				By MS/MS	By MS/MS	By MS/MS	By MS/MS	By MS/MS	By MS/MS	By MS/MS	By MS/MS	+	M_S		4	4	4	11.2	11.2	11.2	47.397	0	5.4834	3811600000	11	4	4	4	2	3	2	4	1	2	1	1	161860000	820090	4792900	1354300	4365900	26034000
30.2532	30.2397	30.2829	30.2617	23.8505	25.2197	24.0548	23.9119				By MS/MS	By MS/MS	By MS/MS	By MS/MS	NA	NA	By MS/MS	NA	+	M_S		19	19	19	58.3	58.3	58.3	49.289	0	175.47	31100000000	96	19	19	19	19	16	18	18	0	0	1	0	563370000	130660000	164140000	150370000	118200000	0
30.0666	31.9953	32.0099	32.1747	20.9486	21.4332	21.5495	24.8666				By MS/MS	By MS/MS	By MS/MS	By MS/MS	By MS/MS	By MS/MS	By MS/MS	NA	+	M_S		22	22	22	85.9	85.9	85.9	28.117	0	323.31	105190000000	188	22	22	22	20	19	19	21	2	4	4	0	7940000000	1887200000	2373800000	1865300000	1767300000	6809800
33.1044	32.9777	33.0465	33.0667	26.2756	23.1191	24.6059	23.6169				By MS/MS	By MS/MS	By MS/MS	By MS/MS	NA	NA	NA	NA	+	M_S		22	22	22	83.6	83.6	83.6	21.24	0	243.12	193460000000	297	22	22	22	20	20	21	18	0	0	0	0	11595000000	2631600000	3725600000	3084100000	2153400000	0
27.3624	27.5636	27.3101	28.2918	23.9587	23.2297	23.7662	23.3374				By MS/MS	By MS/MS	By MS/MS	By MS/MS	NA	NA	NA	NA	+	M_S		2	2	2	33.3	33.3	33.3	11.029	0	6.2151	1353200000	9	2	2	2	1	1	1	2	0	0	0	0	67383000	8532300	12989000	11258000	34603000	0
35.5592	35.6094	35.5519	35.6589	23.7625	23.0969	22.9809	22.8592				By MS/MS	By MS/MS	By MS/MS	By MS/MS	By MS/MS	NA	NA	NA	+	M_S		12	12	12	80.6	80.6	80.6	6.926	0	112.32	487600000000	159	12	12	12	11	11	10	11	1	0	0	0	145350000000	32776000000	43062000000	34117000000	34584000000	807200000
29.0336	29.291	29.2071	29.3788	24.5639	24.0597	24.6747	24.9398				By MS/MS	By MS/MS	By MS/MS	By MS/MS	NA	NA	NA	NA	+	M_S		9	9	9	53.9	53.9	53.9	19.047	0	48.816	6219100000	46	9	9	9	9	9	9	9	0	0	0	0	459360000	91861000	125440000	117720000	124340000	0
29.8741	29.9221	30.0103	30.0693	23.4641	23.2949	23.0279	22.9758				By MS/MS	By MS/MS	By MS/MS	By MS/MS	By MS/MS	By MS/MS	By MS/MS	By MS/MS	+	M_S		18	18	18	54.2	54.2	54.2	39.185	0	323.31	32042000000	99	18	18	18	17	17	15	15	1	1	1	1	1240400000	277520000	359900000	343850000	259140000	8521000
28.3385	28.0887	28.2009	28.1293	23.3323	24.135	24.2446	23.0784				By MS/MS	By MS/MS	By MS/MS	By MS/MS	NA	NA	NA	NA	+	M_S		4	4	4	20.5	20.5	20.5	52.946	0	323.31	1985900000	21	4	4	4	4	3	2	3	0	0	0	0	42697000	11100000	13944000	7008700	10644000	0
27.351	27.2099	27.2231	27.2117	23.7379	24.1134	23.6622	24.217				By MS/MS	By MS/MS	By MS/MS	By MS/MS	By MS/MS	NA	NA	NA	+	M_S		12	12	12	46.1	46.1	46.1	42.332	0	31.028	3372900000	30	12	12	12	10	10	8	11	1	0	0	0	86081000	19711000	24253000	17177000	21250000	3689000
27.4998	27.7925	27.7721	27.3623	23.5267	27.7895	27.3278	27.0999				By MS/MS	By MS/MS	By MS/MS	By MS/MS	By MS/MS	By MS/MS	By MS/MS	By MS/MS	+	M_S		7	7	7	27.6	27.6	27.6	22.209	0	19.868	8060700000	20	7	7	7	5	5	5	4	2	2	2	2	403340000	17997000	33895000	35411000	16052000	21133000
30.4082	29.097	30.2099	29.6331	21.492	23.7955	22.7645	22.1486				By MS/MS	By MS/MS	By MS/MS	By MS/MS	By MS/MS	By matching	By matching	By matching	+	M_S		41	41	41	63.7	63.7	63.7	53.273	0	190.02	50710000000	194	41	41	41	40	35	39	38	3	1	1	2	1193100000	289530000	293770000	275900000	315700000	6662300
30.1571	30.0173	30.0765	30.0486	23.7299	24.398	24.3615	22.9447				By MS/MS	By MS/MS	By MS/MS	By MS/MS	By MS/MS	By MS/MS	By MS/MS	By MS/MS	+	M_S		25	25	25	72.5	72.5	72.5	37.224	0	280.82	44006000000	155	25	25	25	25	25	24	24	1	1	2	2	1485800000	281650000	410970000	384620000	336590000	13015000
29.098	28.9844	28.978	29.07	23.8889	24.6762	24.2519	24.2713				By MS/MS	By MS/MS	By MS/MS	By MS/MS	NA	NA	NA	NA	+	M_S		5	5	5	24.4	24.4	24.4	39.651	0	35.134	4326700000	19	5	5	5	5	4	3	5	0	0	0	0	465850000	96706000	126710000	130730000	111700000	0
30.3332	30.4771	30.5238	30.3814	23.5201	23.6398	23.8885	24.4538				By MS/MS	By MS/MS	By MS/MS	By MS/MS	NA	By MS/MS	NA	NA	+	M_S		8	8	8	12	12	12	57.282	0	43.812	18574000000	40	8	8	8	6	6	7	6	0	1	0	0	1966100000	423000000	543700000	536190000	452330000	0
30.4533	30.3009	30.3064	30.1915	23.0757	23.7477	22.4261	25.1683				By MS/MS	By MS/MS	By MS/MS	By MS/MS	By matching	NA	NA	NA	+	M_S		20	20	20	55.4	55.4	55.4	34.53	0	320.29	41127000000	135	20	20	20	19	20	20	19	1	0	0	0	1346000000	331220000	397280000	334870000	282610000	1961600
34.2353	34.3145	34.2394	34.2252	25.6133	23.8442	23.9148	23.993				By MS/MS	By MS/MS	By MS/MS	By MS/MS	By MS/MS	By MS/MS	By MS/MS	By MS/MS	+	M_S		12	12	12	88.1	88.1	88.1	11.237	0	90.079	173910000000	169	12	12	12	12	11	11	11	1	1	1	1	30262000000	5132500000	10535000000	6954900000	7109700000	133280000
29.9989	30.0873	30.0548	30.1714	24.6458	24.3524	23.3587	23.8433				By MS/MS	By MS/MS	By MS/MS	By MS/MS	By matching	By MS/MS	NA	NA	+	M_S		26	26	26	72.5	72.5	72.5	45.66	0	323.31	40250000000	131	26	26	26	24	24	24	23	1	1	0	0	1209000000	278070000	336090000	320560000	274310000	917380
26.6917	27.1237	24.5985	27.2695	23.5884	23.9478	22.8458	24.1472				By MS/MS	By MS/MS	By MS/MS	By MS/MS	NA	NA	NA	NA	+	M_S		2	2	2	32.4	32.4	32.4	8.2063	0	6.9103	605540000	11	2	2	2	2	2	1	2	0	0	0	0	201850000	42072000	78939000	0	80835000	0
33.1649	33.2546	33.1405	33.3284	22.4493	25.1842	23.3792	23.6836				By MS/MS	By MS/MS	By MS/MS	By MS/MS	NA	NA	NA	By MS/MS	+	M_S		7	7	7	71.8	71.8	71.8	11.819	0	323.31	143810000000	114	7	7	7	7	7	7	7	0	0	0	1	17620000000	3766600000	5101700000	4557800000	4194400000	0
30.2263	30.2382	30.2671	30.2452	24.0414	24.5244	23.5274	24.1657				By MS/MS	By MS/MS	By MS/MS	By MS/MS	NA	NA	NA	NA	+	M_S		19	19	19	57.1	57.1	57.1	25.562	0	243.04	30382000000	103	19	19	19	19	17	17	17	0	0	0	0	2357000000	521240000	681080000	582120000	572530000	0
27.9743	30.164	26.6603	28.0461	21.8854	23.2558	23.2548	23.4244				By MS/MS	By MS/MS	By MS/MS	By MS/MS	By MS/MS	By MS/MS	By MS/MS	By MS/MS	+	M_S		20	20	20	51.6	51.6	51.6	43.914	0	67.441	16784000000	70	20	20	20	15	18	17	19	3	2	2	2	586230000	115960000	171490000	143380000	138860000	5453200
30.8838	30.4933	30.6348	30.6786	23.0245	24.3877	23.8753	24.4845				By MS/MS	By MS/MS	By MS/MS	By MS/MS	NA	By MS/MS	By MS/MS	NA	+	M_S		4	4	4	27.9	27.9	27.9	14.71	0	22.681	14751000000	30	4	4	4	4	4	4	4	0	1	2	0	7257000000	1377600000	1962900000	2089100000	1779300000	0
30.9127	30.6935	30.8717	31.045	24.3656	23.7555	22.3528	24.9004				By MS/MS	By MS/MS	By MS/MS	By MS/MS	By MS/MS	By MS/MS	By MS/MS	NA	+	M_S		13	13	13	56.5	56.5	56.5	15.169	0	107.19	49703000000	80	13	13	13	12	13	13	13	1	1	1	0	4496400000	859230000	1262800000	1211500000	1146600000	6848800
34.6893	34.7669	33.328	33.4989	24.4191	19.9119	24.0493	23.7602				By MS/MS	By MS/MS	By MS/MS	By MS/MS	By MS/MS	By MS/MS	By MS/MS	By MS/MS	+	M_S		24	24	24	87.2	87.2	87.2	22.317	0	323.31	692850000000	386	24	24	24	22	24	24	24	1	2	2	1	42070000000	8952900000	12840000000	9524100000	10731000000	5309000
29.4561	29.6464	29.2956	29.8073	23.1243	23.5288	24.1894	24.1451				By MS/MS	By MS/MS	By MS/MS	By MS/MS	By matching	NA	By matching	By matching	+	M_S		9	9	9	59.4	59.4	59.4	19.909	0	80.699	18661000000	57	9	9	9	8	8	9	9	1	0	1	1	1571500000	312650000	462720000	366200000	423090000	2666800
31.5409	31.6531	31.5333	31.6255	22.8818	24.4258	24.9571	24.9996				By MS/MS	By MS/MS	By MS/MS	By MS/MS	NA	By matching	By matching	NA	+	M_S		37	37	37	80.1	80.1	80.1	46.573	0	323.31	142830000000	300	37	37	37	33	35	36	35	0	1	1	0	3914900000	864300000	1183400000	953070000	911970000	0
27.9694	27.8091	27.7171	27.8817	23.6919	23.9042	23.2817	23.0284				By MS/MS	By MS/MS	By MS/MS	By MS/MS	By matching	NA	NA	NA	+	M_S		4	4	4	16.1	16.1	16.1	23.841	0	5.8606	2329800000	14	4	4	4	4	4	4	4	1	0	0	0	291230000	66702000	80115000	69893000	72523000	1995100
27.6818	27.6812	27.7176	28.0015	25.5084	23.5688	23.9177	23.5132				By MS/MS	By MS/MS	By MS/MS	By MS/MS	NA	NA	NA	NA	+	M_S		3	3	3	8.8	8.8	8.8	37.333	0	5.4289	1215400000	6	3	3	3	2	3	3	3	0	0	0	0	107550000	22976000	24940000	32987000	26649000	0
28.8972	28.9629	28.911	28.836	23.9433	24.4537	23.9141	22.6061				By MS/MS	By MS/MS	By MS/MS	By MS/MS	By MS/MS	By MS/MS	By MS/MS	By MS/MS	+	M_S		12	12	12	45	45	45	34.397	0	111.67	13456000000	41	12	12	12	9	9	9	10	1	2	1	1	688090000	72473000	86981000	78030000	99323000	62406000
25.4867	27.1336	27.2084	27.0612	23.8121	23.4303	22.0526	24.6517				By MS/MS	By MS/MS	By MS/MS	By MS/MS	NA	NA	NA	NA	+	M_S		2	2	2	11.2	11.2	11.2	28.42	0	18.564	846780000	6	2	2	2	1	2	2	2	0	0	0	0	282260000	45257000	77115000	96439000	63448000	0
32.9951	33.6996	32.8823	33.1187	23.3433	31.115	23.5024	23.5108				By MS/MS	By MS/MS	By MS/MS	By MS/MS	By MS/MS	By MS/MS	By MS/MS	By MS/MS	+	M_S		19	19	19	58.8	58.8	58.8	45.761	0	199.3	66600000000	92	19	19	19	16	15	16	16	1	2	1	1	826050000	156250000	238310000	188860000	181350000	14594000
29.3175	29.4987	29.3783	29.481	24.5186	24.2779	24.3944	23.6012				By MS/MS	By MS/MS	By MS/MS	By MS/MS	NA	NA	NA	By MS/MS	+	M_S		27	27	27	51.1	51.1	51.1	61.802	0	323.31	26391000000	129	27	27	27	23	25	27	26	0	0	0	1	782450000	165250000	243230000	194380000	179340000	0
26.953	26.7125	27.0359	27.0074	24.9105	24.2778	24.2527	24.0129				By MS/MS	By MS/MS	By MS/MS	By MS/MS	By matching	NA	By MS/MS	By matching	+	M_S		3	3	3	6	6	6	55.566	0.000423	3.0832	1551000000	10	3	3	3	3	2	2	3	1	0	1	1	121170000	28839000	27310000	24233000	27152000	4316900
29.1563	29.1524	29.2997	29.1728	24.7644	23.5374	23.2677	24.9293				By MS/MS	By MS/MS	By MS/MS	By MS/MS	NA	NA	NA	NA	+	M_S		4	4	4	10.3	10.3	10.3	49.872	0	12.515	4807800000	15	4	4	4	4	4	3	4	0	0	0	0	801290000	150440000	252350000	215230000	183280000	0
31.3158	31.1486	31.2214	31.2618	22.8347	24.6802	24.6573	24.2146				By MS/MS	By MS/MS	By MS/MS	By MS/MS	NA	NA	NA	NA	+	M_S		5	5	5	46.2	46.2	46.2	7.3768	0	52.776	15187000000	28	5	5	5	4	5	4	4	0	0	0	0	6582700000	2317200000	664530000	2878900000	722060000	0
24.6648	24.8771	24.8199	24.5689	24.0421	24.7227	23.1143	24.3913				By MS/MS	By MS/MS	By MS/MS	By MS/MS	NA	NA	NA	NA	+	M_S		3	3	3	13.5	13.5	13.5	57.015	0	27.37	254140000	11	3	3	3	3	2	3	2	0	0	0	0	12894000	3139800	2400200	5591300	1762300	0
27.7592	27.8694	27.8421	27.8059	24.4111	24.048	24.5916	24.269				By MS/MS	By MS/MS	By MS/MS	By MS/MS	NA	NA	NA	NA	+	M_S		6	6	6	41	41	41	28.175	0	22.498	4256000000	31	6	6	6	5	6	6	6	0	0	0	0	284860000	58317000	88709000	65565000	72270000	0
29.6956	29.6661	29.6312	29.7039	23.5649	23.1928	24.3788	25.1994				By MS/MS	By MS/MS	By MS/MS	By MS/MS	By MS/MS	NA	NA	By MS/MS	+	M_S		55	55	54	59.4	59.4	58.5	105.05	0	323.31	47148000000	249	55	55	54	45	43	47	51	2	0	0	1	486260000	92820000	120430000	119580000	135260000	14244000
29.6977	30.4746	30.4151	28.6507	25.1969	23.7433	24.9728	24.6417				By MS/MS	By MS/MS	By MS/MS	By MS/MS	By MS/MS	By MS/MS	By MS/MS	By MS/MS	+	M_S		46	46	46	76.7	76.7	76.7	69.33	0	323.31	40302000000	194	46	46	46	36	45	35	36	3	2	2	3	649530000	140180000	210760000	150210000	138480000	3430300
32.0316	32.0935	32.0154	32.1698	24.0697	23.0667	23.3783	25.0768				By MS/MS	By MS/MS	By MS/MS	By MS/MS	NA	NA	NA	NA	+	M_S		13	13	13	60.3	60.3	60.3	22.248	0	233.22	107180000000	130	13	13	13	13	12	12	13	0	0	0	0	8975600000	2079700000	2770800000	1637800000	2487300000	0
32.2797	32.2647	32.2733	32.303	22.7062	22.0086	22.5424	24.0611				By MS/MS	By MS/MS	By MS/MS	By MS/MS	NA	NA	NA	NA	+	M_S		18	18	18	62.3	62.3	62.3	17.91	0	102.61	121990000000	116	18	18	18	14	15	14	14	0	0	0	0	7751600000	1718000000	2183100000	2003200000	1847300000	0
29.2121	29.6114	29.7621	29.6241	24.3138	23.0186	23.9877	24.6592				By MS/MS	By MS/MS	By MS/MS	By MS/MS	NA	NA	NA	NA	+	M_S		4	4	4	54.5	54.5	54.5	13.602	0	172.38	8427600000	25	4	4	4	4	4	4	4	0	0	0	0	400390000	72104000	121420000	97765000	109100000	0
30.2238	30.2138	30.1675	30.3014	23.1349	23.7568	23.3946	23.3244				By MS/MS	By MS/MS	By MS/MS	By MS/MS	NA	NA	NA	By MS/MS	+	M_S		31	31	31	63.7	63.7	63.7	62.689	0	250.97	33823000000	135	31	31	31	27	24	24	24	0	0	0	1	761000000	168520000	204710000	186210000	201570000	0
26.8806	27.0174	27.2284	27.436	23.8198	23.302	22.6294	23.6519				By MS/MS	By MS/MS	By MS/MS	By MS/MS	NA	NA	NA	NA	+	M_S		5	5	5	41.6	41.6	41.6	10.021	0	18.254	1571400000	20	5	5	5	4	4	3	5	0	0	0	0	39302000	41138000	7076100	10718000	21507000	0
29.8257	29.7965	29.7018	30.0875	24.8247	23.629	24.2411	23.7221				By MS/MS	By MS/MS	By MS/MS	By MS/MS	NA	NA	NA	NA	+	M_S		8	8	8	78	78	78	12.145	0	107.1	13517000000	51	8	8	8	8	7	6	6	0	0	0	0	644980000	133840000	174800000	164810000	171550000	0
31.6193	31.6821	31.5072	31.7028	24.2056	24.6737	23.5629	23.4448				By MS/MS	By MS/MS	By MS/MS	By MS/MS	NA	By MS/MS	By MS/MS	By matching	+	M_S		29	29	29	84	84	84	38.205	0	323.31	113870000000	228	29	29	29	27	27	27	25	0	1	1	1	3611500000	745020000	1194500000	866540000	805480000	0
30.6944	30.6234	30.7253	30.6697	22.7	23.743	23.8722	24.8411				By MS/MS	By MS/MS	By MS/MS	By MS/MS	By matching	NA	NA	NA	+	M_S		14	14	14	75.5	75.5	75.5	12.962	0	62.756	48963000000	85	14	14	14	13	13	13	14	1	0	0	0	7899300000	1793200000	2073900000	2086900000	1940100000	5292300
29.5509	31.2383	31.2184	29.0282	21.6659	22.4085	20.1153	24.5938				By MS/MS	By MS/MS	By MS/MS	By MS/MS	By MS/MS	By MS/MS	By MS/MS	By MS/MS	+	M_S		35	35	35	44.9	44.9	44.9	72.827	0	268.42	76891000000	189	35	35	35	30	33	31	32	2	3	2	1	1897300000	456590000	492190000	484880000	447580000	3599400
32.3869	32.4996	32.4244	32.5414	23.9064	24.6356	22.6554	23.7354				By MS/MS	By MS/MS	By MS/MS	By MS/MS	By MS/MS	By MS/MS	NA	NA	+	M_S		19	19	19	60.8	60.8	60.8	22.576	0	323.31	96432000000	166	19	19	19	17	17	15	17	1	1	0	0	2931800000	630490000	920380000	696370000	680000000	3842300
31.2197	31.1063	30.972	31.1858	23.0425	24.8501	23.2773	24.1962				By MS/MS	By MS/MS	By MS/MS	By MS/MS	By MS/MS	By MS/MS	By MS/MS	By MS/MS	+	M_S		28	28	28	70.3	70.3	70.3	39.406	0	323.31	79600000000	149	28	28	28	24	24	21	22	1	1	2	1	2198000000	598290000	509720000	481340000	608680000	15727000
29.4783	29.2624	29.5998	29.7437	24.5398	25.7257	24.2709	23.0157				By MS/MS	By MS/MS	By MS/MS	By MS/MS	By MS/MS	By MS/MS	By MS/MS	By MS/MS	+	M_S		8	8	8	69.1	69.1	69.1	12.648	0	40.126	11823000000	47	8	8	8	7	8	8	8	1	1	1	1	1025400000	211990000	236510000	273050000	303880000	2666200
32.7553	32.6267	32.6813	32.7804	31.5953	28.6083	31.7355	31.6539				By MS/MS	By MS/MS	By MS/MS	By MS/MS	By MS/MS	By MS/MS	By MS/MS	By MS/MS	+	M_S		54	54	53	80.5	80.5	78.1	65.527	0	323.31	455430000000	656	54	54	53	52	48	48	48	1	3	1	1	11077000000	2223500000	2740600000	2705700000	2536600000	166400000
32.5587	32.5025	32.5676	32.5967	23.0002	24.0448	23.1256	26.0375				By MS/MS	By MS/MS	By MS/MS	By MS/MS	NA	NA	By MS/MS	By MS/MS	+	M_S		33	33	33	73.1	73.1	73.1	51.064	0	323.31	256830000000	364	33	33	33	31	32	31	32	0	0	1	2	11098000000	2373900000	3031200000	2891600000	2796200000	0
30.9417	30.8115	30.8037	30.9083	24.0543	24.8637	25.1045	24.2936				By MS/MS	By MS/MS	By MS/MS	By MS/MS	By MS/MS	NA	By MS/MS	NA	+	M_S		20	20	20	79	79	79	23.858	0	139.41	53363000000	109	20	20	20	18	18	19	19	1	0	1	0	2797800000	641940000	775560000	685840000	691040000	1167800
31.5799	31.647	31.5972	31.793	24.5896	24.2961	22.2112	22.5975				By MS/MS	By MS/MS	By MS/MS	By MS/MS	NA	NA	NA	NA	+	M_S		22	22	22	87.1	87.1	87.1	21.002	0	323.31	117880000000	199	22	22	22	21	20	20	21	0	0	0	0	5167300000	1088000000	1657700000	1241600000	1179800000	0
30.3069	30.186	28.18	30.2961	22.3299	21.8138	24.5985	24.7415				By MS/MS	By MS/MS	By MS/MS	By MS/MS	By MS/MS	By MS/MS	By MS/MS	By MS/MS	+	M_S		30	30	30	38.1	38.1	38.1	87.973	0	323.31	29459000000	124	30	30	30	22	28	23	27	2	2	3	4	405110000	84392000	112370000	93422000	102870000	2914100
32.6456	32.579	32.6254	32.8468	23.3473	23.7718	24.5239	22.4673				By MS/MS	By MS/MS	By MS/MS	By MS/MS	NA	NA	By MS/MS	NA	+	M_S		16	16	16	82	82	82	17.698	0	323.31	140150000000	171	16	16	16	15	14	15	14	0	0	1	0	9310000000	1932500000	2378100000	2579900000	2409400000	0
30.115	28.4776	30.1962	30.3198	24.089	23.6065	22.5243	24.3216				By MS/MS	By MS/MS	By MS/MS	By MS/MS	By MS/MS	NA	By MS/MS	NA	+	M_S		13	13	13	60.5	60.5	60.5	28.502	0	61.743	27158000000	83	13	13	13	12	13	12	12	1	0	2	0	1347500000	281990000	392820000	328330000	335810000	2305000
29.2632	29.3559	27.2165	27.2805	23.9328	23.1514	23.3091	24.0159				By MS/MS	By MS/MS	By MS/MS	By MS/MS	By MS/MS	By MS/MS	By MS/MS	By MS/MS	+	M_S		34	34	34	54.2	54.2	54.2	80.358	0	154.39	16280000000	136	34	34	34	30	32	30	29	2	2	2	1	228290000	41427000	64531000	44211000	62166000	859150
30.3421	30.3412	31.8	31.8606	25.5388	23.9688	22.8172	24.0309				By MS/MS	By MS/MS	By MS/MS	By MS/MS	By MS/MS	By matching	By matching	By MS/MS	+	M_S		42	42	42	76.7	76.7	76.7	62.164	0	323.31	121200000000	257	42	42	42	39	38	38	37	2	1	1	2	3143100000	600150000	774890000	940990000	793860000	19672000
30.6131	30.5957	30.65	30.7139	24.0636	23.5571	25.0096	23.7877				By MS/MS	By MS/MS	By MS/MS	By MS/MS	NA	NA	By matching	NA	+	M_S		41	41	41	72.6	72.6	72.6	55.495	0	323.31	92508000000	238	41	41	41	38	37	39	37	0	0	1	0	2746200000	555630000	671490000	753330000	764730000	0
29.9116	29.8515	29.6838	29.9639	23.4814	25.0319	22.7888	22.9745				By MS/MS	By MS/MS	By MS/MS	By MS/MS	NA	NA	NA	NA	+	M_S		2	2	2	10.2	10.2	10.2	29.18	0	23.116	5689500000	12	2	2	2	2	2	2	2	0	0	0	0	948240000	190150000	286080000	211090000	260920000	0
29.6909	29.5571	29.5995	29.5978	25.2125	23.4172	25.0811	25.3014				By MS/MS	By MS/MS	By MS/MS	By MS/MS	NA	NA	NA	NA	+	M_S		11	11	11	45.3	45.3	45.3	31.846	0	67.873	11108000000	44	11	11	11	10	11	10	10	0	0	0	0	476710000	103760000	141400000	127550000	103990000	0
29.4385	29.3239	29.2708	29.5863	23.4522	23.7038	23.4648	23.6944				By MS/MS	By MS/MS	By MS/MS	By MS/MS	NA	NA	NA	NA	+	M_S		18	18	18	71.4	71.4	71.4	26.626	0	155.1	14599000000	76	18	18	18	15	13	16	17	0	0	0	0	769210000	188710000	220920000	206540000	153040000	0
32.1355	31.9813	31.9855	32.197	23.2244	22.6141	24.1026	24.6449				By MS/MS	By MS/MS	By MS/MS	By MS/MS	By MS/MS	NA	By MS/MS	By MS/MS	+	M_S		16	16	16	74	74	74	23.823	0	192.96	128040000000	238	16	16	16	15	15	15	16	1	0	1	1	8619300000	1926300000	2268900000	2214500000	2209500000	5669200
28.2348	28.0828	28.1418	28.0809	23.7045	23.0561	22.7193	23.4486				By MS/MS	By MS/MS	By MS/MS	By MS/MS	By MS/MS	NA	NA	NA	+	M_S		18	18	18	55.3	55.3	55.3	46.547	0	81.736	9502900000	57	18	18	18	16	16	15	16	1	0	0	0	306430000	67399000	85691000	83728000	65324000	4288600
26.7763	26.8714	26.6881	27.0077	23.7768	25.2431	24.491	22.3868				By MS/MS	By MS/MS	By MS/MS	By MS/MS	NA	NA	NA	By MS/MS	+	M_S		7	7	7	57.8	57.8	57.8	10.791	0	22.656	2196600000	27	7	7	7	5	6	6	5	0	0	0	1	393200000	60898000	127320000	86481000	84694000	0
31.3908	33.4859	31.3385	33.5216	23.7665	23.938	24.5804	24.849				By MS/MS	By MS/MS	By MS/MS	By MS/MS	By MS/MS	By MS/MS	By MS/MS	By MS/MS	+	M_S		22	22	22	85.6	85.6	85.6	17.347	0	323.31	187780000000	238	22	22	22	20	21	19	20	1	1	2	1	14922000000	3217500000	5106900000	3334400000	3260100000	9805300
31.4891	31.6671	31.5847	31.9337	23.2125	23.1932	24.2782	23.4468				By MS/MS	By MS/MS	By MS/MS	By MS/MS	NA	By MS/MS	NA	NA	+	M_S		25	25	25	58.2	58.2	58.2	38.663	0	323.31	116170000000	201	25	25	25	24	23	25	24	0	1	0	0	5391700000	1150400000	1437400000	1398800000	1403700000	0
33.5309	33.3201	33.3942	33.3107	25.0544	24.162	24.2357	23.4672				By MS/MS	By MS/MS	By MS/MS	By MS/MS	NA	NA	NA	By MS/MS	+	M_S		11	11	11	76.3	76.3	76.3	23.104	0	178.88	233770000000	259	11	11	11	11	11	11	11	0	0	0	1	19146000000	4534400000	4441500000	5366800000	4794700000	0
30.9777	29.6569	29.6447	29.6609	23.4908	23.7304	26.3177	23.3805				By MS/MS	By MS/MS	By MS/MS	By MS/MS	By MS/MS	By MS/MS	By MS/MS	By MS/MS	+	M_S		42	42	42	68.5	68.5	68.5	74.027	0	323.31	65926000000	264	42	42	42	41	38	37	37	2	1	3	1	1040400000	233690000	279260000	270310000	253800000	12702000
29.3851	29.2678	29.3202	29.257	23.832	25.4036	24.0579	24.0111				By MS/MS	By MS/MS	By MS/MS	By MS/MS	By matching	NA	NA	NA	+	M_S		30	30	30	66.7	66.7	66.7	51.091	0	318.4	19237000000	133	30	30	30	26	26	29	27	1	0	0	0	579340000	121250000	160920000	175200000	121980000	2411200
27.196	27.2921	27.3541	27.4382	25.259	23.7147	24.3267	23.6484				By MS/MS	By MS/MS	By MS/MS	By MS/MS	NA	By MS/MS	NA	NA	+	M_S		5	5	5	20.5	20.5	20.5	32.775	0	14.275	1614000000	14	5	5	5	4	4	4	4	0	1	0	0	185200000	43785000	46843000	43311000	43018000	0
30.3793	30.5785	30.3346	30.5976	24.0458	22.1744	24.3511	23.5416				By MS/MS	By MS/MS	By MS/MS	By MS/MS	NA	NA	NA	NA	+	M_S		20	20	20	81.3	81.3	81.3	33.394	0	323.31	53441000000	108	20	20	20	17	19	18	20	0	0	0	0	968480000	193070000	276140000	211160000	288120000	0
29.7323	29.8447	29.4396	29.7613	24.5827	24.779	24.4016	24.1162				By MS/MS	By MS/MS	By MS/MS	By MS/MS	By MS/MS	By MS/MS	By MS/MS	By MS/MS	+	M_S		46	46	46	61	61	61	93.535	0	323.31	47034000000	223	46	46	46	43	43	38	40	1	1	1	1	782260000	162840000	226530000	144730000	178990000	15389000
31.8191	31.7852	31.7494	31.8427	24.3038	24.5253	24.3689	24.4221				By MS/MS	By MS/MS	By MS/MS	By MS/MS	NA	By MS/MS	NA	NA	+	M_S		23	23	23	83.1	83.1	83.1	27.69	0	323.31	146820000000	207	23	23	23	20	20	22	23	0	1	0	0	6234800000	1302200000	1730100000	1642700000	1559700000	0
28.1753	29.1153	29.0591	28.3946	24.7503	24.7863	24.3831	24.2136				By MS/MS	By MS/MS	By MS/MS	By MS/MS	By MS/MS	By MS/MS	NA	By MS/MS	+	M_S		18	18	18	31.6	31.6	31.6	69.258	0	150.97	9083400000	53	18	18	18	13	14	14	17	2	2	0	2	165610000	21683000	55473000	29316000	35549000	7089700
28.0986	28.2202	27.7563	28.1734	22.9713	24.2862	23.8098	22.649				By MS/MS	By MS/MS	By MS/MS	By MS/MS	NA	By matching	NA	NA	+	M_S		9	9	9	56.1	56.1	56.1	18.933	0	89.998	4301500000	44	9	9	9	9	9	9	8	0	1	0	0	271980000	64140000	91504000	64775000	50611000	0
29.2842	29.2346	29.0589	29.295	23.4873	23.7959	23.9463	24.0051				By MS/MS	By MS/MS	By MS/MS	By MS/MS	By MS/MS	By matching	By MS/MS	By MS/MS	+	M_S		25	25	25	70.1	70.1	70.1	45.661	0	323.31	28106000000	102	25	25	25	20	23	20	23	1	1	1	1	799970000	154240000	244410000	185320000	183430000	8007000
29.9266	29.7939	29.8458	30.0751	23.6928	23.6657	24.4093	24.5164				By MS/MS	By MS/MS	By MS/MS	By MS/MS	NA	NA	NA	NA	+	M_S		21	21	21	74.3	74.3	74.3	38.036	0	160.31	20108000000	99	21	21	21	18	18	16	19	0	0	0	0	778670000	209160000	177290000	146660000	245570000	0
31.9913	31.8094	31.8163	32.1539	23.9571	24.7139	23.4411	23.6834				By MS/MS	By MS/MS	By MS/MS	By MS/MS	NA	NA	By matching	NA	+	M_S		11	11	11	68.8	68.8	68.8	13.071	0	323.31	42799000000	75	11	11	11	10	9	8	10	0	0	1	0	1765000000	375030000	489330000	404120000	496560000	0
27.9311	28.2202	28.0537	28.3441	24.3146	23.1399	25.1066	24.017				By MS/MS	By MS/MS	By MS/MS	By MS/MS	NA	NA	NA	NA	+	M_S		28	28	28	52.8	52.8	52.8	69.162	0	313.97	12012000000	95	28	28	28	22	22	23	25	0	0	0	0	234690000	40880000	72224000	59709000	61876000	0
27.3699	27.4859	27.267	27.6869	24.6349	24.3385	23.7262	24.115				By MS/MS	By MS/MS	By MS/MS	By MS/MS	NA	NA	NA	NA	+	M_S		14	14	14	63.8	63.8	63.8	27.952	0	58.111	5015500000	46	14	14	14	9	12	10	13	0	0	0	0	184950000	36561000	58952000	47664000	41778000	0
31.892	31.7281	31.7244	31.4899	25.4581	23.3137	23.1332	25.1513				By MS/MS	By MS/MS	By MS/MS	By MS/MS	NA	NA	NA	NA	+	M_S		15	15	15	76.4	76.4	76.4	22.886	0	323.31	57821000000	108	15	15	15	14	14	14	14	0	0	0	0	2655100000	568030000	721760000	766080000	599250000	0
27.252	27.3166	27.304	27.2881	24.1542	24.524	23.9795	23.9606				By MS/MS	By MS/MS	By MS/MS	By MS/MS	NA	NA	NA	NA	+	M_S		12	12	12	52.4	52.4	52.4	35.576	0	100.33	4909500000	46	12	12	12	10	10	11	12	0	0	0	0	307780000	58760000	85175000	87221000	76624000	0
29.2865	29.2759	29.1395	29.3575	24.6326	23.3631	25.1366	23.7748				By MS/MS	By MS/MS	By MS/MS	By MS/MS	NA	NA	NA	NA	+	M_S		28	28	28	57.9	57.9	57.9	52.826	0	191.1	24780000000	134	28	28	28	24	25	28	25	0	0	0	0	536850000	116250000	159190000	124210000	137200000	0
28.6195	28.8171	28.6802	28.7394	23.4761	23.9184	25.5813	23.3698				By MS/MS	By MS/MS	By MS/MS	By MS/MS	NA	NA	NA	NA	+	M_S		13	13	13	51.2	51.2	51.2	33.276	0	53.776	10492000000	53	13	13	13	10	10	12	13	0	0	0	0	500950000	97835000	158230000	128390000	116490000	0
27.772	27.6836	27.7116	27.6986	24.1003	23.4239	23.9508	24.0126				By MS/MS	By MS/MS	By MS/MS	By MS/MS	By MS/MS	NA	By MS/MS	NA	+	M_S		14	14	14	38.2	38.2	38.2	42.862	0	126.01	4915300000	50	14	14	14	13	13	11	14	1	0	1	0	203770000	39726000	48329000	51694000	42839000	1034400
29.4527	29.3736	29.3697	29.485	24.8264	25.2221	22.9043	22.9203				By MS/MS	By MS/MS	By MS/MS	By MS/MS	By MS/MS	By MS/MS	By MS/MS	By MS/MS	+	M_S		19	19	19	51.5	51.5	51.5	34.351	0	52.256	28188000000	75	19	19	19	17	16	18	18	2	2	1	1	773540000	158570000	209220000	175310000	212810000	16531000
30.9069	30.7403	30.801	30.7407	24.9997	24.1766	24.1672	24.0184				By MS/MS	By MS/MS	By MS/MS	By MS/MS	By matching	By MS/MS	By matching	By MS/MS	+	M_S		33	33	33	69.6	69.6	69.6	56.497	0	323.31	86256000000	214	33	33	33	30	27	31	28	1	1	1	1	2331700000	492900000	569820000	521590000	531980000	39010000
29.5151	28.8316	28.8025	28.9269	23.6071	23.5019	24.3394	23.1209				By MS/MS	By MS/MS	By MS/MS	By MS/MS	NA	NA	NA	NA	+	M_S		5	5	5	51.9	51.9	51.9	12.605	0	15.598	4286400000	21	5	5	5	4	5	4	5	0	0	0	0	675610000	170430000	175490000	172260000	157430000	0
28.8164	28.7147	28.667	28.8598	22.9789	23.2488	24.9205	23.4634				By MS/MS	By MS/MS	By MS/MS	By MS/MS	NA	NA	NA	NA	+	M_S		6	6	6	29.7	29.7	29.7	15.069	0	28.465	4924800000	22	6	6	6	4	5	5	4	0	0	0	0	845020000	179200000	260980000	232440000	172400000	0
29.9074	29.7876	29.7724	29.8747	24.4747	24.4877	25.4282	22.8954				By MS/MS	By MS/MS	By MS/MS	By MS/MS	NA	By MS/MS	NA	NA	+	M_S		21	21	21	74.1	74.1	74.1	28.301	0	323.31	35184000000	143	21	21	21	20	21	20	19	0	1	0	0	1655700000	383230000	480110000	435450000	355110000	0
29.7887	29.7159	29.7341	29.7757	23.79	24.3198	23.7739	24.7667				By MS/MS	By MS/MS	By MS/MS	By MS/MS	NA	By matching	NA	NA	+	M_S		21	21	21	28.9	28.9	28.9	90.925	0	196.33	27721000000	110	21	21	21	19	18	19	20	0	1	0	0	788000000	171500000	186310000	199990000	230210000	0
30.0698	30.1535	30.0999	30.167	23.9664	23.9569	24.359	24.5207				By MS/MS	By MS/MS	By MS/MS	By MS/MS	By MS/MS	NA	NA	By matching	+	M_S		34	34	34	65.7	65.7	65.7	59.836	0	323.31	54636000000	167	34	34	34	30	32	29	32	1	0	0	1	1460000000	319510000	444860000	332110000	358810000	1252300
28.9274	29.0901	29.1001	29.1104	23.8174	23.3358	22.0873	23.7707				By MS/MS	By MS/MS	By MS/MS	By MS/MS	NA	NA	NA	NA	+	M_S		12	12	12	66.5	66.5	66.5	20.123	0	177.79	10648000000	52	12	12	12	12	9	12	10	0	0	0	0	435550000	83760000	111090000	128740000	111960000	0
30.3609	30.2241	30.202	30.2842	23.9241	23.2228	24.2063	23.3974				By MS/MS	By MS/MS	By MS/MS	By MS/MS	NA	NA	NA	NA	+	M_S		5	5	5	14.5	14.5	14.5	43.155	0	49.583	11793000000	22	5	5	5	5	4	4	4	0	0	0	0	982770000	227360000	267960000	265370000	222080000	0
29.3497	29.2329	29.1188	29.1539	25.1225	24.0839	24.1614	25.0129				By MS/MS	By MS/MS	By MS/MS	By MS/MS	NA	NA	NA	NA	+	M_S		9	9	9	17.1	17.1	17.1	53.517	0	25.545	9120700000	36	9	9	9	8	8	9	8	0	0	0	0	720060000	168140000	206420000	173280000	172230000	0
31.1743	31.3099	31.2445	31.319	23.1303	23.9229	24.4886	22.8182				By MS/MS	By MS/MS	By MS/MS	By MS/MS	NA	NA	NA	NA	+	M_S		8	8	8	67.1	67.1	67.1	8.452	0	64.793	39828000000	59	8	8	8	7	6	7	7	0	0	0	0	4907500000	1129800000	1340500000	1202400000	1234800000	0
29.3963	29.3789	29.3801	29.5129	24.3392	23.3504	22.839	24.6144				By MS/MS	By MS/MS	By MS/MS	By MS/MS	By MS/MS	By MS/MS	NA	By MS/MS	+	M_S		11	11	11	76.7	76.7	76.7	20.837	0	165.08	15565000000	49	11	11	11	10	9	8	9	2	2	0	1	1808700000	387110000	493930000	459320000	459140000	4383800
30.8611	30.7437	30.6265	30.9389	22.3343	23.7299	24.3058	24.8567				By MS/MS	By MS/MS	By MS/MS	By MS/MS	By MS/MS	NA	NA	NA	+	M_S		8	8	8	57	57	57	12.346	0	12.119	24327000000	61	8	8	8	7	7	8	7	1	0	0	0	2963600000	634340000	805570000	771440000	744350000	7929900
32.1684	31.9291	33.1402	31.032	23.9854	23.7833	23.3286	23.2053				By MS/MS	By MS/MS	By MS/MS	By MS/MS	By MS/MS	By MS/MS	By MS/MS	By MS/MS	+	M_S		29	29	29	82.4	82.4	82.4	33.326	0	323.31	175100000000	344	29	29	29	28	26	26	26	2	2	2	3	6515300000	1561900000	1672900000	1680000000	1578900000	3294300
27.8978	27.9605	28.0133	28.1902	24.6251	24.6193	23.3977	23.3389				By MS/MS	By MS/MS	By MS/MS	By MS/MS	NA	NA	NA	NA	+	M_S		6	6	6	47.8	47.8	47.8	18.687	0	39.923	2971500000	22	6	6	6	5	5	6	5	0	0	0	0	260670000	45954000	46286000	59584000	108850000	0
27.4301	27.0233	27.3761	27.4605	23.5958	24.4549	25.3373	23.9417				By MS/MS	By MS/MS	By MS/MS	By MS/MS	By MS/MS	By MS/MS	By MS/MS	By MS/MS	+	M_S		9	9	9	30.5	30.5	30.5	27.375	0	11.991	3564100000	26	9	9	9	8	7	9	6	2	1	1	1	191310000	53861000	41587000	53568000	42292000	13790000
26.8008	26.9525	26.9612	27.0994	25.1972	23.2288	23.5119	23.4695				By MS/MS	By MS/MS	By MS/MS	By MS/MS	NA	NA	NA	NA	+	M_S		8	8	8	27.9	27.9	27.9	28.596	0	9.0934	1882400000	26	8	8	8	7	7	7	7	0	0	0	0	111890000	23423000	21260000	21250000	45953000	0
28.5865	28.1098	28.3323	28.443	23.8416	24.4508	24.6038	24.6007				By MS/MS	By MS/MS	By MS/MS	By MS/MS	NA	NA	NA	NA	+	M_S		9	9	9	69.6	69.6	69.6	14.957	0	99.469	6503200000	42	9	9	9	9	9	8	9	0	0	0	0	676310000	172440000	171890000	148860000	183120000	0
28.3188	28.3396	28.0839	28.5231	22.9198	23.0352	22.6744	23.1757				By MS/MS	By MS/MS	By MS/MS	By MS/MS	NA	NA	NA	NA	+	M_S		18	18	18	50.9	50.9	50.9	43.994	0	116.34	7026800000	56	18	18	18	16	13	13	15	0	0	0	0	218310000	53257000	59348000	52690000	53012000	0
31.3255	31.39	31.2911	31.4109	23.0605	23.2755	23.8039	23.8985				By MS/MS	By MS/MS	By MS/MS	By MS/MS	NA	NA	NA	NA	+	M_S		37	37	37	68.9	68.9	68.9	55.53	0	323.31	103550000000	233	37	37	37	35	32	32	34	0	0	0	0	1901400000	422000000	465350000	510270000	503750000	0
32.1105	32.1355	32.0937	32.2719	21.7455	21.9185	21.7493	24.2601				By MS/MS	By MS/MS	By MS/MS	By MS/MS	By MS/MS	By MS/MS	By MS/MS	By MS/MS	+	M_S		45	44	44	65.8	65.8	65.8	65.178	0	323.31	264130000000	380	45	44	44	39	43	42	42	2	2	3	1	5124500000	1085500000	1420000000	1327800000	1270900000	4239900
27.1447	27.283	27.1192	27.2679	24.011	24.9377	23.9338	24.3614				By MS/MS	By MS/MS	By MS/MS	By MS/MS	NA	NA	NA	NA	+	M_S		11	11	11	29.1	29.1	29.1	42.871	0	39.565	3513200000	44	11	11	11	11	9	9	10	0	0	0	0	145320000	39441000	33303000	35985000	36590000	0
26.263	26.3628	26.2939	26.6572	22.335	23.2508	22.4173	23.5679				By MS/MS	By MS/MS	By MS/MS	By MS/MS	NA	NA	NA	NA	+	M_S		4	4	4	17.8	17.8	17.8	30.798	0	12.305	782810000	10	4	4	4	4	2	4	3	0	0	0	0	26305000	5244700	3492400	8165200	9402300	0
30.8242	30.8607	30.7716	30.8536	23.6177	23.9363	24.4663	25.7475				By MS/MS	By MS/MS	By MS/MS	By MS/MS	NA	NA	NA	NA	+	M_S		17	17	17	71.1	71.1	71.1	31.612	0	323.31	50515000000	143	17	17	17	16	17	16	16	0	0	0	0	2526000000	561260000	723140000	627170000	614480000	0
31.4109	31.3907	31.4736	31.4593	24.0567	22.9569	24.1092	25.1197				By MS/MS	By MS/MS	By MS/MS	By MS/MS	NA	NA	NA	NA	+	M_S		11	11	11	46	46	46	31.458	0	125.98	55721000000	81	11	11	11	11	9	10	10	0	0	0	0	4246200000	922170000	1143900000	1193800000	986330000	0
28.4147	28.5764	28.6983	28.8906	23.6717	24.0177	23.8878	24.0162				By MS/MS	By MS/MS	By MS/MS	By MS/MS	NA	NA	NA	NA	+	M_S		8	8	8	47.4	47.4	47.4	22.532	0	31.567	5809700000	28	8	8	8	8	7	6	7	0	0	0	0	471530000	88186000	137680000	127180000	118480000	0
27.4597	27.8018	27.3353	27.6627	26.7225	26.7005	24.692	22.1329				By MS/MS	By MS/MS	By MS/MS	By MS/MS	By MS/MS	By MS/MS	By MS/MS	By MS/MS	+	M_S		4	4	4	9.9	9.9	9.9	49.434	0	46.504	3972400000	12	4	4	4	4	4	4	4	2	2	2	2	220690000	22956000	44918000	30368000	35006000	24000000
28.3451	28.3255	28.1151	28.2806	24.0176	23.5342	24.1385	24.4102				By MS/MS	By MS/MS	By MS/MS	By MS/MS	NA	By MS/MS	NA	NA	+	M_S		12	12	12	48.5	48.5	48.5	33.66	0	193.07	8026100000	46	12	12	12	10	11	10	10	0	1	0	0	316790000	69330000	76755000	71554000	62575000	0
26.9553	26.9628	26.8813	27.2375	24.3804	23.3067	23.8234	24.1737				By MS/MS	By MS/MS	By MS/MS	By MS/MS	NA	By matching	By MS/MS	NA	+	M_S		4	4	4	40.5	40.5	40.5	9.4308	0	14.149	4655500000	8	4	4	4	3	3	3	3	0	1	1	0	775910000	42823000	61367000	52243000	61263000	0
32.0601	32.0067	31.8472	31.8598	23.4399	23.71	24.1205	24.5847				By MS/MS	By MS/MS	By MS/MS	By MS/MS	NA	NA	NA	NA	+	M_S		6	6	6	71.6	71.6	71.6	10.539	0	183.42	42022000000	65	6	6	6	6	6	5	5	0	0	0	0	8223300000	1680300000	2320300000	2165800000	2057000000	0
30.885	30.8544	30.7425	30.7821	22.7033	24.7066	23.4596	24.2981				By MS/MS	By MS/MS	By MS/MS	By MS/MS	NA	NA	By MS/MS	NA	+	M_S		15	15	15	73.9	73.9	73.9	25.083	0	230.97	33047000000	60	15	15	15	12	14	14	13	0	0	1	0	1656100000	347730000	444260000	490170000	373900000	0
29.9446	29.7696	29.6294	30.0351	26.1667	25.9817	25.972	26.1135				By MS/MS	By MS/MS	By MS/MS	By MS/MS	By MS/MS	By MS/MS	By MS/MS	By MS/MS	+	M_S		47	47	47	55.2	55.2	55.2	128.72	0	323.31	27093000000	180	47	47	47	37	42	39	41	4	4	4	4	265740000	51579000	44659000	37758000	50183000	19450000
27.4236	27.5891	28.7059	29.5065	25.1299	25.3525	25.4203	25.2691				By MS/MS	By MS/MS	By MS/MS	By MS/MS	By MS/MS	By MS/MS	By MS/MS	By MS/MS	+	M_S		23	23	23	59.9	59.9	59.9	56.556	0	116.77	11227000000	73	23	23	23	20	17	20	20	3	3	3	3	223070000	31049000	32230000	41296000	39369000	15652000
30.1465	30.1371	30.0751	30.3966	24.0663	24.5173	23.5211	23.7865				By MS/MS	By MS/MS	By MS/MS	By MS/MS	NA	By matching	NA	NA	+	M_S		6	6	6	69.6	69.6	69.6	10.515	0	182.31	11122000000	38	6	6	6	6	6	6	6	0	1	0	0	2059300000	403410000	559750000	534440000	552860000	0
29.5636	29.3705	29.1874	29.3605	23.0225	24.293	22.8777	22.7931				By MS/MS	By MS/MS	By MS/MS	By MS/MS	By MS/MS	By MS/MS	By MS/MS	By MS/MS	+	M_S		9	9	9	27.9	27.9	27.9	34.251	0	100.35	11044000000	42	9	9	9	7	7	8	7	1	1	1	1	366890000	91055000	101660000	88836000	85342000	4411800
36.1958	35.9998	36.0453	36.0519	23.5899	24.6596	23.7701	23.789				By MS/MS	By MS/MS	By MS/MS	By MS/MS	By MS/MS	By MS/MS	By MS/MS	By MS/MS	+	M_S		23	23	23	80.6	80.6	80.6	34.439	0	323.31	650580000000	160	23	23	23	22	21	20	21	1	1	1	1	1925700000	420110000	557230000	480250000	468120000	3675900000
33.6019	34.0948	33.4589	33.6866	22.42	22.2722	22.2207	24.3606				By MS/MS	By MS/MS	By MS/MS	By MS/MS	By MS/MS	By MS/MS	By MS/MS	By MS/MS	+	M_S		32	32	32	79.5	79.5	79.5	41.412	0	323.31	193170000000	220	32	32	32	29	31	31	30	3	2	2	1	5612400000	648510000	3414400000	760420000	757330000	8039800
28.8086	28.6725	28.7235	28.8497	24.7305	24.1569	24.6924	24.9024				By MS/MS	By MS/MS	By MS/MS	By MS/MS	By MS/MS	NA	NA	By MS/MS	+	M_S		16	16	16	62	62	62	25.529	0	116.95	12013000000	61	16	16	16	16	12	14	14	1	0	0	1	917230000	293610000	185240000	199840000	224290000	6448900
34.0812	34.2561	34.2353	34.429	24.0548	23.9529	25.3418	23.9344				By MS/MS	By MS/MS	By MS/MS	By MS/MS	By MS/MS	By MS/MS	By MS/MS	NA	+	M_S		8	8	8	89.2	89.2	89.2	9.1264	0	197.89	289620000000	196	8	8	8	7	7	7	7	1	1	1	0	67110000000	14325000000	18313000000	15853000000	18547000000	18320000
33.2579	33.0108	32.978	33.0926	23.0871	23.6102	23.9766	23.9247				By MS/MS	By MS/MS	By MS/MS	By MS/MS	NA	NA	NA	NA	+	M_S		12	12	12	54.8	54.8	54.8	15.099	0	182.63	117160000000	122	12	12	12	11	11	12	11	0	0	0	0	12186000000	3297200000	2987900000	2664100000	3237200000	0
28.5146	28.7801	28.6313	29.1471	23.7048	23.083	23.8826	24.5562				By MS/MS	By MS/MS	By MS/MS	By MS/MS	NA	NA	NA	NA	+	M_S		3	3	3	23.1	23.1	23.1	29.071	0	78.859	2967700000	20	3	3	3	3	3	3	3	0	0	0	0	244420000	47009000	66353000	54169000	76885000	0
28.9977	28.8294	29.0177	29.0584	23.3367	23.064	22.7653	24.3237				By MS/MS	By MS/MS	By MS/MS	By MS/MS	NA	NA	NA	NA	+	M_S		4	4	4	4.4	4.4	4.4	89.619	0	26.061	6561600000	23	4	4	4	4	4	4	4	0	0	0	0	467010000	97749000	119570000	133940000	115750000	0
27.2042	26.9557	26.758	26.7714	22.9598	23.5351	23.8413	24.7774				By MS/MS	By MS/MS	By MS/MS	By MS/MS	NA	NA	NA	NA	+	M_S		5	5	5	31.4	31.4	31.4	25.49	0	31.829	1530600000	25	5	5	5	5	4	4	3	0	0	0	0	134560000	41365000	50765000	28461000	13967000	0
31.4603	31.396	31.4782	31.4442	23.6752	24.6472	23.9957	25.092				By MS/MS	By MS/MS	By MS/MS	By MS/MS	By matching	NA	NA	NA	+	M_S		30	30	30	72.4	72.4	72.4	45.497	0	323.31	114040000000	224	30	30	30	30	29	27	28	1	0	0	0	4214400000	897550000	1180000000	1184300000	951830000	842450
31.8201	32.0441	31.8178	32.0549	25.2665	24.2533	22.7414	23.0255				By MS/MS	By MS/MS	By MS/MS	By MS/MS	NA	NA	NA	NA	+	M_S		27	27	27	74.5	74.5	74.5	36.744	0	323.31	115640000000	189	27	27	27	25	23	24	25	0	0	0	0	4727900000	1044500000	1326100000	1120000000	1237300000	0
33.0752	33.4513	32.1715	32.2383	24.2738	26.4332	26.493	23.8655				By MS/MS	By MS/MS	By MS/MS	By MS/MS	By MS/MS	By MS/MS	By MS/MS	By MS/MS	+	M_S		59	59	59	71.1	71.1	71.1	51.898	0	323.31	247420000000	377	59	59	59	54	55	52	56	3	4	5	7	4038000000	775060000	932730000	897300000	952930000	5448700
31.6082	31.5867	31.5381	31.7695	23.3343	23.5989	24.4842	24.3702				By MS/MS	By MS/MS	By MS/MS	By MS/MS	By MS/MS	NA	NA	NA	+	M_S		35	35	35	81.7	81.7	81.7	56.518	0	323.31	192100000000	436	35	35	35	33	31	33	32	1	0	0	0	4765200000	1065400000	1337200000	1135900000	1225200000	1575400
29.8053	29.7229	29.6778	29.8379	23.4648	22.7026	22.2807	23.5974				By MS/MS	By MS/MS	By MS/MS	By MS/MS	NA	NA	NA	NA	+	M_S		17	17	17	60.7	60.7	60.7	37.45	0	323.31	23754000000	86	17	17	17	14	17	16	15	0	0	0	0	661630000	164350000	178930000	165190000	153170000	0
30.9883	30.8985	30.94	30.9176	24.5626	24.0615	22.3737	23.9313				By MS/MS	By MS/MS	By MS/MS	By MS/MS	NA	NA	NA	NA	+	M_S		13	13	13	41.2	41.2	41.2	32.588	0	117.39	21521000000	66	13	13	13	10	12	11	12	0	0	0	0	1872900000	333100000	503720000	491130000	544930000	0
30.1299	30.1354	30.13	30.2868	24.2522	23.8217	24.0468	24.2225				By MS/MS	By MS/MS	By MS/MS	By MS/MS	NA	NA	By matching	NA	+	M_S		17	17	17	33.9	33.9	33.9	36.985	0	113.98	35905000000	99	17	17	17	17	15	15	17	0	0	1	0	1271700000	236890000	353420000	306840000	373810000	0
29.0491	29.0188	29.043	29.2779	23.7678	22.9224	22.6452	20.6127				By MS/MS	By MS/MS	By MS/MS	By MS/MS	By MS/MS	By matching	By matching	By MS/MS	+	M_S		33	33	33	63.4	63.4	63.4	54.925	0	196.09	23364000000	134	33	33	33	28	28	28	30	1	1	1	2	378190000	87919000	92587000	102990000	91077000	447770
26.8908	26.9552	26.6783	26.7087	23.8928	24.3038	22.5334	23.3975				By MS/MS	By MS/MS	By MS/MS	By MS/MS	NA	NA	NA	NA	+	M_S		3	3	3	10.3	10.3	10.3	58.333	0	20.892	700890000	6	3	3	3	2	3	2	2	0	0	0	0	7565600	1779400	2342900	1735400	1707900	0
30.3987	30.524	30.2272	30.7298	24.2968	23.6297	24.0919	23.0693				By MS/MS	By MS/MS	By MS/MS	By MS/MS	NA	NA	NA	NA	+	M_S		10	10	10	63.9	63.9	63.9	11.087	0	120.07	25411000000	46	10	10	10	8	9	8	8	0	0	0	0	3079400000	869060000	629700000	935170000	645510000	0
27.9845	28.1166	25.2503	28.4526	24.0025	23.951	24.3794	22.9915				By MS/MS	By MS/MS	By MS/MS	By MS/MS	NA	NA	NA	NA	+	M_S		2	2	2	5.9	5.9	5.9	27.094	0	6.2891	1351100000	8	2	2	2	2	2	2	2	0	0	0	0	135110000	32026000	51825000	5200000	46058000	0
32.6011	32.6973	32.4993	32.6808	23.3273	22.2239	23.117	23.8683				By MS/MS	By MS/MS	By MS/MS	By MS/MS	NA	By MS/MS	By matching	NA	+	M_S		14	14	14	83	83	83	21.997	0	323.31	164690000000	201	14	14	14	14	13	12	13	0	1	1	0	4614100000	987420000	1268400000	1219600000	1138700000	0
30.9615	30.8049	30.7893	30.8404	25.1895	22.621	24.5329	24.1179				By MS/MS	By MS/MS	By MS/MS	By MS/MS	By MS/MS	By matching	By MS/MS	By MS/MS	+	M_S		47	47	47	72.1	72.1	72.1	65.677	0	323.31	86918000000	271	47	47	47	42	39	41	42	4	1	1	1	1804300000	384980000	447130000	529280000	442940000	4236400
26.8148	26.9529	26.5852	26.8616	23.7493	23.7419	23.4416	24.2025				By MS/MS	By MS/MS	By MS/MS	By MS/MS	NA	NA	By MS/MS	NA	+	M_S		28	28	28	37.1	37.1	37.1	101.7	0	107.65	5827400000	79	28	28	28	26	23	19	21	0	0	1	0	95678000	23985000	28970000	18776000	23947000	0
25.5302	25.9069	26.2834	25.6303	24.9764	24.3464	23.2194	24.7668				By MS/MS	By MS/MS	By MS/MS	By MS/MS	NA	NA	NA	NA	+	M_S		5	5	5	36	36	36	18.61	0	21.021	820720000	19	5	5	5	3	4	2	2	0	0	0	0	33593000	6252900	7084200	17282000	2973600	0
29.2735	29.2979	29.2286	29.3205	24.4386	23.9583	23.8447	24.4876				By MS/MS	By MS/MS	By MS/MS	By MS/MS	NA	NA	NA	NA	+	M_S		25	25	25	81.1	81.1	81.1	34.33	0	223.78	29680000000	118	25	25	25	23	21	24	24	0	0	0	0	1244200000	268850000	353470000	339320000	282600000	0
29.9024	29.8579	29.8582	29.9664	21.963	23.974	22.8932	23.6237				By MS/MS	By MS/MS	By MS/MS	By MS/MS	NA	NA	NA	NA	+	M_S		25	25	25	57.7	57.7	57.7	57.144	0	215.25	33054000000	122	25	25	25	24	21	21	23	0	0	0	0	542660000	94984000	159910000	143090000	144670000	0
24.378	24.3612	24.2519	23.2839	23.8901	24.9035	23.6897	23.7541				By MS/MS	By MS/MS	By MS/MS	By MS/MS	NA	NA	NA	NA				1	1	1	17.4	17.4	17.4	14.803	0	6.2821	154510000	7	1	1	1	1	1	1	1	0	0	0	0	77255000	19342000	25368000	22165000	10381000	0
32.1905	32.1065	32.0612	36.6624	26.7358	26.8783	22.9626	26.9552				By MS/MS	By MS/MS	By MS/MS	By MS/MS	By MS/MS	By MS/MS	By MS/MS	By MS/MS	+	M_S		32	32	32	82.6	82.6	82.6	42.665	0	323.31	276680000000	233	32	32	32	25	30	26	31	2	2	1	2	8261200000	615730000	668560000	550300000	6361600000	12379000
29.2572	29.2937	29.2141	29.4038	23.5284	24.2581	23.5174	24.4776				By MS/MS	By MS/MS	By MS/MS	By MS/MS	By MS/MS	By MS/MS	By MS/MS	NA	+	M_S		12	12	12	55	55	55	27.371	0	58.84	18449000000	80	12	12	12	12	12	12	11	1	1	1	0	663390000	100280000	144230000	108800000	142540000	52140000
30.3731	30.4453	30.4549	30.4657	23.7034	23.6877	24.8461	23.5666				By MS/MS	By MS/MS	By MS/MS	By MS/MS	NA	By MS/MS	NA	NA	+	M_S		36	36	36	70.5	70.5	70.5	56.811	0	323.31	48603000000	165	36	36	36	33	30	32	31	0	1	0	0	1291700000	271420000	381340000	296540000	342320000	0
29.873	28.8613	30.2133	30.2219	23.4003	23.8927	23.7967	24.8459				By MS/MS	By MS/MS	By MS/MS	By MS/MS	By MS/MS	By MS/MS	By MS/MS	By MS/MS	+	M_S		15	15	15	67.7	67.7	67.7	22.525	0	84.579	14440000000	52	15	15	15	13	14	14	13	1	1	3	2	553530000	91619000	180260000	155760000	104920000	4946900
29.9586	29.9933	29.8487	29.9212	23.2671	24.2104	23.446	24.6757				By MS/MS	By MS/MS	By MS/MS	By MS/MS	By MS/MS	NA	NA	NA	+	M_S		14	14	14	86.1	86.1	86.1	20.572	0	213.45	18024000000	81	14	14	14	13	14	13	13	1	0	0	0	813760000	187290000	242950000	163860000	211420000	8242300
30.0153	30.2383	30.1331	30.2299	24.0115	23.5026	24.2591	23.9675				By MS/MS	By MS/MS	By MS/MS	By MS/MS	NA	NA	NA	NA	+	M_S		9	9	9	64.2	64.2	64.2	11.934	0	63.329	25847000000	59	9	9	9	8	8	9	8	0	0	0	0	4055500000	894850000	1166800000	976290000	1017600000	0
30.9864	32.2883	30.8914	32.2877	28.0911	24.9007	28.4718	23.9795				By MS/MS	By MS/MS	By MS/MS	By MS/MS	By MS/MS	By MS/MS	By MS/MS	By MS/MS	+	M_S		32	32	32	58.5	58.5	58.5	57.764	0	323.31	121450000000	252	32	32	32	29	28	29	31	3	2	3	1	2826000000	532950000	680620000	609540000	577330000	149820000
31.3024	31.2134	31.1398	31.2947	30.0249	30.3328	27.7727	30.1476				By MS/MS	By MS/MS	By MS/MS	By MS/MS	By MS/MS	By MS/MS	By MS/MS	By MS/MS	+	M_S		44	44	44	72.4	72.4	72.4	68.984	0	323.31	131860000000	301	44	44	44	38	38	38	41	2	2	3	2	2290500000	411300000	567850000	507090000	548200000	52722000
30.8652	30.9295	30.8567	30.8568	24.4495	23.3182	24.2815	25.0168				By MS/MS	By MS/MS	By MS/MS	By MS/MS	NA	NA	By matching	NA	+	M_S		75	75	75	75.8	75.8	75.8	97.502	0	323.31	166070000000	487	75	75	75	65	68	70	68	0	0	1	0	2530900000	563160000	655910000	666240000	644170000	0
28.0818	31.6377	28.0416	31.7363	23.1092	23.3209	23.3235	23.3129				By MS/MS	By MS/MS	By MS/MS	By MS/MS	By MS/MS	By MS/MS	By MS/MS	By MS/MS	+	M_S		22	22	22	53.8	53.8	53.8	41.371	0	323.31	50178000000	170	22	22	22	20	20	22	20	1	1	1	1	2200600000	497630000	623410000	548020000	513550000	2585600
30.7513	30.6421	30.6557	30.8366	23.8764	23.666	22.8777	23.4505				By MS/MS	By MS/MS	By MS/MS	By MS/MS	NA	NA	By MS/MS	NA	+	M_S		12	12	12	67.3	67.3	67.3	19.01	0	169.26	34787000000	73	12	12	12	12	12	11	11	0	0	1	0	2420800000	545350000	522920000	677640000	674920000	0
34.929	34.9513	34.9519	34.9834	24.7813	23.4665	23.4307	24.3918				By MS/MS	By MS/MS	By MS/MS	By MS/MS	NA	NA	NA	NA	+	M_S		12	12	12	86.5	86.5	86.5	8.1125	0	189.68	312810000000	196	12	12	12	11	11	11	12	0	0	0	0	55504000000	6660600000	14695000000	15598000000	18550000000	0
32.229	32.186	32.3027	32.1798	24.4828	23.5228	23.352	23.5683				By MS/MS	By MS/MS	By MS/MS	By MS/MS	NA	By MS/MS	NA	NA	+	M_S		27	27	27	69.4	69.4	69.4	31.994	0	230	223020000000	294	27	27	27	27	25	26	27	0	1	0	0	15367000000	3238800000	4238000000	4121800000	3766200000	0
28.2892	28.306	28.3087	28.4251	24.0832	23.7107	23.5518	23.136				By MS/MS	By MS/MS	By MS/MS	By MS/MS	NA	By MS/MS	By MS/MS	By MS/MS	+	M_S		21	21	21	43.8	43.8	43.8	70.373	0	152.24	8267300000	60	21	21	21	18	16	15	14	0	1	1	1	121270000	33421000	29679000	28553000	29617000	0
29.9771	29.8538	29.788	30.0068	23.5739	24.508	23.9744	23.2853				By MS/MS	By MS/MS	By MS/MS	By MS/MS	By MS/MS	By MS/MS	By MS/MS	By MS/MS	+	M_S		25	25	25	58.1	58.1	58.1	50.515	0	104.23	29651000000	87	25	25	25	21	21	21	23	1	1	1	1	290500000	66251000	72588000	79567000	72096000	125600000
24.5665	25.0051	25.0448	24.8737	24.2036	22.5919	24.3764	23.5091				By MS/MS	By MS/MS	By MS/MS	By MS/MS	NA	By MS/MS	By MS/MS	By MS/MS	+	M_S		7	7	7	25.5	25.5	25.5	38.104	0	6.5255	916960000	19	7	7	7	4	6	4	2	0	1	1	1	12738000	2740300	4788600	3087000	2122400	0
26.0427	25.8424	25.6356	26.011	24.1084	23.9925	25.5193	23.1295				By MS/MS	By MS/MS	By MS/MS	By MS/MS	NA	NA	NA	NA	+	M_S		4	4	4	14.2	14.2	14.2	42.261	0	8.0135	627120000	13	4	4	4	4	4	3	4	0	0	0	0	24663000	5824700	6360600	6220800	6256700	0
30.0826	31.7823	30.1303	30.2144	25.9103	23.7415	23.9132	23.0622				By MS/MS	By MS/MS	By MS/MS	By MS/MS	By MS/MS	NA	NA	NA	+	M_S		18	18	18	74.8	74.8	74.8	30.481	0	323.31	50932000000	113	18	18	18	16	15	15	15	2	0	0	0	1800800000	439310000	468900000	427220000	465380000	5950100
26.4934	26.8371	26.966	26.7217	24.7397	22.9962	22.3302	24.8781				By MS/MS	By MS/MS	By MS/MS	By MS/MS	NA	NA	NA	NA	+	M_S		4	4	4	17.9	17.9	17.9	49.436	0	19.074	1378900000	20	4	4	4	4	4	3	4	0	0	0	0	167160000	42903000	42762000	42914000	38585000	0
28.9148	29.1501	28.7932	29.0689	22.8645	23.7205	23.0856	23.5388				By MS/MS	By MS/MS	By MS/MS	By MS/MS	NA	By MS/MS	By MS/MS	NA	+	M_S		19	19	19	73.3	73.3	73.3	31.756	0	67.555	10422000000	67	19	19	19	14	15	15	15	0	1	1	0	154010000	43054000	35181000	42523000	33251000	0
27.189	26.9183	26.8798	27.0861	23.8739	23.3061	23.5447	23.9156				By MS/MS	By MS/MS	By MS/MS	By MS/MS	NA	NA	NA	NA	+	M_S		17	17	17	45	45	45	44.029	0	80.657	3938000000	53	17	17	17	15	14	15	13	0	0	0	0	169610000	41597000	42151000	50742000	35124000	0
28.4247	28.3615	28.1356	28.3069	28.6223	24.1398	23.5483	23.0824				By MS/MS	By MS/MS	By MS/MS	By MS/MS	By MS/MS	By MS/MS	By MS/MS	By MS/MS	+	M_S		8	8	8	36.1	36.1	36.1	23.019	0	9.8657	9690400000	26	8	8	8	6	7	7	7	2	1	1	1	759320000	36383000	80406000	66580000	59991000	228000000
24.6572	24.6288	24.6108	24.8717	23.7472	23.6798	23.2851	24.0942				By MS/MS	By MS/MS	By MS/MS	By MS/MS	NA	NA	NA	NA	+	M_S		4	4	4	7	7	7	47.848	0.0020713	2.3139	415380000	6	NA	NA	NA	3	3	3	4	0	0	0	0	15114000	2540300	3731400	3354700	5487800	0
28.2023	28.7261	28.5185	28.7437	24.3819	23.1865	24.0001	23.4985				By MS/MS	By MS/MS	By MS/MS	By MS/MS	NA	NA	NA	NA	+	M_S		2	2	2	32.2	32.2	32.2	6.8758	0.000422	2.972	2012400000	6	2	2	2	2	2	2	2	0	0	0	0	626660000	125520000	203050000	148300000	149790000	0
31.2753	31.3533	31.4676	31.4996	23.5525	23.8273	23.6612	23.8108				By MS/MS	By MS/MS	By MS/MS	By MS/MS	NA	NA	NA	NA	+	M_S		6	6	6	10.8	10.8	10.8	64.419	0	54.45	37945000000	35	6	6	6	6	5	6	5	0	0	0	0	4743100000	932870000	1328500000	1272200000	1209400000	0
25.875	25.7789	25.9205	25.6343	23.9645	24.9062	22.9224	22.7399				By MS/MS	By MS/MS	By MS/MS	By MS/MS	By MS/MS	By MS/MS	By MS/MS	By MS/MS	+	M_S		6	6	6	28.9	28.9	28.9	22.926	0	7.54	1083500000	14	6	6	6	4	3	4	5	1	1	1	1	69502000	6924600	19219000	9937000	6823400	7281800
31.9598	31.8952	31.8258	31.9376	24.2646	23.4206	24.5705	23.235				By MS/MS	By MS/MS	By MS/MS	By MS/MS	NA	NA	NA	By MS/MS	+	M_S		34	34	34	82.7	82.7	82.7	46.029	0	323.31	142670000000	297	34	34	34	27	32	29	29	0	0	0	2	3376600000	741270000	1038400000	831040000	751780000	0
29.0092	28.8163	28.754	28.9871	23.9838	23.746	23.8954	24.9553				By MS/MS	By MS/MS	By MS/MS	By MS/MS	NA	NA	NA	NA	+	M_S		11	11	11	64.4	64.4	64.4	25.227	0	174.15	8962300000	50	11	11	11	10	10	10	11	0	0	0	0	515240000	104930000	152840000	129300000	128170000	0
30.2566	30.2772	31.8872	30.1851	24.337	25.3144	23.6073	26.0939				By MS/MS	By MS/MS	By MS/MS	By MS/MS	By MS/MS	By MS/MS	By MS/MS	By MS/MS	+	M_S		27	27	26	76.3	76.3	74.4	40.146	0	236.47	78967000000	189	27	27	26	24	25	24	24	1	1	2	2	2675800000	609280000	691780000	718780000	625970000	4305000
30.895	30.9528	30.7884	31.2354	24.4333	24.181	24.8901	24.292				By MS/MS	By MS/MS	By MS/MS	By MS/MS	NA	NA	NA	NA	+	M_S		20	20	20	68.5	68.5	68.5	25.257	0	317.18	42019000000	99	20	20	20	18	17	17	20	0	0	0	0	2625300000	503740000	798870000	556630000	766060000	0
28.325	28.2819	28.2245	28.4226	23.58	23.8622	23.6779	24.1064				By MS/MS	By MS/MS	By MS/MS	By MS/MS	By MS/MS	By MS/MS	By MS/MS	By MS/MS	+	M_S		24	24	24	67.5	67.5	67.5	48.135	0	158.09	15633000000	92	24	24	24	19	19	22	21	1	1	1	2	434410000	72759000	104980000	89856000	85565000	24237000
29.3326	29.485	29.239	29.6371	23.9142	24.2747	24.6755	24.2939				By MS/MS	By MS/MS	By MS/MS	By MS/MS	By matching	NA	NA	NA	+	M_S		17	17	17	60.6	60.6	60.6	26.125	0	63.536	12554000000	48	17	17	17	15	14	11	13	1	0	0	0	396590000	81799000	128110000	81176000	105500000	3073300
28.6795	28.6059	28.5469	28.6957	24.4627	23.6447	23.7472	22.7917				By MS/MS	By MS/MS	By MS/MS	By MS/MS	By MS/MS	By MS/MS	By MS/MS	By MS/MS	+	M_S		10	10	10	45.3	45.3	45.3	31.011	0	96.635	10776000000	43	10	10	10	10	6	9	8	1	1	1	1	583750000	93618000	69355000	125650000	83427000	44384000
31.3712	31.2399	31.3315	31.4112	23.4788	25.3378	24.132	24.5611				By MS/MS	By MS/MS	By MS/MS	By MS/MS	By matching	By matching	NA	By MS/MS	+	M_S		33	33	33	84.2	84.2	84.2	37.669	0	283.38	97714000000	276	33	33	33	30	28	30	30	1	1	0	1	2089800000	496640000	545980000	591070000	453660000	1182000
30.3682	30.4681	30.234	30.5124	23.7935	24.1427	23.8842	23.4532				By MS/MS	By MS/MS	By MS/MS	By MS/MS	NA	NA	By matching	NA	+	M_S		15	15	15	78.8	78.8	78.8	28.232	0	323.31	38588000000	91	15	15	15	15	14	13	13	0	0	1	0	1842600000	380060000	524540000	480070000	451960000	0
28.6856	28.7249	28.7493	28.7814	23.6947	23.634	23.2486	24.6624				By MS/MS	By MS/MS	By MS/MS	By MS/MS	By MS/MS	By MS/MS	NA	NA	+	M_S		22	22	22	53.6	53.6	53.6	42.069	0	67.304	11815000000	61	22	22	22	18	19	16	19	1	1	0	0	429720000	82683000	121240000	109500000	112450000	3844000
28.8398	28.8381	28.6734	29.0082	24.2286	25.245	24.62	23.7333				By MS/MS	By MS/MS	By MS/MS	By MS/MS	NA	NA	NA	NA	+	M_S		16	16	16	57.1	57.1	57.1	33.94	0	55.298	17733000000	57	16	16	16	15	16	15	16	0	0	0	0	689990000	124440000	194340000	175480000	195730000	0
28.1747	28.1643	28.1735	28.3502	24.8336	24.5234	24.5609	23.308				By MS/MS	By MS/MS	By MS/MS	By MS/MS	NA	NA	NA	NA	+	M_S		5	5	5	17.5	17.5	17.5	41.446	0	93.706	3253300000	18	5	5	5	4	5	5	5	0	0	0	0	313380000	33257000	100960000	90721000	88440000	0
31.5533	31.4698	31.524	31.575	23.7051	24.6344	25.0166	23.6968				By MS/MS	By MS/MS	By MS/MS	By MS/MS	By MS/MS	By MS/MS	By MS/MS	NA	+	M_S		32	32	32	69.3	69.3	69.3	51.36	0	323.31	79738000000	222	32	32	32	30	28	30	29	1	1	1	0	2438300000	552280000	627110000	655490000	596450000	1922700
27.4707	27.6067	27.3579	27.3969	23.5062	24.4655	23.3786	24.3586				By MS/MS	By MS/MS	By MS/MS	By MS/MS	NA	NA	NA	NA	+	M_S		16	16	16	49	49	49	48.088	0	79.748	5440600000	57	16	16	16	15	13	14	14	0	0	0	0	185680000	43304000	51038000	48947000	42394000	0
29.4852	29.3851	29.3482	29.4505	24.1807	24.2329	25.4465	24.43				By MS/MS	By MS/MS	By MS/MS	By MS/MS	NA	NA	NA	By MS/MS	+	M_S		16	16	16	43.3	43.3	43.3	39.125	0	47.208	11327000000	63	16	16	16	13	14	15	13	0	0	0	1	536970000	126150000	119100000	148490000	143220000	0
29.3739	29.1373	29.0421	29.2685	25.0083	22.7022	23.5056	24.4654				By MS/MS	By MS/MS	By MS/MS	By MS/MS	NA	NA	NA	NA	+	M_S		11	11	11	36.2	36.2	36.2	28.758	0	220.06	11552000000	48	11	11	11	9	11	9	10	0	0	0	0	917640000	198210000	304520000	185380000	229530000	0
30.3252	30.3689	30.2871	30.5453	24.1652	24.017	23.4239	23.5558				By MS/MS	By MS/MS	By MS/MS	By MS/MS	By MS/MS	By MS/MS	By MS/MS	NA	+	M_S		18	18	18	77.6	77.6	77.6	29.88	0	285.07	33711000000	118	18	18	18	16	16	15	15	1	1	1	0	888660000	168970000	243740000	209460000	248250000	5242300
27.2882	28.0991	27.1779	27.535	25.3866	23.1943	23.736	24.1312				By MS/MS	By MS/MS	By MS/MS	By MS/MS	By MS/MS	NA	By MS/MS	By MS/MS	+	M_S		22	22	22	29.6	29.6	29.6	85.536	0	76.338	6626200000	64	22	22	22	19	19	17	20	2	0	2	2	97023000	18179000	25685000	22394000	25820000	954340
31.4938	31.6736	31.4566	31.7004	23.4247	23.1626	23.9088	23.7285				By MS/MS	By MS/MS	By MS/MS	By MS/MS	By matching	NA	By matching	By MS/MS	+	M_S		38	38	38	75.3	75.3	75.3	50.227	0	323.31	122710000000	342	38	38	38	34	36	34	37	1	0	1	1	2857400000	531610000	935580000	654060000	736160000	700900
30.4667	30.3449	30.4303	30.5137	23.6222	24.0929	24.7461	23.3419				By MS/MS	By MS/MS	By MS/MS	By MS/MS	NA	NA	NA	NA	+	M_S		41	41	41	67.8	67.8	67.8	72.631	0	323.31	52800000000	237	41	41	41	39	38	36	39	0	0	0	0	831860000	209320000	215210000	218540000	188780000	0
32.1454	30.1636	31.4616	31.551	25.1337	22.7786	23.1233	24.881				By MS/MS	By MS/MS	By MS/MS	By MS/MS	By MS/MS	By MS/MS	By MS/MS	By MS/MS	+	M_S		64	64	64	62.5	62.5	62.5	90.546	0	323.31	79432000000	270	64	64	64	57	54	56	52	4	3	4	2	1214300000	239620000	238200000	367480000	349560000	5821800
29.9627	29.8605	29.9051	29.8717	25.8826	22.1654	22.877	23.0183				By MS/MS	By MS/MS	By MS/MS	By MS/MS	By matching	NA	NA	NA	+	M_S		22	22	22	51.7	51.7	51.7	52.466	0	83.132	9059900000	71	22	22	22	18	16	19	18	1	0	0	0	271290000	23483000	195310000	25718000	25759000	1018100
29.3765	29.1888	29.0452	29.3232	24.9091	24.6341	24.5353	23.7436				By MS/MS	By MS/MS	By MS/MS	By MS/MS	NA	NA	NA	NA	+	M_S		10	10	10	14.7	14.7	14.7	94.824	0	21.645	3655600000	22	10	10	10	6	9	9	7	0	0	0	0	73296000	1609700	26139000	22358000	23189000	0
28.7347	28.5403	28.4058	28.6475	24.2194	22.7746	22.4909	25.3373				By MS/MS	By MS/MS	By MS/MS	By MS/MS	NA	NA	NA	NA	+	M_S		10	10	10	52	52	52	25.904	0	33.312	4731600000	35	10	10	10	8	7	7	9	0	0	0	0	114390000	27193000	27819000	24930000	34448000	0
28.4419	28.2649	28.3385	28.7073	23.0074	23.7419	24.8111	24.805				By MS/MS	By MS/MS	By MS/MS	By MS/MS	NA	NA	NA	NA	+	M_S		4	4	4	13.8	13.8	13.8	23.683	0	40.23	4093500000	17	4	4	4	3	4	4	4	0	0	0	0	1935600000	433710000	506600000	410020000	585260000	0
28.9706	29.113	28.9879	29.1009	23.7608	24.7392	23.7778	24.2189				By MS/MS	By MS/MS	By MS/MS	By MS/MS	By MS/MS	By MS/MS	By MS/MS	By MS/MS	+	M_S		31	31	31	60.8	60.8	60.8	72.636	0	266.86	20705000000	125	31	31	31	22	24	27	26	1	2	1	1	245650000	49397000	65788000	61364000	67143000	14138000
27.7576	27.1814	27.3551	27.4139	24.116	22.9387	22.5211	26.0321				By MS/MS	By MS/MS	By MS/MS	By MS/MS	NA	NA	By MS/MS	By MS/MS	+	M_S		7	7	7	41.4	41.4	41.4	22.665	0	10.406	1597900000	21	7	7	7	5	6	4	5	0	0	1	1	164540000	38998000	36739000	37567000	40995000	0
27.8078	27.7371	27.8218	27.9335	23.4092	23.2032	24.7027	24.2633				By MS/MS	By MS/MS	By MS/MS	By MS/MS	NA	By matching	NA	NA	+	M_S		9	9	9	56	56	56	27.202	0	111.32	5071200000	42	9	9	9	8	7	7	8	0	1	0	0	441890000	105160000	118010000	110720000	107990000	0
30.1955	30.0908	30.126	29.8738	24.7653	23.1659	23.7946	24.7261				By MS/MS	By MS/MS	By MS/MS	By MS/MS	NA	NA	NA	NA	+	M_S		2	2	2	19.4	19.4	19.4	21.44	0	153.41	6961500000	6	2	2	2	2	2	2	2	0	0	0	0	1160300000	282450000	314960000	313510000	249330000	0
28.99	29.0647	29.116	29.3011	23.9757	24.1446	23.8321	24.0435				By MS/MS	By MS/MS	By MS/MS	By MS/MS	NA	NA	NA	NA	+	M_S		7	7	7	15.3	15.3	15.3	65.326	0	25.499	4959600000	20	7	7	7	5	6	6	4	0	0	0	0	158850000	27683000	57828000	35943000	37396000	0
32.0661	32.2245	32.0183	32.3373	24.1708	22.7775	25.193	24.041				By MS/MS	By MS/MS	By MS/MS	By MS/MS	NA	By MS/MS	By MS/MS	By MS/MS	+	M_S		64	64	64	70.3	70.3	70.3	96.115	0	323.31	234380000000	454	64	64	64	60	61	59	61	0	1	1	1	2992400000	587280000	859650000	738550000	804350000	0
29.6293	28.9057	29.5433	28.8154	22.204	22.6428	23.5341	24.5041				By MS/MS	By MS/MS	By MS/MS	By MS/MS	By MS/MS	By MS/MS	By MS/MS	By MS/MS	+	M_S		15	15	15	60.6	60.6	60.6	31.182	0	45.38	14016000000	63	15	15	15	14	12	11	14	3	2	1	1	475880000	93283000	135520000	111620000	112260000	6766400
31.9791	31.8459	31.9704	31.9931	24.0244	23.9567	23.4139	23.1544				By MS/MS	By MS/MS	By MS/MS	By MS/MS	By matching	NA	NA	NA	+	M_S		29	29	29	68.6	68.6	68.6	40.559	0	323.31	150820000000	231	29	29	29	28	29	28	27	1	0	0	0	5439300000	1213800000	1481700000	1361600000	1378600000	3615200
26.884	26.4349	26.6356	26.48	24.228	23.4129	24.3409	23.1481				By MS/MS	By MS/MS	By MS/MS	By MS/MS	NA	NA	NA	NA	+	M_S		10	10	10	29.3	29.3	29.3	55.991	0	35.664	1533200000	26	10	10	10	9	7	8	6	0	0	0	0	38761000	13203000	7639400	10508000	7410800	0
27.4755	27.4089	27.262	27.6417	23.4869	24.5799	23.9439	22.6923				By MS/MS	By MS/MS	By MS/MS	By MS/MS	NA	NA	NA	NA	+	M_S		9	9	9	35.4	35.4	35.4	42.237	0	28.075	2244400000	27	9	9	9	6	5	7	8	0	0	0	0	96362000	23058000	26832000	21866000	24605000	0
31.4781	31.4191	31.4393	31.4557	23.9976	23.8403	23.9892	24.9392				By MS/MS	By MS/MS	By MS/MS	By MS/MS	NA	NA	NA	NA	+	M_S		17	17	17	57.5	57.5	57.5	42.436	0	323.31	64855000000	124	17	17	17	15	17	16	15	0	0	0	0	2874600000	582580000	846150000	740880000	705010000	0
27.1842	27.2887	27.0749	27.2274	24.4405	24.1403	25.3384	23.4999				By MS/MS	By MS/MS	By MS/MS	By MS/MS	NA	NA	NA	NA	+	M_S		8	8	8	51.8	51.8	51.8	16.003	0	25.645	2000400000	22	8	8	8	6	6	6	6	0	0	0	0	80144000	14545000	32741000	12840000	20017000	0
28.6185	28.6612	28.4642	28.7813	23.8591	23.6701	24.2473	23.1861				By MS/MS	By MS/MS	By MS/MS	By MS/MS	NA	NA	NA	NA	+	M_S		12	12	12	53.3	53.3	53.3	26.394	0	57.364	7220600000	60	12	12	12	8	11	11	11	0	0	0	0	398180000	71526000	121960000	102280000	102410000	0
27.3122	27.5699	28.6597	27.4592	23.3241	24.4936	24.1746	24.6569				By MS/MS	By MS/MS	By MS/MS	By MS/MS	By matching	By MS/MS	By matching	NA	+	M_S		21	21	21	60.5	60.5	60.5	44.749	0	164.97	8349500000	84	21	21	21	20	19	20	15	1	2	1	0	266880000	56947000	78776000	76188000	47500000	1419900
29.3593	29.0588	29.0601	29.2194	23.8103	24.5097	23.4883	22.5502				By MS/MS	By MS/MS	By MS/MS	By MS/MS	By MS/MS	NA	NA	NA	+	M_S		14	14	14	57.3	57.3	57.3	20.565	0	114.44	11606000000	64	14	14	14	14	13	13	12	1	0	0	0	680320000	162630000	115700000	178260000	156390000	67348000
29.1111	29.0798	28.9603	29.2633	24.2951	23.0631	22.8551	22.4577				By MS/MS	By MS/MS	By MS/MS	By MS/MS	NA	NA	NA	By matching	+	M_S		16	16	16	51.4	51.4	51.4	29.735	0	33.772	8150800000	54	16	16	16	14	13	13	15	0	0	0	1	429010000	108200000	111010000	99568000	108400000	0
29.3682	29.565	29.3623	29.6004	23.4269	24.3463	23.072	23.8658				By MS/MS	By MS/MS	By MS/MS	By MS/MS	By MS/MS	By MS/MS	By MS/MS	By MS/MS	+	M_S		8	8	8	53	53	53	20.98	0	14.029	10432000000	25	8	8	8	6	8	7	5	1	1	1	1	80294000	9129400	25848000	22010000	23307000	101190000
29.3676	29.3306	29.5031	29.653	23.153	23.6142	23.7451	25.45				By MS/MS	By MS/MS	By MS/MS	By MS/MS	NA	NA	NA	NA	+	M_S		5	5	5	47	47	47	13.672	0	17.169	6991400000	25	5	5	5	5	5	4	5	0	0	0	0	1049600000	274720000	240720000	359730000	174390000	0
28.7479	28.6118	28.7172	28.6492	24.7423	24.0191	25.0001	24.7147				By MS/MS	By MS/MS	By MS/MS	By MS/MS	By MS/MS	NA	By MS/MS	NA	+	M_S		30	30	30	54.4	54.4	54.4	57.53	0	323.31	17074000000	116	30	30	30	22	28	24	27	1	0	1	0	538380000	116600000	151530000	135770000	131600000	1554700
28.8421	28.7913	28.9614	29.0182	24.1369	23.7328	23.3215	23.833				By MS/MS	By MS/MS	By MS/MS	By MS/MS	By MS/MS	By MS/MS	By MS/MS	By MS/MS	+	M_S		27	27	27	51.7	51.7	51.7	61.899	0	323.31	20035000000	124	27	27	27	25	25	22	24	2	2	2	2	431180000	103940000	79705000	111210000	126290000	2621000
26.3879	26.7563	26.4788	26.7183	24.147	23.8216	24.7789	24.4999				By MS/MS	By MS/MS	By MS/MS	By MS/MS	NA	NA	NA	NA	+	M_S		8	8	8	16.1	16.1	16.1	66.872	0	32.925	1437900000	22	8	8	8	8	7	7	7	0	0	0	0	46823000	7102300	17501000	11422000	10797000	0
30.0017	30.0762	30.1317	30.1637	24.7054	23.2878	24.2424	24.1802				By MS/MS	By MS/MS	By MS/MS	By MS/MS	By matching	By MS/MS	By matching	NA	+	M_S		33	33	33	64.5	64.5	64.5	52.643	0	323.31	55311000000	177	33	33	33	29	31	30	29	2	1	1	0	1131300000	243000000	314680000	298760000	273560000	1302000
27.4067	27.407	23.5479	27.5581	23.5682	25.0579	23.7258	24.6357				By MS/MS	By MS/MS	By MS/MS	By MS/MS	NA	NA	NA	NA	+	M_S		4	4	4	26.1	26.1	26.1	13.671	0	6.5246	1241100000	10	4	4	4	2	4	3	4	0	0	0	0	155140000	29918000	57500000	16624000	51096000	0
32.2726	32.4024	32.2576	32.4855	23.5763	23.0293	24.2831	24.7534				By MS/MS	By MS/MS	By MS/MS	By MS/MS	By MS/MS	NA	By matching	NA	+	M_S		44	44	44	74.3	74.3	74.3	54.02	0	323.31	214500000000	370	44	44	44	39	40	38	41	1	0	1	0	3868300000	840490000	1117900000	951060000	957030000	575220
35.8965	35.7851	35.9665	35.9413	28.8428	28.8601	28.0237	29.4997				By MS/MS	By MS/MS	By MS/MS	By MS/MS	By MS/MS	By MS/MS	By MS/MS	By MS/MS	+	M_S		21	21	21	63.2	63.2	63.2	24.483	0	216.94	981310000000	375	21	21	21	20	19	21	20	2	2	2	2	56425000000	12152000000	14762000000	14583000000	13577000000	277930000
28.1553	28.0464	28.3441	28.3319	25.3501	24.7228	22.5077	22.8241				By MS/MS	By MS/MS	By MS/MS	By MS/MS	By MS/MS	By MS/MS	By MS/MS	By MS/MS	+	M_S		9	9	9	17.8	17.8	17.8	73.671	0	91.871	6487800000	45	9	9	9	7	7	9	8	1	1	1	1	183160000	37930000	50502000	50962000	37785000	1598800
29.0185	29.0807	28.9191	29.1655	22.5329	23.1607	22.6357	23.5487				By MS/MS	By MS/MS	By MS/MS	By MS/MS	NA	NA	NA	NA	+	M_S		24	24	24	58.7	58.7	58.7	47.604	0	130.39	18271000000	102	24	24	24	21	18	22	24	0	0	0	0	489370000	105430000	129030000	124230000	130680000	0
29.2468	29.1848	29.1847	29.4051	24.4685	23.4477	26.0955	23.2972				By MS/MS	By MS/MS	By MS/MS	By MS/MS	NA	NA	NA	NA	+	M_S		6	6	6	15.9	15.9	15.9	26.229	0	41.453	12162000000	37	6	6	6	6	5	6	5	0	0	0	0	696890000	150270000	183860000	185260000	177510000	0
31.9613	30.4718	31.9108	31.9944	23.6157	23.1121	25.2315	23.164				By MS/MS	By MS/MS	By MS/MS	By MS/MS	By MS/MS	By MS/MS	By MS/MS	By MS/MS	+	M_S		29	29	29	81.4	81.4	81.4	40.261	0	323.31	116780000000	176	29	29	29	27	26	26	26	1	1	2	1	4112700000	918980000	1084500000	1086500000	1000800000	5662900
30.5458	32.7099	32.6363	32.7487	24.6006	23.7467	24.5807	25.7168				By MS/MS	By MS/MS	By MS/MS	By MS/MS	By MS/MS	By MS/MS	By MS/MS	By MS/MS	+	M_S		35	35	35	91.2	91.2	91.2	30.145	0	323.31	205900000000	278	35	35	35	32	32	33	32	1	2	1	2	6891600000	1477200000	1897600000	1644200000	1871700000	5675100
30.4778	29.2048	30.6204	30.7603	23.5213	23.5698	23.7274	24.7579				By MS/MS	By MS/MS	By MS/MS	By MS/MS	By MS/MS	By MS/MS	By MS/MS	By MS/MS	+	M_S		21	21	21	61.2	61.2	61.2	36.117	0	194.07	33271000000	112	21	21	21	19	18	17	21	1	2	2	1	925480000	200230000	226470000	244520000	237670000	3545200
25.4033	25.2069	25.2932	25.1382	23.947	24.1709	24.2511	23.6844				By MS/MS	By MS/MS	By MS/MS	By MS/MS	NA	NA	NA	NA	+	M_S		2	2	2	16.1	16.1	16.1	25.259	0	6.5924	344580000	4	2	2	2	2	2	2	2	0	0	0	0	16001000	4251500	4094800	3987600	3667000	0
27.3083	28.1291	28.0275	28.6518	25.7117	25.9148	23.9653	25.3748				By MS/MS	By MS/MS	By MS/MS	By MS/MS	By MS/MS	By MS/MS	By MS/MS	By MS/MS	+	M_S		8	8	8	42.1	42.1	42.1	21.149	0	16.652	6778800000	43	8	8	8	7	8	7	6	1	1	1	1	229320000	32021000	47754000	39802000	44408000	15331000
30.7667	30.9824	30.7513	31.0236	23.0194	23.6118	25.1917	24.5018				By MS/MS	By MS/MS	By MS/MS	By MS/MS	NA	NA	NA	NA	+	M_S		21	21	21	83.5	83.5	83.5	25.003	0	323.31	81028000000	206	21	21	21	20	19	19	21	0	0	0	0	3808900000	819370000	1111700000	875180000	1002600000	0
32.0277	32.0358	32.0156	31.9106	23.1164	23.2274	24.2955	24.4327				By MS/MS	By MS/MS	By MS/MS	By MS/MS	NA	NA	NA	NA	+	M_S		12	12	12	44.6	44.6	44.6	21.365	0	62.663	48731000000	93	12	12	12	10	10	11	10	0	0	0	0	2081000000	493970000	373490000	657330000	556160000	0
32.548	30.9159	30.9999	31.0382	23.9066	26.7679	23.7593	24.1943				By MS/MS	By MS/MS	By MS/MS	By MS/MS	By MS/MS	By MS/MS	NA	By MS/MS	+	M_S		14	14	14	58.5	58.5	58.5	32.623	0	121.75	22575000000	52	14	14	14	12	12	13	10	1	2	0	1	1313500000	364860000	470180000	105790000	364390000	1582100
36.9426	36.9096	36.6138	37.2307	23.8748	22.6865	23.2964	24.2505				By MS/MS	By MS/MS	By MS/MS	By MS/MS	NA	By MS/MS	NA	NA	+	M_S		7	7	7	58.5	58.5	58.5	10.576	0	211.37	1300500000000	568	7	7	7	5	7	7	7	0	1	0	0	159820000000	34452000000	48178000000	36940000000	40245000000	0
33.6949	33.8234	33.7445	33.8226	24.5431	24.0189	22.7122	24.3484				By MS/MS	By MS/MS	By MS/MS	By MS/MS	NA	By matching	NA	By MS/MS	+	M_S		21	21	21	68.2	68.2	68.2	29.885	0	299.52	243820000000	180	21	21	21	21	21	20	21	0	1	0	1	9957200000	1977500000	2822300000	2632900000	2521600000	0
29.8645	29.8334	28.8904	29.7544	24.1514	26.6053	23.0942	24.7032				By MS/MS	By MS/MS	By MS/MS	By MS/MS	By MS/MS	By MS/MS	By MS/MS	By MS/MS	+	M_S		33	33	33	68.4	68.4	68.4	65.287	0	323.31	37269000000	141	33	33	33	29	32	27	31	1	2	1	1	917430000	157280000	198080000	146230000	142530000	58587000
30.1314	29.9901	29.9362	30.2186	23.3637	24.0158	24.9341	25.4613				By MS/MS	By MS/MS	By MS/MS	By MS/MS	By matching	NA	By matching	NA	+	M_S		17	17	17	65.4	65.4	65.4	37.468	0	204.2	21288000000	87	17	17	17	16	17	17	17	1	0	1	0	988240000	176000000	228650000	213380000	370200000	2202700
29.9883	29.9386	29.9713	30.0527	24.1302	24.2122	23.8479	24.709				By MS/MS	By MS/MS	By MS/MS	By MS/MS	By MS/MS	NA	By MS/MS	NA	+	M_S		25	25	25	62	62	62	43.322	0	147.44	38114000000	141	25	25	25	24	22	22	25	1	0	1	0	1676600000	373320000	441510000	455280000	400780000	2753400
29.7686	29.681	29.7525	29.7348	23.3429	25.6901	24.9124	23.4376				By MS/MS	By MS/MS	By MS/MS	By MS/MS	By matching	NA	NA	By MS/MS	+	M_S		20	20	20	51.3	51.3	51.3	44.47	0	268.13	24680000000	92	20	20	20	19	18	16	17	1	0	0	1	471230000	101150000	139390000	112430000	104000000	5512600
28.2057	28.5243	28.548	28.4319	22.7318	23.7968	23.5973	23.6449				By MS/MS	By MS/MS	By MS/MS	By MS/MS	NA	NA	NA	NA	+	M_S		5	5	5	32.5	32.5	32.5	23.596	0	21.172	4262900000	19	5	5	5	4	4	4	5	0	0	0	0	283940000	53088000	80406000	75535000	74912000	0
31.9614	30.1791	31.778	32.034	26.8815	23.4635	23.4773	23.1362				By MS/MS	By MS/MS	By MS/MS	By MS/MS	By MS/MS	By MS/MS	By MS/MS	By MS/MS	+	M_S		17	17	17	86.2	86.2	86.2	14.491	0	233.57	71389000000	140	17	17	17	17	17	16	17	1	2	2	2	3739400000	491190000	609850000	560310000	570210000	257080000
29.9736	30.0702	30.0743	30.1899	22.7956	24.4653	24.4348	23.481				By MS/MS	By MS/MS	By MS/MS	By MS/MS	NA	NA	NA	NA	+	M_S		4	4	4	19	19	19	28.037	0	30.534	8946500000	18	4	4	4	4	4	4	4	0	0	0	0	994050000	191100000	294530000	273240000	235180000	0
31.1586	31.107	30.9923	31.2498	23.668	24.3552	23.0259	23.4977				By MS/MS	By MS/MS	By MS/MS	By MS/MS	NA	NA	NA	NA	+	M_S		15	15	15	65.3	65.3	65.3	28.661	0	310.62	35154000000	101	15	15	15	14	14	14	14	0	0	0	0	1170900000	229620000	334540000	286320000	320470000	0
31.7159	31.3585	31.725	31.9086	23.5602	24.1937	23.9234	23.3652				By MS/MS	By MS/MS	By MS/MS	By MS/MS	By MS/MS	By MS/MS	By MS/MS	By MS/MS	+	M_S		41	41	41	70	70	70	64.188	0	323.31	146660000000	268	41	41	41	35	39	38	39	2	5	4	4	3226000000	551420000	943870000	881100000	744220000	4356000
32.6818	32.7573	32.6872	32.771	23.8619	23.773	23.8148	23.69				By MS/MS	By MS/MS	By MS/MS	By MS/MS	NA	NA	NA	NA	+	M_S		21	21	21	74.9	74.9	74.9	38.905	0	323.31	183740000000	246	21	21	21	19	18	21	18	0	0	0	0	11936000000	2679500000	3324300000	3132800000	2798900000	0
31.0034	28.6999	31.6798	31.5801	23.6312	25.718	25.4762	24.8387				By MS/MS	By MS/MS	By MS/MS	By MS/MS	By MS/MS	By MS/MS	By MS/MS	By MS/MS	+	M_S		33	33	33	82.6	82.6	82.6	43.88	0	323.31	77036000000	191	33	33	33	31	27	30	31	3	2	3	4	1438700000	322930000	392110000	289810000	390080000	8589900
31.7527	31.7135	31.6656	31.9172	23.5356	23.1351	23.7079	24.4912				By MS/MS	By MS/MS	By MS/MS	By MS/MS	NA	By MS/MS	NA	NA	+	M_S		21	21	21	67.2	67.2	67.2	34.581	0	323.31	83433000000	124	21	21	21	18	19	19	20	0	1	0	0	2991200000	650890000	784710000	789360000	766230000	0
31.6923	31.7521	31.6573	31.8203	23.7475	24.2404	23.5239	23.7419				By MS/MS	By MS/MS	By MS/MS	By MS/MS	NA	NA	NA	NA	+	M_S		19	19	19	70.1	70.1	70.1	30.106	0	176.96	89492000000	144	19	19	19	15	16	17	17	0	0	0	0	6362100000	1454500000	1596500000	1672700000	1638400000	0
26.1182	25.8077	25.7405	25.9432	25.1449	23.5476	24.2325	23.2824				By MS/MS	By MS/MS	By MS/MS	By MS/MS	NA	NA	NA	NA	+	M_S		4	4	4	18.6	18.6	18.6	43.125	0	24.992	524180000	13	4	4	4	4	4	3	3	0	0	0	0	3106900	1224600	1032500	849800	4647800	0
30.9921	30.9952	30.8711	31.0601	23.6469	24.4328	23.736	24.3578				By MS/MS	By MS/MS	By MS/MS	By MS/MS	NA	NA	NA	NA	+	M_S		27	27	27	57.3	57.3	57.3	50.321	0	253.98	65218000000	141	27	27	27	25	24	24	25	0	0	0	0	1610200000	354360000	448930000	382660000	424220000	0
33.1888	33.3993	33.256	33.6278	23.9813	24.6308	23.3639	24.2699				By MS/MS	By MS/MS	By MS/MS	By MS/MS	NA	NA	By matching	By MS/MS	+	M_S		22	22	22	94.9	94.9	94.9	32.071	0	323.31	242250000000	205	22	22	22	19	18	19	19	0	0	1	1	4717100000	879060000	1304600000	1238400000	1295100000	0
31.1616	34.3857	33.0441	34.5747	24.9968	23.5175	23.8035	23.832				By MS/MS	By MS/MS	By MS/MS	By MS/MS	By MS/MS	NA	By matching	By MS/MS	+	M_S		49	49	49	87	87	87	64.586	0	323.31	451320000000	504	49	49	49	47	44	45	46	3	0	1	3	9000200000	1897300000	2462000000	2132900000	2487200000	20138000
32.6341	32.7663	32.6196	32.7487	24.4279	22.9589	23.2247	23.0826				By MS/MS	By MS/MS	By MS/MS	By MS/MS	By matching	By matching	NA	By matching	+	M_S		24	24	24	72.7	72.7	72.7	42.451	0	323.31	183830000000	299	24	24	24	22	24	22	23	1	1	0	1	5888000000	1245100000	1774900000	1445000000	1420900000	395720
32.8623	33.0778	32.9276	33.1612	25.3046	23.5141	23.44	23.7622				By MS/MS	By MS/MS	By MS/MS	By MS/MS	By MS/MS	By MS/MS	By MS/MS	By MS/MS	+	M_S		56	56	56	85.4	85.4	85.4	58.844	0	323.31	476050000000	555	56	56	56	52	51	48	53	4	3	1	3	8938800000	1693200000	2483400000	2124900000	2314100000	215110000
30.814	30.5358	30.782	31.017	23.894	22.3027	24.8707	23.7458				By MS/MS	By MS/MS	By MS/MS	By MS/MS	NA	NA	NA	NA	+	M_S		3	3	2	5.8	5.8	3.6	58.214	0	6.8208	17545000000	27	3	3	2	3	3	3	3	0	0	0	0	4386200000	1031700000	694390000	1306300000	1353800000	0
29.6749	29.4731	29.74	29.5247	24.744	23.861	24.3841	23.5661				By MS/MS	By MS/MS	By MS/MS	By MS/MS	By MS/MS	By MS/MS	By MS/MS	By MS/MS	+	M_S		13	13	13	59.9	59.9	59.9	24.195	0	146.96	16159000000	62	13	13	13	9	10	10	10	1	1	2	2	917670000	208390000	229100000	237350000	208510000	4786200
28.4494	28.9843	28.346	28.5558	22.7568	26.5658	23.8419	24.4748				By MS/MS	By MS/MS	By MS/MS	By MS/MS	By MS/MS	By MS/MS	By MS/MS	By MS/MS	+	M_S		11	11	11	36.2	36.2	36.2	42.856	0	203.35	8140900000	38	11	11	11	8	10	8	10	1	2	1	2	279110000	50780000	60589000	62942000	60093000	9854800
28.691	28.8605	28.7338	28.8326	23.7334	24.1455	23.7268	24.2539				By MS/MS	By MS/MS	By MS/MS	By MS/MS	NA	By matching	NA	NA	+	M_S		12	12	12	61.3	61.3	61.3	23.589	0	35.986	8101400000	45	12	12	12	9	10	9	9	0	1	0	0	681460000	139440000	210790000	181720000	142140000	0
24.542	26.9032	27.0325	27.2386	23.3325	23.3921	24.0065	23.5349				By MS/MS	By MS/MS	By MS/MS	By MS/MS	NA	NA	NA	NA	+	M_S		3	3	3	11.3	11.3	11.3	22.899	0	9.6591	948000000	9	3	3	3	3	2	2	2	0	0	0	0	118500000	27374000	31803000	29111000	30212000	0
28.8017	28.7588	28.7527	29.2223	23.5356	22.6282	23.3484	25.4755				By MS/MS	By MS/MS	By MS/MS	By MS/MS	NA	NA	By MS/MS	NA	+	M_S		3	3	3	8.8	8.8	8.8	34.007	0	4.9301	3123600000	12	3	3	3	2	3	2	2	0	0	1	0	446230000	84000000	135680000	96085000	106440000	0
27.7339	27.7044	27.8143	27.8989	22.7155	24.1246	23.1497	23.5005				By MS/MS	By MS/MS	By MS/MS	By MS/MS	NA	NA	NA	NA	+	M_S		12	12	12	37.4	37.4	37.4	39.05	0	37.385	5128600000	45	12	12	12	8	10	8	11	0	0	0	0	228510000	54383000	73783000	44818000	55529000	0
31.509	31.5765	31.4208	31.4757	24.6711	24.623	24.48	25.1267				By MS/MS	By MS/MS	By MS/MS	By MS/MS	By MS/MS	NA	By MS/MS	NA	+	M_S		14	14	14	67.1	67.1	67.1	27.73	0	166.74	42071000000	73	14	14	14	12	12	12	10	1	0	1	0	948950000	162670000	234130000	350280000	181250000	10617000
29.9293	30.0267	29.6822	30.1142	24.5029	24.5631	23.6309	25.0417				By MS/MS	By MS/MS	By MS/MS	By MS/MS	NA	By matching	By matching	NA	+	M_S		5	5	5	53.1	53.1	53.1	10.591	0	38.916	13315000000	25	5	5	5	5	5	5	5	0	1	1	0	2219100000	440930000	623010000	549740000	601000000	0
31.5511	31.5516	31.5439	31.5651	24.1513	23.3152	23.7388	23.9055				By MS/MS	By MS/MS	By MS/MS	By MS/MS	NA	NA	NA	NA	+	M_S		6	6	6	47.2	47.2	47.2	15.979	0	149.61	41017000000	57	6	6	6	5	6	6	6	0	0	0	0	5207700000	1074600000	1477700000	1393700000	1261600000	0
32.4179	32.3842	32.3394	32.5116	23.7176	24.3299	24.3046	23.4864				By MS/MS	By MS/MS	By MS/MS	By MS/MS	NA	NA	NA	NA	+	M_S		14	14	14	60.5	60.5	60.5	29.27	0	323.31	139310000000	136	14	14	14	13	14	14	14	0	0	0	0	5728100000	1236000000	1615000000	1518200000	1358800000	0
33.7056	31.855	31.889	31.9502	27.404	22.5046	22.3822	23.9434				By MS/MS	By MS/MS	By MS/MS	By MS/MS	By MS/MS	By MS/MS	NA	By MS/MS	+	M_S		56	56	56	78.1	78.1	78.1	81.303	0	323.31	458190000000	558	56	56	56	51	54	54	51	2	1	0	1	6971800000	1568500000	1883600000	1792500000	1696600000	15008000
31.3092	31.2161	31.2097	31.3782	24.373	23.6615	22.8101	23.4608				By MS/MS	By MS/MS	By MS/MS	By MS/MS	NA	NA	NA	NA	+	M_S		82	82	82	71.9	71.9	71.9	123.33	0	323.31	238650000000	541	82	82	82	79	79	79	78	0	0	0	0	2443900000	541740000	678990000	581340000	641800000	0
28.109	29.2051	27.8863	28.8854	25.6719	24.3111	23.7203	26.062				By MS/MS	By MS/MS	By MS/MS	By MS/MS	By MS/MS	By MS/MS	By matching	By MS/MS	+	M_S		16	16	16	76.3	76.3	76.3	22.557	0	285.82	9192200000	63	16	16	16	12	13	12	11	2	1	1	2	556690000	119780000	168130000	150800000	112260000	1353600
29.0439	29.1248	29.0682	33.1587	24.1376	24.1856	27.6475	24.3277				By MS/MS	By MS/MS	By MS/MS	By MS/MS	By MS/MS	By matching	By MS/MS	By MS/MS	+	M_S		33	33	33	69.6	69.6	69.6	43.92	0	323.31	99999000000	197	33	33	33	29	29	29	30	2	2	2	2	3179600000	481300000	869720000	663600000	675160000	3001600
32.574	32.4666	32.4636	32.5932	20.2383	23.6632	19.9792	20.4419				By MS/MS	By MS/MS	By MS/MS	By MS/MS	By MS/MS	By MS/MS	By MS/MS	By MS/MS	+	M_S		34	34	34	81.2	81.2	81.2	43.226	0	323.31	179950000000	273	34	34	34	32	32	31	34	3	1	2	2	3673500000	795130000	1027600000	904830000	937230000	3316300
29.2437	29.3051	29.2518	29.1467	23.5494	22.8945	24.0057	22.6526				By MS/MS	By MS/MS	By MS/MS	By MS/MS	NA	NA	NA	NA	+	M_S		11	11	11	51.7	51.7	51.7	30.122	0	82.569	13101000000	68	11	11	11	11	11	11	10	0	0	0	0	585480000	119270000	173520000	157980000	134710000	0
28.116	28.0491	27.9941	28.3598	24.3821	22.9707	23.5429	24.1826				By MS/MS	By MS/MS	By MS/MS	By MS/MS	NA	NA	NA	NA	+	M_S		8	8	8	46.5	46.5	46.5	26.237	0	74.099	4570600000	26	8	8	8	8	6	5	7	0	0	0	0	131530000	29470000	44298000	17943000	39823000	0
30.175	29.9874	29.8882	29.9714	23.3457	23.7786	25.3137	25.7936				By MS/MS	By MS/MS	By MS/MS	By MS/MS	NA	NA	NA	NA	+	M_S		23	23	23	71.3	71.3	71.3	32.236	0	320.7	29422000000	109	23	23	23	20	19	21	20	0	0	0	0	1273900000	312430000	318180000	292350000	350930000	0
29.371	29.4343	29.2121	29.3464	24.0801	22.701	24.3931	24.0126				By MS/MS	By MS/MS	By MS/MS	By MS/MS	NA	NA	NA	NA	+	M_S		7	7	7	45	45	45	18.535	0	91.104	9548700000	50	7	7	7	7	6	6	7	0	0	0	0	578600000	157260000	126940000	103790000	190610000	0
31.9966	32.0803	31.9413	32.0004	23.8993	26.0285	24.0916	24.6183				By MS/MS	By MS/MS	By MS/MS	By MS/MS	By MS/MS	By MS/MS	By MS/MS	By MS/MS	+	M_S		51	51	51	80.1	80.1	80.1	77.597	0	323.31	110920000000	279	51	51	51	48	48	47	47	2	2	1	1	2150000000	442410000	632670000	549620000	509930000	3610600
31.0481	31.1773	31.2031	31.5942	29.6411	28.9757	24.6656	23.7881				By MS/MS	By MS/MS	By MS/MS	By MS/MS	By MS/MS	By MS/MS	By MS/MS	By MS/MS	+	M_S		31	31	31	56.1	56.1	56.1	60.972	0	188.07	63452000000	122	31	31	31	26	27	28	27	2	2	1	1	1528700000	158520000	174130000	352280000	146200000	130800000
29.0853	29.0815	28.9196	29.1653	19.6205	23.7869	19.9893	19.776				By MS/MS	By MS/MS	By MS/MS	By MS/MS	By MS/MS	By MS/MS	By MS/MS	By MS/MS	+	M_S		19	19	19	66.2	66.2	66.2	31.87	0	179.68	19713000000	79	19	19	19	16	16	18	19	2	2	2	2	1043800000	215970000	293310000	247750000	269820000	3476100
30.7067	30.6639	30.5787	30.8886	22.8014	23.0371	24.4892	24.4388				By MS/MS	By MS/MS	By MS/MS	By MS/MS	NA	NA	NA	By MS/MS	+	M_S		16	16	16	75.5	75.5	75.5	15.95	0	268.85	39540000000	121	16	16	16	16	15	16	15	0	0	0	1	3220100000	740810000	987660000	855440000	636150000	0
29.3487	31.3553	31.4284	31.3669	25.928	26.1595	26.2852	26.2777				By MS/MS	By MS/MS	By MS/MS	By MS/MS	By MS/MS	By MS/MS	By MS/MS	By MS/MS	+	M_S		24	24	24	66.3	66.3	66.3	45.934	0	323.31	74088000000	148	24	24	24	22	22	22	21	3	3	4	2	1778800000	428980000	471290000	484770000	379440000	1048400
30.5961	30.5508	30.5263	30.6438	22.8858	23.727	23.5243	24.6367				By MS/MS	By MS/MS	By MS/MS	By MS/MS	NA	NA	NA	NA	+	M_S		17	17	17	60.6	60.6	60.6	30.786	0	130.5	60677000000	104	17	17	17	16	16	16	15	0	0	0	0	3381300000	732680000	1000900000	827520000	820160000	0
30.1637	30.3061	30.2685	30.3402	24.8297	22.9362	22.7043	25.0365				By MS/MS	By MS/MS	By MS/MS	By MS/MS	By MS/MS	NA	NA	NA	+	M_S		21	21	21	56.4	56.4	56.4	38.113	0	151.2	42839000000	124	21	21	21	21	20	19	21	1	0	0	0	1518200000	282590000	448880000	410380000	376370000	1835200
29.5797	32.843	29.4972	32.988	25.0683	22.5714	23.0254	23.8551				By MS/MS	By MS/MS	By MS/MS	By MS/MS	By MS/MS	By MS/MS	By MS/MS	By MS/MS	+	M_S		74	74	74	78.7	78.7	78.7	97.94	0	323.31	510590000000	799	74	74	74	71	69	70	69	2	2	2	1	7152000000	1640100000	1844900000	1867200000	1798800000	399160
28.2125	28.3599	28.3076	28.387	23.2965	23.7355	24.1855	23.9935				By MS/MS	By MS/MS	By MS/MS	By MS/MS	NA	NA	NA	NA	+	M_S		5	5	5	32.4	32.4	32.4	20.105	0	18.18	3549800000	20	5	5	5	5	5	5	5	0	0	0	0	97034000	23577000	27629000	23899000	21929000	0
29.8974	30.1321	29.7773	30.3599	24.0994	24.4637	24.0003	23.9587				By MS/MS	By MS/MS	By MS/MS	By MS/MS	NA	NA	NA	NA	+	M_S		8	8	8	62.6	62.6	62.6	11.47	0	69.704	26676000000	68	8	8	8	7	8	8	8	0	0	0	0	2815400000	459380000	896410000	597450000	862150000	0
31.9073	31.9473	31.8886	32.0239	24.2314	23.6717	22.9543	23.9067				By MS/MS	By MS/MS	By MS/MS	By MS/MS	NA	NA	NA	NA	+	M_S		14	14	14	75.7	75.7	75.7	15.318	0	186.85	106820000000	153	14	14	14	13	14	14	14	0	0	0	0	7996000000	1540500000	2274500000	2174700000	2006300000	0
27.4709	27.2024	27.3993	27.3036	23.131	22.6055	22.9946	24.7675				By MS/MS	By MS/MS	By MS/MS	By MS/MS	NA	NA	NA	By matching	+	M_S		12	12	12	31.2	31.2	31.2	46.485	0	50.705	3935200000	44	12	12	12	12	8	10	10	0	0	0	1	92750000	27218000	15444000	17941000	32146000	0
31.1754	31.0305	30.994	31.2994	24.7338	23.795	23.5405	23.6696				By MS/MS	By MS/MS	By MS/MS	By MS/MS	NA	NA	NA	NA	+	M_S		9	9	9	14.3	14.3	14.3	91.723	0	142.81	40499000000	72	9	9	9	9	8	8	8	0	0	0	0	548180000	156150000	140840000	111470000	139720000	0
26.0282	26.417	25.6378	24.4442	24.0258	24.3317	23.4966	25.272				By MS/MS	By MS/MS	By MS/MS	By MS/MS	NA	NA	NA	NA	+	M_S		3	3	3	13.7	13.7	13.7	24.885	0	3.5771	551340000	9	3	3	3	3	3	3	2	0	0	0	0	40741000	4401300	23297000	13043000	5165200	0
29.1406	28.8887	28.9349	29.2061	24.5608	25.1498	25.0419	22.7324				By MS/MS	By MS/MS	By MS/MS	By MS/MS	NA	NA	NA	NA	+	M_S		6	6	6	12.8	12.8	12.8	55.777	0	13.866	6709600000	21	6	6	6	5	6	5	5	0	0	0	0	210190000	47625000	56028000	49810000	56731000	0
28.4562	28.3595	28.2971	28.4398	23.6728	22.9938	23.763	23.9677				By MS/MS	By MS/MS	By MS/MS	By MS/MS	NA	NA	NA	NA	+	M_S		4	4	4	9.8	9.8	9.8	40.892	0	4.6559	2936700000	12	4	4	4	3	4	3	2	0	0	0	0	265100000	59020000	73609000	66654000	65816000	0
29.4241	29.3121	29.2886	29.4348	23.891	23.1946	24.0404	25.1212				By MS/MS	By MS/MS	By MS/MS	By MS/MS	NA	NA	NA	NA	+	M_S		10	10	10	55.7	55.7	55.7	26.692	0	155.62	11960000000	62	10	10	10	9	9	10	8	0	0	0	0	636790000	143130000	183830000	151800000	158020000	0
30.5117	30.6203	30.5762	30.5634	24.4238	22.6784	23.7993	23.7422				By MS/MS	By MS/MS	By MS/MS	By MS/MS	NA	NA	NA	NA	+	M_S		6	6	6	29.5	29.5	29.5	35.294	0	215.26	17024000000	40	6	6	6	6	5	6	6	0	0	0	0	1880000000	387830000	546140000	484700000	461340000	0
28.5696	30.1535	30.0154	28.7637	23.8098	23.8339	25.7382	24.5395				By MS/MS	By MS/MS	By MS/MS	By MS/MS	By MS/MS	By MS/MS	By MS/MS	By MS/MS	+	M_S		19	19	19	72.3	72.3	72.3	31.662	0	162.13	26103000000	103	19	19	19	17	18	17	18	1	2	1	1	830690000	161850000	241680000	173280000	225430000	6542500
32.1381	29.8775	32.8372	29.9467	23.3224	25.4325	22.6272	23.7369				By MS/MS	By MS/MS	By MS/MS	By MS/MS	By MS/MS	By MS/MS	By MS/MS	By MS/MS	+	M_S		48	48	48	86	86	86	55.439	0	323.31	187430000000	394	48	48	48	46	43	43	45	3	2	1	1	4293600000	942150000	1134400000	1126500000	1058100000	9443900
31.4752	31.6357	31.3866	29.8437	24.4821	22.6004	24.5944	24.1697				By MS/MS	By MS/MS	By MS/MS	By MS/MS	By MS/MS	By matching	NA	NA	+	M_S		21	21	21	82.1	82.1	82.1	35.143	0	323.31	72867000000	135	21	21	21	19	18	20	18	1	1	0	0	2955600000	581390000	913860000	885400000	571020000	2150600
28.5309	28.597	28.6435	28.7157	25.3633	22.5303	23.6261	23.9549				By MS/MS	By MS/MS	By MS/MS	By MS/MS	NA	NA	NA	NA	+	M_S		6	6	6	14.2	14.2	14.2	34.653	0	7.0699	3638400000	27	6	6	6	5	4	4	4	0	0	0	0	437030000	45377000	156260000	112890000	122500000	0
30.4972	30.5694	30.4729	30.723	22.9408	22.9646	23.824	24.124				By MS/MS	By MS/MS	By MS/MS	By MS/MS	NA	NA	NA	By MS/MS	+	M_S		24	24	24	66.4	66.4	66.4	38.54	0	283.18	49114000000	139	24	24	24	21	22	23	21	0	0	0	1	1589000000	318490000	419360000	471520000	376330000	0
32.0759	32.0556	31.9955	32.2916	23.4321	24.0265	24.2404	23.8012				By MS/MS	By MS/MS	By MS/MS	By MS/MS	NA	NA	NA	NA	+	M_S		10	10	10	60.3	60.3	60.3	14.295	0	205.25	52794000000	118	10	10	10	9	9	10	10	0	0	0	0	6927600000	1405500000	2171500000	1615100000	1735600000	0
31.7291	31.8795	31.7744	32.0436	23.7695	22.9491	23.681	24.304				By MS/MS	By MS/MS	By MS/MS	By MS/MS	NA	By matching	By matching	By matching	+	M_S		32	32	32	76	76	76	35.928	0	323.31	150490000000	237	32	32	32	27	30	28	29	0	1	1	1	5784600000	1165600000	1880200000	1427800000	1310900000	0
29.5909	31.095	31.2068	31.3711	23.8408	24.6671	23.0063	23.3232				By MS/MS	By MS/MS	By MS/MS	By MS/MS	By MS/MS	By MS/MS	By MS/MS	By MS/MS	+	M_S		47	47	47	72.3	72.3	72.3	64.897	0	323.31	96634000000	282	47	47	47	41	41	42	40	2	2	2	2	2159700000	441730000	521150000	584100000	577610000	8911100
24.3898	24.6371	24.581	24.3275	24.5593	24.6231	23.9489	23.7399				By MS/MS	By MS/MS	By MS/MS	By MS/MS	NA	NA	NA	NA				2	2	2	17.1	17.1	17.1	25.576	0	3.9131	118640000	5	2	2	2	2	2	1	2	0	0	0	0	12968000	5064900	4196500	1819800	3707000	0
28.0352	27.9297	27.8978	28.3167	24.4394	23.2271	24.5614	22.9196				By MS/MS	By MS/MS	By MS/MS	By MS/MS	By matching	By MS/MS	NA	By MS/MS	+	M_S		3	3	3	9.2	9.2	9.2	31.391	0	27.59	3442400000	13	3	3	3	2	3	3	3	1	1	0	1	491770000	75120000	127000000	122140000	138570000	6341900
29.2229	29.6188	29.4615	29.4739	23.6035	24.1019	22.7338	24.1323				By MS/MS	By MS/MS	By MS/MS	By MS/MS	NA	NA	NA	NA	+	M_S		5	5	5	69.8	69.8	69.8	7.1643	0	26.399	8376600000	29	5	5	5	5	4	5	5	0	0	0	0	1551100000	345250000	319840000	487410000	398640000	0
31.6481	31.8466	31.766	31.8715	23.6088	24.5537	24.8049	23.055				By MS/MS	By MS/MS	By MS/MS	By MS/MS	By MS/MS	By matching	By MS/MS	By matching	+	M_S		15	15	15	71.3	71.3	71.3	21.082	0	241.09	84848000000	141	15	15	15	14	13	13	13	1	1	1	1	6310500000	1255800000	1817400000	1606900000	1627600000	2726300
27.7722	27.7134	27.6988	28.0213	23.1382	23.3321	23.7246	24.0203				By MS/MS	By MS/MS	By MS/MS	By MS/MS	NA	NA	NA	NA	+	M_S		5	5	5	51.1	51.1	51.1	16.484	0	50.502	2767400000	16	5	5	5	4	4	5	4	0	0	0	0	178430000	24497000	29981000	91852000	32096000	0
29.6948	29.5441	29.6897	29.911	23.8157	24.0504	23.3981	23.854				By MS/MS	By MS/MS	By MS/MS	By MS/MS	NA	NA	NA	NA	+	M_S		15	15	15	77.7	77.7	77.7	14.558	0	85.766	17549000000	75	15	15	15	13	14	12	13	0	0	0	0	1890500000	382980000	526910000	468270000	512320000	0
31.4286	31.7381	31.3536	31.7553	24.1318	24.3269	23.5451	23.5049				By MS/MS	By MS/MS	By MS/MS	By MS/MS	NA	NA	NA	NA	+	M_S		7	7	7	71.4	71.4	71.4	13.985	0	323.31	39136000000	70	7	7	7	7	7	6	6	0	0	0	0	3075500000	550920000	943470000	710950000	870110000	0
28.7654	28.6541	28.8446	29.0603	25.0962	22.6802	23.0077	23.0666				By MS/MS	By MS/MS	By MS/MS	By MS/MS	NA	NA	By matching	By matching	+	M_S		10	10	10	56.2	56.2	56.2	23.515	0	58.015	6936100000	47	10	10	10	9	8	8	10	0	0	1	1	541530000	103670000	152240000	138940000	137760000	0
28.066	27.7997	27.888	27.8891	23.4948	22.972	25.2633	24.4019				By MS/MS	By MS/MS	By MS/MS	By MS/MS	By matching	By matching	NA	NA	+	M_S		12	12	12	49.3	49.3	49.3	25.337	0	82.462	6475100000	57	12	12	12	11	12	12	12	1	1	0	0	366810000	87834000	76343000	98232000	102950000	862040
27.2865	27.0314	27.0215	27.4185	24.5774	23.4104	24.6358	24.9508				By MS/MS	By MS/MS	By MS/MS	By MS/MS	NA	NA	NA	NA	+	M_S		4	4	4	27.7	27.7	27.7	7.6169	0	7.8128	1777300000	22	4	4	4	4	3	4	4	0	0	0	0	428280000	96245000	115000000	106720000	110310000	0
31.7819	32.2083	32.2953	32.1902	23.8906	23.9107	26.3467	24.4999				By MS/MS	By MS/MS	By MS/MS	By MS/MS	NA	NA	By matching	NA	+	M_S		17	17	17	85.7	85.7	85.7	11.999	0	95.218	63488000000	97	17	17	17	17	15	15	16	0	0	1	0	7581500000	1429800000	2213900000	2193900000	1719500000	0
32.7436	32.719	32.807	33.0656	23.5383	24.2256	24.1902	24.2168				By MS/MS	By MS/MS	By MS/MS	By MS/MS	NA	By matching	By matching	NA	+	M_S		10	10	10	67.2	67.2	67.2	14.75	0	262.06	70293000000	123	10	10	10	10	10	10	10	0	1	1	0	7918100000	1423700000	2402900000	1967500000	2107400000	0
28.7607	28.7828	28.6752	28.7573	24.8482	24.7876	23.5308	25.5547				By MS/MS	By MS/MS	By MS/MS	By MS/MS	NA	By MS/MS	By MS/MS	NA	+	M_S		9	9	9	25	25	25	47.359	0	27.921	4518200000	22	9	9	9	4	5	7	8	0	1	1	0	107270000	4076200	5411600	51163000	46622000	0
28.3832	28.6708	28.4558	28.5275	24.0416	24.2016	24.3227	23.799				By MS/MS	By MS/MS	By MS/MS	By MS/MS	NA	NA	NA	NA	+	M_S		14	14	14	61.5	61.5	61.5	27.68	0	79.839	6786200000	50	14	14	14	12	11	13	11	0	0	0	0	217860000	37276000	84703000	39083000	56802000	0
31.7109	31.8626	31.5279	31.893	24.6467	22.6014	23.3902	23.5821				By MS/MS	By MS/MS	By MS/MS	By MS/MS	By matching	By matching	NA	NA	+	M_S		24	24	23	85.3	85.3	85.3	36.21	0	323.31	148190000000	234	24	24	23	23	23	21	22	1	1	0	0	4444600000	939160000	1484100000	928190000	1091900000	596930
31.8824	32.2078	31.8315	32.2158	23.4092	25.0713	24.0112	23.5617				By MS/MS	By MS/MS	By MS/MS	By MS/MS	NA	NA	NA	NA	+	M_S		21	21	21	73.8	73.8	73.8	37.649	0	323.31	201120000000	334	21	21	21	20	21	19	21	0	0	0	0	8294900000	1685200000	2463700000	1999300000	2146800000	0
29.8213	29.7894	29.8667	29.7592	23.4024	23.2352	22.9102	23.9151				By MS/MS	By MS/MS	By MS/MS	By MS/MS	NA	NA	NA	NA	+	M_S		3	3	3	18.4	18.4	18.4	21.696	0	26.222	6693600000	13	3	3	3	3	3	2	2	0	0	0	0	635850000	83512000	333540000	117390000	101410000	0
31.4321	31.4205	31.3192	31.5073	23.7608	23.3081	23.9077	25.0068				By MS/MS	By MS/MS	By MS/MS	By MS/MS	NA	NA	By matching	NA	+	M_S		27	27	27	88.6	88.6	88.6	33.859	0	323.31	142460000000	242	27	27	27	25	26	25	27	0	0	1	0	5047800000	1148000000	1405100000	1158700000	1334800000	0
31.6006	31.6014	31.5068	31.63	22.3234	24.2218	22.8224	24.3952				By MS/MS	By MS/MS	By MS/MS	By MS/MS	NA	NA	NA	NA	+	M_S		12	12	12	85.3	85.3	85.3	15.994	0	82.29	53328000000	78	12	12	12	11	11	11	12	0	0	0	0	3342300000	651630000	921080000	886250000	883360000	0
26.2363	26.458	26.4082	26.7653	23.7642	22.9252	24.7966	25.5077				By MS/MS	By MS/MS	By MS/MS	By MS/MS	NA	NA	NA	NA	+	M_S		2	2	2	42.5	42.5	42.5	13.625	0	53.374	497960000	9	2	2	2	2	2	2	2	0	0	0	0	148270000	24440000	45663000	36173000	41995000	0
28.6375	28.5286	28.4958	28.4227	24.9337	24.2355	23.9151	24.6596				By MS/MS	By MS/MS	By MS/MS	By MS/MS	By MS/MS	By MS/MS	By MS/MS	By MS/MS	+	M_S		12	12	12	38.4	38.4	38.4	24.759	0	41.398	18317000000	59	12	12	12	12	12	12	11	2	1	1	1	823580000	172650000	248410000	183070000	207170000	12286000
29.3378	29.3135	29.2013	29.3506	23.3735	24.3132	23.5054	23.2534				By MS/MS	By MS/MS	By MS/MS	By MS/MS	By MS/MS	By MS/MS	By MS/MS	By MS/MS	+	M_S		11	11	11	72.4	72.4	72.4	14.645	0	54.977	13229000000	43	11	11	11	9	10	9	8	1	1	1	1	1042600000	220330000	236150000	173250000	221770000	41719000
30.5397	30.6637	30.546	30.7111	24.0987	23.6694	23.5582	25.0946				By MS/MS	By MS/MS	By MS/MS	By MS/MS	NA	NA	NA	NA	+	M_S		28	28	28	74.8	74.8	74.8	42.248	0	323.31	59462000000	167	28	28	28	27	26	26	26	0	0	0	0	1757700000	334400000	543540000	441390000	438380000	0
30.7801	30.9558	28.0721	31.0691	19.0243	19.0401	19.6434	19.2417				By MS/MS	By MS/MS	By MS/MS	By MS/MS	By MS/MS	By matching	By MS/MS	By MS/MS	+	M_S		21	21	21	73.4	73.4	73.4	33.748	0	301.4	74975000000	209	21	21	21	20	20	20	21	2	2	3	3	3385400000	698130000	930470000	860410000	862720000	5033500
28.12	28.1033	28.235	28.1323	23.4761	24.3216	24.9238	24.8021				By MS/MS	By MS/MS	By MS/MS	By MS/MS	NA	NA	NA	By MS/MS	+	M_S		14	14	14	53.9	53.9	53.9	29.946	0	75.961	6704400000	43	14	14	14	12	12	11	11	0	0	0	1	352220000	78157000	94667000	94925000	84473000	0
30.9088	30.8834	30.8316	31.0851	24.6584	22.9909	24.5026	23.7707				By MS/MS	By MS/MS	By MS/MS	By MS/MS	NA	NA	By matching	By matching	+	M_S		41	41	41	77.8	77.8	77.8	55.97	0	323.31	106800000000	271	41	41	41	37	37	39	39	0	0	1	1	1540000000	355310000	414360000	389160000	380110000	0
27.2644	27.1784	26.9524	27.326	24.3618	23.9739	24.0239	23.0106				By MS/MS	By MS/MS	By MS/MS	By MS/MS	By MS/MS	By MS/MS	NA	By MS/MS	+	M_S		10	10	10	65.9	65.9	65.9	19.079	0	128.62	3901200000	29	10	10	10	7	7	8	5	2	1	0	1	173370000	36611000	56925000	44657000	16938000	18235000
27.8557	28.293	28.0539	28.1629	23.9309	23.2492	22.6364	23.7682				By MS/MS	By MS/MS	By MS/MS	By MS/MS	NA	NA	NA	NA	+	M_S		7	7	7	18.6	18.6	18.6	62.15	0	120.48	3948800000	21	7	7	7	6	6	6	5	0	0	0	0	207830000	39871000	64734000	57343000	45883000	0
31.2029	31.3451	30.9765	31.43	25.0222	24.5144	25.5755	25.6069				By MS/MS	By MS/MS	By MS/MS	By MS/MS	By MS/MS	By MS/MS	By MS/MS	By MS/MS	+	M_S		25	25	25	85.6	85.6	85.6	30.978	0	323.31	70531000000	181	25	25	25	24	24	24	24	1	2	1	2	3331900000	606610000	903110000	879500000	756750000	36607000
32.1584	32.3013	32.136	32.4052	24.3921	23.3953	24.2335	23.3289				By MS/MS	By MS/MS	By MS/MS	By MS/MS	NA	NA	NA	NA	+	M_S		10	10	10	65.4	65.4	65.4	11.434	0	158.67	47881000000	108	10	10	10	10	10	10	10	0	0	0	0	4913100000	778920000	1939300000	1121800000	1073100000	0
30.0234	29.8162	30.0794	29.8092	21.9523	23.2101	23.8129	23.5466				By MS/MS	By MS/MS	By MS/MS	By MS/MS	NA	NA	NA	NA	+	M_S		8	8	8	76.9	76.9	76.9	11.801	0	25.823	14249000000	67	8	8	8	7	8	8	8	0	0	0	0	1182600000	261780000	302990000	333520000	284350000	0
27.2318	26.8179	26.7966	26.7316	24.1932	22.9239	23.1339	24.131				By MS/MS	By MS/MS	By MS/MS	By MS/MS	NA	NA	NA	NA	+	M_S		6	6	6	62.5	62.5	62.5	13	0	100.78	1374900000	23	6	6	6	6	6	5	4	0	0	0	0	92462000	25122000	20946000	27482000	18912000	0
27.2867	27.6258	27.1956	27.8887	24.3634	24.061	23.8876	23.5053				By MS/MS	By MS/MS	By MS/MS	By MS/MS	NA	By MS/MS	NA	By matching	+	M_S		9	9	9	45.1	45.1	45.1	23.556	0	21.084	3407400000	31	9	9	9	8	7	5	8	0	1	0	1	215580000	40386000	70817000	36932000	65817000	0
29.2559	29.12	29.107	29.1656	23.6045	24.1413	23.2629	24.1379				By MS/MS	By MS/MS	By MS/MS	By MS/MS	NA	NA	NA	NA	+	M_S		13	13	13	76	76	76	20.433	0	60.043	7972900000	59	13	13	13	13	13	11	13	0	0	0	0	316610000	70293000	72710000	87829000	85779000	0
29.6454	29.803	29.7481	29.9662	22.1465	24.1254	22.6829	22.1537				By MS/MS	By MS/MS	By MS/MS	By MS/MS	By MS/MS	By MS/MS	By MS/MS	By MS/MS	+	M_S		11	11	11	70	70	70	25.024	0	189.63	24008000000	55	11	11	11	9	10	9	10	2	1	1	1	1841000000	347960000	513670000	452980000	495120000	31286000
28.9612	28.9658	28.7737	29.1049	24.8163	24.7789	23.9581	23.6025				By MS/MS	By MS/MS	By MS/MS	By MS/MS	By MS/MS	NA	NA	NA	+	M_S		7	7	7	48.8	48.8	48.8	15.207	0	50.676	8168700000	31	7	7	7	6	6	7	6	1	0	0	0	1168700000	251920000	327280000	278420000	304820000	6283900
30.787	29.1657	29.1763	32.9221	23.5393	25.56	23.8802	24.046				By MS/MS	By MS/MS	By MS/MS	By MS/MS	By MS/MS	By MS/MS	By MS/MS	By MS/MS	+	M_S		29	29	29	72.4	72.4	72.4	40.306	0	323.31	98555000000	200	29	29	29	27	28	28	27	1	2	3	2	3898300000	963210000	965040000	802100000	1114500000	1072100
27.3105	27.2054	27.2065	27.194	23.0749	23.8556	24.3515	23.9184				By MS/MS	By MS/MS	By MS/MS	By MS/MS	NA	NA	NA	NA	+	M_S		5	5	5	35.3	35.3	35.3	22.678	0	19.675	2238900000	22	5	5	5	5	4	4	5	0	0	0	0	187830000	47076000	58350000	36971000	45432000	0
27.9273	27.9967	28.0814	28.0895	25.2267	24.5142	23.9808	24.5234				By MS/MS	By MS/MS	By MS/MS	By MS/MS	NA	NA	NA	NA	+	M_S		17	17	17	56.4	56.4	56.4	42.902	0	82.644	6875100000	60	17	17	17	14	13	14	15	0	0	0	0	183070000	41483000	35090000	44612000	61887000	0
30.0161	30.0518	29.9271	30.2723	24.3167	24.7538	23.2337	24.6512				By MS/MS	By MS/MS	By MS/MS	By MS/MS	By MS/MS	By MS/MS	By MS/MS	By MS/MS	+	M_S		27	27	27	70.2	70.2	70.2	50.617	0	284.8	38017000000	136	27	27	27	24	24	24	22	1	2	2	2	1054200000	214620000	335850000	256240000	202790000	6860800
24.9732	25.4446	25.5422	25.7231	24.0873	24.1483	23.9755	24.2799				By MS/MS	By MS/MS	By MS/MS	By MS/MS	NA	NA	NA	NA	+	M_S		3	3	3	3.4	3.4	3.4	46.544	0.000422	3.0093	338520000	8	3	3	3	2	2	2	2	0	0	0	0	30774000	0	10131000	10254000	10388000	0
27.071	27.3313	27.1713	27.4985	25.3756	24.5862	24.3625	23.4352				By MS/MS	By MS/MS	By MS/MS	By MS/MS	NA	NA	NA	NA	+	M_S		9	9	9	40.5	40.5	40.5	25.152	0	154.45	2866100000	31	9	9	9	9	7	7	8	0	0	0	0	245870000	47505000	69383000	59039000	69940000	0
29.5118	29.5385	29.4438	29.4428	23.9073	25.0296	23.7279	25.2572				By MS/MS	By MS/MS	By MS/MS	By MS/MS	By MS/MS	NA	NA	NA	+	M_S		12	12	12	40.1	40.1	40.1	42.992	0	189.79	23793000000	45	12	12	12	8	9	10	10	1	0	0	0	523730000	98808000	168080000	123280000	133560000	597740000
32.0849	31.9115	32.0905	31.9386	23.5662	24.7477	24.901	23.8562				By MS/MS	By MS/MS	By MS/MS	By MS/MS	NA	NA	NA	NA	+	M_S		8	8	8	78	78	78	12.633	0	211.94	41841000000	47	8	8	8	6	6	8	7	0	0	0	0	2935000000	681490000	773840000	776110000	703570000	0
30.4665	30.641	30.3598	30.6576	24.2347	24.0702	23.4016	23.0963				By MS/MS	By MS/MS	By MS/MS	By MS/MS	NA	NA	NA	NA	+	M_S		16	16	16	67.2	67.2	67.2	28.574	0	161.63	24766000000	107	16	16	16	16	14	14	16	0	0	0	0	708230000	123410000	187630000	175240000	221940000	0
29.2255	29.2715	29.1807	29.3444	24.0222	24.177	24.0844	23.8103				By MS/MS	By MS/MS	By MS/MS	By MS/MS	NA	NA	NA	NA	+	M_S		14	14	14	39.1	39.1	39.1	30.409	0	33.981	8998900000	55	14	14	14	13	14	13	13	0	0	0	0	357280000	71265000	108120000	75069000	102830000	0
26.085	26.5015	26.4719	26.4146	23.6235	24.425	24.6859	22.8835				By MS/MS	By MS/MS	By MS/MS	By MS/MS	NA	NA	By MS/MS	By MS/MS	+	M_S		4	4	4	13.5	13.5	13.5	39.293	0	3.6356	872360000	9	4	4	4	2	3	3	3	0	0	1	1	39653000	2844200	10954000	12751000	7975000	0
30.7097	30.6621	30.5333	30.7895	23.7494	23.2404	23.4701	24.932				By MS/MS	By MS/MS	By MS/MS	By MS/MS	By MS/MS	By MS/MS	By MS/MS	By MS/MS	+	M_S		13	13	13	60.1	60.1	60.1	22.73	0	116.63	28702000000	64	13	13	13	13	13	13	12	1	1	1	1	1889100000	452240000	464520000	450790000	503360000	4618400
29.5382	29.3353	29.4423	29.5728	24.7306	24.6137	24.1349	23.8668				By MS/MS	By MS/MS	By MS/MS	By MS/MS	NA	By matching	NA	NA	+	M_S		15	15	15	74.8	74.8	74.8	24.206	0	201.59	11992000000	63	15	15	15	14	11	13	14	0	1	0	0	558780000	128240000	140750000	131200000	158600000	0
30.0038	29.8935	29.6382	30.0655	23.7389	24.5328	23.1448	25.2421				By MS/MS	By MS/MS	By MS/MS	By MS/MS	NA	NA	NA	NA	+	M_S		10	10	10	68.4	68.4	68.4	25.5	0	208.88	20072000000	44	10	10	10	10	8	8	7	0	0	0	0	1154900000	309280000	317980000	229640000	297980000	0
32.3292	32.2946	32.2055	32.0875	24.4146	24.3457	24.2409	25.058				By MS/MS	By MS/MS	By MS/MS	By MS/MS	By MS/MS	By MS/MS	By MS/MS	By MS/MS	+	M_S		69	69	69	73.1	73.1	73.1	89.917	0	323.31	267090000000	506	69	69	69	61	62	64	61	2	2	3	2	3765500000	831130000	1145400000	1033100000	728120000	4441200
26.5307	26.351	26.7023	26.6242	24.4145	24.572	24.428	24.5421				By MS/MS	By MS/MS	By MS/MS	By MS/MS	NA	NA	NA	NA	+	M_S		4	4	4	9.7	9.7	9.7	39.22	0	7.8648	1096300000	13	4	4	4	3	4	3	3	0	0	0	0	26982000	6200200	6731900	6158300	7891400	0
29.0649	28.8801	28.7854	29.0024	23.87	23.9685	24.4711	23.4261				By MS/MS	By MS/MS	By MS/MS	By MS/MS	NA	NA	NA	NA	+	M_S		16	16	16	69.2	69.2	69.2	26.788	0	71.526	15336000000	65	16	16	16	16	16	15	16	0	0	0	0	581290000	133580000	156520000	144090000	147100000	0
30.1348	29.8563	29.6515	29.8519	24.2152	22.3381	25.1189	25.5834				By MS/MS	By MS/MS	By MS/MS	By MS/MS	NA	NA	NA	NA	+	M_S		2	2	2	10.8	10.8	10.8	22.575	0	5.1064	4888600000	17	2	2	2	2	2	2	2	0	0	0	0	543180000	146230000	132700000	121150000	143100000	0
32.1098	32.1293	32.1281	32.3501	24.051	24.2844	24.7949	24.2591				By MS/MS	By MS/MS	By MS/MS	By MS/MS	NA	NA	NA	NA	+	M_S		6	6	6	64	64	64	8.7603	0	52.803	24955000000	25	6	6	6	5	6	5	6	0	0	0	0	633280000	122500000	176180000	150050000	184550000	0
29.6773	29.5322	29.4223	29.6982	23.7414	24.114	24.7043	25.3925				By MS/MS	By MS/MS	By MS/MS	By MS/MS	NA	NA	NA	NA	+	M_S		5	5	5	22.7	22.7	22.7	30.094	0	50.195	6448800000	34	5	5	5	5	5	5	5	0	0	0	0	662040000	155680000	158720000	178930000	168720000	0
31.7149	31.6504	31.4736	31.687	22.9357	23.2635	23.7078	23.6155				By MS/MS	By MS/MS	By MS/MS	By MS/MS	NA	NA	NA	NA	+	M_S		14	14	14	86.7	86.7	86.7	12.798	0	289.37	47303000000	100	14	14	14	13	14	13	14	0	0	0	0	6510800000	1364900000	1545100000	1680400000	1920400000	0
31.7464	31.7363	31.7707	31.7179	25.1072	23.9446	25.4051	24.3278				By MS/MS	By MS/MS	By MS/MS	By MS/MS	NA	NA	NA	By matching	+	M_S		16	16	16	74.6	74.6	74.6	22.557	0	323.31	94682000000	142	16	16	16	15	14	14	16	0	0	0	1	6266300000	1352300000	1762200000	1591900000	1559800000	0
32.283	32.0308	32.1202	32.1414	24.4069	25.0294	24.027	23.1393				By MS/MS	By MS/MS	By MS/MS	By MS/MS	NA	NA	NA	NA	+	M_S		8	8	8	61.7	61.7	61.7	10.618	0	122.05	47614000000	73	8	8	8	8	8	6	8	0	0	0	0	2891500000	550990000	911010000	919620000	509860000	0
27.1677	26.1476	27.262	27.2752	23.6154	23.2926	22.8757	25.2693				By MS/MS	By MS/MS	By MS/MS	By MS/MS	NA	NA	NA	NA	+	M_S		4	4	4	8.5	8.5	8.5	98.142	0	20.632	949930000	8	4	4	4	2	3	2	3	0	0	0	0	61441000	13275000	14206000	17298000	16662000	0
26.0223	25.9204	25.7678	25.7419	24.5611	23.7815	23.9299	23.9232				By MS/MS	By MS/MS	By MS/MS	By MS/MS	NA	NA	NA	NA	+	M_S		1	1	1	8.9	8.9	8.9	12.98	0	17.302	378920000	7	1	1	1	1	1	1	1	0	0	0	0	58377000	14029000	16767000	15323000	12259000	0
31.0845	31.0709	30.9841	31.1948	23.4039	24.01	23.5795	24.5755				By MS/MS	By MS/MS	By MS/MS	By MS/MS	NA	NA	NA	NA	+	M_S		30	30	30	85.5	85.5	85.5	50.047	0	323.31	85504000000	248	30	30	30	26	30	26	26	0	0	0	0	2253100000	469880000	637990000	565010000	580210000	0
29.6506	29.6517	29.6162	29.7068	22.2325	23.3763	24.959	23.7563				By MS/MS	By MS/MS	By MS/MS	By MS/MS	NA	NA	NA	NA	+	M_S		18	18	18	61.6	61.6	61.6	26.908	0	90.461	28498000000	99	18	18	18	18	18	17	18	0	0	0	0	1502200000	344550000	423130000	351640000	382860000	0
28.3075	28.3024	28.2663	28.2964	30.8703	30.9251	30.9919	30.9976				By MS/MS	By MS/MS	By MS/MS	By MS/MS	By MS/MS	By MS/MS	By MS/MS	By MS/MS	+	M_S	MAG:	24	24	24	69.2	69.2	69.2	36.984	0	323.31	206220000000	272	24	24	24	17	15	15	17	23	23	24	21	8058600000	131800000	83002000	136400000	124540000	1266700000
29.1876	29.3086	29.2807	29.2263	27.1374	27.1693	27.109	27.2037				By MS/MS	By MS/MS	By MS/MS	By MS/MS	By MS/MS	By MS/MS	By MS/MS	By MS/MS	+	M_S	MAG:	27	27	27	58.2	58.2	58.2	60.958	0	209.98	31294000000	147	27	27	27	21	23	22	24	15	17	14	17	771550000	71937000	83041000	111390000	69521000	128210000
30.5707	30.6279	30.5509	30.6122	32.2967	32.328	32.2292	32.2706				By MS/MS	By MS/MS	By MS/MS	By MS/MS	By MS/MS	By MS/MS	By MS/MS	By MS/MS	+	M_S	MAG:	18	18	18	58.8	58.8	58.8	18.902	0	323.31	352300000000	376	18	18	18	10	12	12	10	18	17	17	17	15721000000	242650000	337080000	290340000	275790000	3323800000
26.1846	26.2405	26.2411	26.1012	28.9317	29.0012	28.9753	28.8534				By MS/MS	By MS/MS	By MS/MS	By MS/MS	By MS/MS	By MS/MS	By MS/MS	By MS/MS	+	M_S	MAG:	38	38	38	63.1	63.1	63.1	73.379	0	323.31	74171000000	274	38	38	38	12	18	20	16	36	36	34	32	1588400000	11516000	18160000	13925000	14419000	310820000
29.2692	29.2952	29.1549	29.4136	32.487	32.4988	32.4045	32.4775				By MS/MS	By MS/MS	By MS/MS	By MS/MS	By MS/MS	By MS/MS	By MS/MS	By MS/MS	+	M_S	MAG:	26	26	26	77.9	77.9	77.9	26.917	0	323.31	510340000000	458	26	26	26	13	14	14	15	22	25	24	26	22804000000	103790000	192140000	154680000	124210000	4328000000
30.9287	30.9168	30.9371	30.9882	29.427	29.4453	29.495	29.522				By MS/MS	By MS/MS	By MS/MS	By MS/MS	By MS/MS	By MS/MS	By MS/MS	By MS/MS	+	M_S	MAG:	72	72	72	62.9	62.9	62.9	123.65	0	323.31	325560000000	764	72	72	72	68	66	68	67	56	59	58	54	3068800000	311570000	401540000	411370000	311550000	304360000
27.876	27.7296	27.9134	27.9855	33.2129	33.1285	33.1746	32.8596				By MS/MS	By MS/MS	By MS/MS	By MS/MS	By MS/MS	By MS/MS	By MS/MS	By MS/MS	+	M_S	MAG:	6	6	6	62.3	62.3	62.3	13.667	0	323.31	202040000000	142	6	6	6	2	3	2	2	6	5	6	5	4592000000	3584500	6163000	7683300	5450900	972600000
24.6529	24.7154	24.302	24.2584	31.8345	31.5452	31.7518	31.8192				By MS/MS	By MS/MS	By MS/MS	By MS/MS	By MS/MS	By MS/MS	By MS/MS	By MS/MS	+	M_S	MAG:	8	8	8	82.4	82.4	82.4	10.442	0	209.8	168920000000	106	8	8	8	4	1	3	2	7	7	7	8	18321000000	23362000	24573000	31226000	12592000	4555600000
27.5546	27.4912	27.6431	27.6824	29.8188	29.8387	29.833	29.8439				By MS/MS	By MS/MS	By MS/MS	By MS/MS	By MS/MS	By MS/MS	By MS/MS	By MS/MS	+	M_S	MAG:	18	18	18	55.8	55.8	55.8	40.903	0	275.6	84639000000	156	18	18	18	9	8	10	12	16	17	18	16	3708900000	27289000	47711000	50742000	44957000	700800000
30.8873	30.7797	30.9342	30.7955	33.1669	33.0922	33.1513	33.22				By MS/MS	By MS/MS	By MS/MS	By MS/MS	By MS/MS	By MS/MS	By MS/MS	By MS/MS	+	M_S	MAG:	29	29	29	76	76	76	38.26	0	323.31	1097200000000	609	29	29	29	23	21	23	21	26	26	25	27	27894000000	342950000	445700000	517590000	250110000	6014300000
28.0361	28.0436	27.9623	28.1111	30.8343	30.9249	31.0241	30.8044				By MS/MS	By MS/MS	By MS/MS	By MS/MS	By MS/MS	By MS/MS	By MS/MS	By MS/MS	+	M_S	MAG:	20	20	20	78.4	78.4	78.4	27.849	0	323.31	156810000000	175	20	20	20	13	13	9	11	20	20	16	18	9056800000	73204000	87888000	78669000	78899000	1796700000
26.3383	26.3188	26.3346	26.3591	29.0763	28.9579	28.876	29.1205				By MS/MS	By MS/MS	By MS/MS	By MS/MS	By MS/MS	By MS/MS	By MS/MS	By MS/MS	+	M_S	MAG:	12	12	12	54.8	54.8	54.8	25.429	0	203.5	36569000000	85	12	12	12	7	7	6	5	11	12	11	11	2166400000	14084000	24776000	23182000	18469000	427110000
29.251	29.4073	29.4692	29.5481	26.2596	26.3235	26.2629	26.3335				By MS/MS	By MS/MS	By MS/MS	By MS/MS	By MS/MS	By MS/MS	By MS/MS	By MS/MS	+	M_S	MAG:	26	26	26	56.4	56.4	56.4	54.468	0	127.26	30066000000	133	26	26	26	20	23	21	23	10	9	11	10	614880000	93546000	162160000	122730000	148950000	15430000
29.9461	30.0587	29.9875	29.8851	31.9975	32.0235	32.0013	32.1011				By MS/MS	By MS/MS	By MS/MS	By MS/MS	By MS/MS	By MS/MS	By MS/MS	By MS/MS	+	M_S	MAG:	18	18	18	72.7	72.7	72.7	18.145	0	290.29	425310000000	243	18	18	18	14	14	16	16	16	18	15	15	38892000000	450840000	509820000	524820000	457810000	7195700000
27.7332	27.7371	27.6503	27.7245	29.2488	29.3053	29.3815	29.3378				By MS/MS	By MS/MS	By MS/MS	By MS/MS	By MS/MS	By MS/MS	By MS/MS	By MS/MS	+	M_S	MAG:	13	13	13	58.1	58.1	58.1	32.007	0	250.65	61875000000	158	13	13	13	9	10	10	10	11	11	11	11	3459100000	58048000	89914000	73660000	72039000	617040000
28.3179	28.4414	28.4436	28.458	31.4274	31.4433	31.4922	31.6838				By MS/MS	By MS/MS	By MS/MS	By MS/MS	By MS/MS	By MS/MS	By MS/MS	By MS/MS	+	M_S	MAG:	32	32	32	62.9	62.9	62.9	35.7	0	173.41	282570000000	285	32	32	32	19	21	23	22	28	30	28	31	11880000000	68224000	108970000	94672000	86697000	2043400000
33.6357	33.5883	33.6185	33.6117	34.9415	34.9292	34.8537	34.9835				By MS/MS	By MS/MS	By MS/MS	By MS/MS	By MS/MS	By MS/MS	By MS/MS	By MS/MS	+	M_S	MAG:	64	61	61	89.9	88.6	88.6	60.38	0	323.31	5460000000000	2980	64	61	61	53	53	54	52	59	62	59	63	101280000000	2244900000	2798600000	2462800000	2384500000	19748000000
29.8514	29.8442	29.9021	29.9113	29.0583	29.0808	29.0559	29.0455				By MS/MS	By MS/MS	By MS/MS	By MS/MS	By MS/MS	By MS/MS	By MS/MS	By MS/MS	+	M_S	MAG:	48	48	48	61.8	61.8	61.8	94.108	0	323.31	162210000000	442	48	48	48	38	37	36	40	42	41	43	42	2040800000	155060000	198700000	206940000	154640000	237460000
28.1644	28.0781	28.2538	28.2731	31.1116	31.2852	31.3729	31.2995				By MS/MS	By MS/MS	By MS/MS	By MS/MS	By MS/MS	By MS/MS	By MS/MS	By MS/MS	+	M_S	MAG:	19	19	19	71.7	71.7	71.7	39.309	0	323.31	178650000000	302	19	19	19	11	15	12	14	18	18	18	18	4518900000	28856000	46472000	46954000	36141000	881370000
31.0345	31.1253	31.0869	31.1034	29.2534	29.3108	29.4162	29.2683				By MS/MS	By MS/MS	By MS/MS	By MS/MS	By MS/MS	By MS/MS	By MS/MS	By MS/MS	+	M_S	MAG:	32	32	32	81.5	81.5	81.5	48.268	0	323.31	184690000000	469	32	32	32	29	30	29	31	26	23	25	24	4411200000	433470000	697450000	637660000	563930000	428550000
28.7581	28.7834	28.8137	28.64	31.5217	31.6417	31.6813	31.8225				By MS/MS	By MS/MS	By MS/MS	By MS/MS	By MS/MS	By MS/MS	By MS/MS	By MS/MS	+	M_S	MAG:	19	19	19	61.6	61.6	61.6	32.881	0	323.31	295100000000	237	19	19	19	14	14	12	12	18	18	16	17	13693000000	99461000	72644000	75563000	59922000	2997700000
31.0764	31.0428	31.1489	31.1608	29.8803	29.8406	29.8867	29.8972				By MS/MS	By MS/MS	By MS/MS	By MS/MS	By MS/MS	By MS/MS	By MS/MS	By MS/MS	+	M_S	MAG:	24	24	24	59.5	59.5	59.5	43.466	0	323.31	116140000000	309	24	24	24	24	23	24	23	20	18	18	20	2945000000	265250000	309020000	325270000	313010000	368640000
28.0605	27.9766	27.9742	28.052	30.3791	30.2645	30.4444	30.5336				By MS/MS	By MS/MS	By MS/MS	By MS/MS	By MS/MS	By MS/MS	By MS/MS	By MS/MS	+	M_S	MAG:	16	16	16	75.1	75.1	75.1	30.047	0	323.31	123780000000	192	16	16	16	10	11	9	10	14	15	13	16	4606200000	50588000	65239000	62385000	54641000	868430000
27.6989	27.8206	27.8791	27.8999	24.6495	24.4764	24.7265	24.4275				By MS/MS	By MS/MS	By MS/MS	By MS/MS	By MS/MS	By MS/MS	By MS/MS	By MS/MS	+	M_S	MAG:	6	6	6	23.3	23.3	23.3	27.084	0	41.869	4762900000	30	6	6	6	5	6	6	6	3	2	1	3	773440000	102130000	192000000	189030000	148450000	31438000
27.9935	27.9264	27.9181	27.9733	29.2806	29.163	29.1757	29.2466				By MS/MS	By MS/MS	By MS/MS	By MS/MS	By MS/MS	By MS/MS	By MS/MS	By MS/MS	+	M_S	MAG:	16	16	16	76.5	76.5	76.5	29.666	0	323.31	51264000000	148	16	16	16	12	10	13	13	16	15	15	16	2885900000	53266000	61819000	98308000	60124000	532450000
31.6743	31.6266	31.7044	31.7009	33.3555	33.3224	33.199	33.3784				By MS/MS	By MS/MS	By MS/MS	By MS/MS	By MS/MS	By MS/MS	By MS/MS	By MS/MS	+	M_S	MAG:	19	19	19	80	80	80	13.389	0	323.31	296980000000	224	19	19	19	10	13	12	11	16	16	16	17	20003000000	354310000	289330000	453030000	388400000	3986600000
27.4814	27.3884	27.2527	27.312	29.6636	29.4987	29.5502	29.5486				By MS/MS	By MS/MS	By MS/MS	By MS/MS	By MS/MS	By MS/MS	By MS/MS	By MS/MS	+	M_S	MAG:	13	13	13	76.1	76.1	76.1	27.78	0	255.56	40325000000	106	13	13	13	6	5	6	5	12	11	11	11	724730000	2525000	10450000	10974000	6202800	144460000
29.9495	29.7674	29.9676	29.8442	32.4314	32.3723	32.2904	32.5422				By MS/MS	By MS/MS	By MS/MS	By MS/MS	By MS/MS	By MS/MS	By MS/MS	By MS/MS	+	M_S	MAG:	15	15	15	69.3	69.3	69.3	25.467	0	323.31	399520000000	455	15	15	15	12	12	11	10	13	15	13	13	17409000000	184850000	246150000	238780000	190410000	3559700000
28.5396	28.5916	28.6623	28.4985	30.7885	30.7953	30.8549	31.0194				By MS/MS	By MS/MS	By MS/MS	By MS/MS	By MS/MS	By MS/MS	By MS/MS	By MS/MS	+	M_S	MAG:	21	21	21	79	79	79	39.478	0	323.31	246140000000	273	21	21	21	18	16	16	16	21	20	20	19	9422000000	114120000	131850000	157950000	107330000	1725400000
32.9403	32.9638	32.8774	32.8567	34.8342	34.7169	34.6186	34.7556				By MS/MS	By MS/MS	By MS/MS	By MS/MS	By MS/MS	By MS/MS	By MS/MS	By MS/MS	+	M_S	MAG:	51	51	51	84.8	84.8	84.8	48.34	0	323.31	4048600000000	2130	51	51	51	38	38	37	36	47	46	46	49	129610000000	2288700000	2982500000	2212000000	2363300000	26608000000
30.2116	30.2623	30.2254	30.1312	28.4065	28.5193	28.3099	28.3571				By MS/MS	By MS/MS	By MS/MS	By MS/MS	By MS/MS	By MS/MS	By MS/MS	By MS/MS	+	M_S	MAG:	23	23	23	57.5	57.5	57.5	36.136	0	294.61	72762000000	243	23	23	23	21	21	21	20	19	17	15	16	1630500000	184480000	225240000	206720000	203160000	174120000
30.4227	30.324	30.4108	30.3496	31.9124	32.0877	32.0921	32.0549				By MS/MS	By MS/MS	By MS/MS	By MS/MS	By MS/MS	By MS/MS	By MS/MS	By MS/MS	+	M_S	MAG:	20	20	20	67.6	67.6	67.6	24.223	0	323.31	356690000000	310	20	20	20	13	13	15	12	18	18	17	19	19890000000	371350000	502520000	641730000	442400000	2392700000
30.2439	30.2754	30.2834	30.2384	28.4783	28.6552	28.6631	28.679				By MS/MS	By MS/MS	By MS/MS	By MS/MS	By MS/MS	By MS/MS	By MS/MS	By MS/MS	+	M_S	MAG:	44	44	44	54.8	54.8	54.8	93.504	0	323.31	78118000000	309	44	44	44	35	34	39	37	27	31	29	30	1655100000	179700000	241150000	235820000	197710000	153020000
30.6454	30.738	30.8018	30.6389	32.4795	32.4339	32.4422	32.587				By MS/MS	By MS/MS	By MS/MS	By MS/MS	By MS/MS	By MS/MS	By MS/MS	By MS/MS	+	M_S	MAG:	29	29	29	73.8	73.8	73.8	28.793	0	323.31	832680000000	539	29	29	29	22	23	23	19	28	26	27	26	39927000000	691410000	855260000	841160000	549490000	7522000000
27.667	27.7528	27.7424	27.7603	26.1579	26.1468	26.2074	26.32				By MS/MS	By MS/MS	By MS/MS	By MS/MS	By MS/MS	By MS/MS	By MS/MS	By MS/MS	+	M_S	MAG:	12	12	12	60.3	60.3	60.3	27.454	0	36.28	8888900000	64	12	12	12	11	10	7	11	10	10	8	8	331080000	39854000	46526000	33986000	45659000	39832000
23.5182	23.515	23.5253	23.0169	29.4211	29.4082	29.4245	29.9622				By MS/MS	By MS/MS	By MS/MS	By MS/MS	By MS/MS	By MS/MS	By MS/MS	By MS/MS	+	M_S	MAG:	19	19	19	72.1	72.1	72.1	28.537	0	323.31	67594000000	121	19	19	19	5	5	5	4	15	16	16	16	3890000000	4242500	9492200	8639200	6028800	785780000
29.7799	29.8841	29.8497	29.6858	31.5598	31.6425	31.6204	31.7296				By MS/MS	By MS/MS	By MS/MS	By MS/MS	By MS/MS	By MS/MS	By MS/MS	By MS/MS	+	M_S	MAG:	12	12	12	69.6	69.6	69.6	12.045	0	101.59	187170000000	143	12	12	12	8	9	9	9	11	9	8	10	26399000000	592970000	955490000	723000000	617760000	4983800000
28.2371	27.984	28.317	28.1603	30.5122	30.5729	30.5414	30.5824				By MS/MS	By MS/MS	By MS/MS	By MS/MS	By MS/MS	By MS/MS	By MS/MS	By MS/MS	+	M_S	MAG:	18	18	18	82.2	82.2	82.2	29.2	0	323.31	107530000000	219	18	18	18	11	13	12	12	18	18	17	18	5393600000	55368000	57109000	71982000	52170000	1326200000
28.5847	28.5235	28.5805	28.6335	29.9837	29.8273	29.868	29.9204				By MS/MS	By MS/MS	By MS/MS	By MS/MS	By MS/MS	By MS/MS	By MS/MS	By MS/MS	+	M_S	MAG:	16	16	16	74.9	74.9	74.9	20.972	0	314.75	91868000000	196	16	16	16	12	12	12	13	15	16	15	15	7385700000	128500000	161900000	168290000	152570000	1510900000
28.9891	28.887	28.8837	28.9276	29.9575	30.003	29.9371	30.0349				By MS/MS	By MS/MS	By MS/MS	By MS/MS	By MS/MS	By MS/MS	By MS/MS	By MS/MS	+	M_S	MAG:	54	54	54	61.3	61.3	61.3	90.82	0	323.31	110530000000	340	54	54	54	31	32	33	35	50	50	45	48	1794200000	37206000	61703000	41054000	38190000	397820000
29.66	29.7871	29.8149	29.6118	31.4454	31.3989	31.3922	31.3531				By MS/MS	By MS/MS	By MS/MS	By MS/MS	By MS/MS	By MS/MS	By MS/MS	By MS/MS	+	M_S	MAG:	19	18	18	63.3	61.7	61.7	27.434	0	299.12	331370000000	300	19	18	18	16	17	17	17	18	18	17	17	20292000000	332630000	490690000	476220000	342110000	3869800000
28.3667	28.4024	28.4434	28.5631	25.6863	25.5114	25.7421	25.8722				By MS/MS	By MS/MS	By MS/MS	By MS/MS	By MS/MS	By MS/MS	By MS/MS	By MS/MS	+	M_S	MAG:	21	21	21	68.5	68.5	68.5	36.747	0	212.88	21976000000	176	21	21	21	20	20	20	20	13	13	13	12	441550000	51855000	113960000	88926000	101770000	16953000
29.8463	30.0847	29.9717	29.8586	32.0324	32.1644	32.197	32.219				By MS/MS	By MS/MS	By MS/MS	By MS/MS	By MS/MS	By MS/MS	By MS/MS	By MS/MS	+	M_S	MAG:	18	18	18	76.8	76.8	76.8	20.436	0	146.29	486710000000	311	18	18	18	12	14	13	14	18	18	18	18	36989000000	425440000	646170000	594900000	424770000	6366900000
33.7575	33.7961	33.783	33.8316	32.7834	32.8256	32.8229	32.9087				By MS/MS	By MS/MS	By MS/MS	By MS/MS	By MS/MS	By MS/MS	By MS/MS	By MS/MS	+	M_S	MAG:	50	50	50	75.6	75.6	75.6	75.318	0	323.31	823360000000	879	50	50	50	44	44	43	42	44	41	43	38	14441000000	1538100000	1977900000	1903400000	1603000000	1537900000
29.1553	29.1655	29.1043	29.0371	30.8228	30.7411	30.8241	30.9653				By MS/MS	By MS/MS	By MS/MS	By MS/MS	By MS/MS	By MS/MS	By MS/MS	By MS/MS	+	M_S	MAG:	17	17	17	71.4	71.4	71.4	24.494	0	295.53	211010000000	243	17	17	17	13	13	13	13	16	16	16	16	13514000000	222900000	305870000	295090000	213040000	2359200000
27.1205	27.1064	27.1667	27.0761	28.3569	28.3642	28.5053	28.4728				By MS/MS	By MS/MS	By MS/MS	By MS/MS	By MS/MS	By MS/MS	By MS/MS	By MS/MS	+	M_S	MAG:	8	8	8	69.9	69.9	69.9	16.519	0	52.671	22377000000	64	8	8	8	5	6	4	4	7	7	7	8	1839400000	39874000	55805000	49692000	48414000	346780000
31.7038	31.8958	31.7957	31.7386	33.3581	33.3244	33.3354	33.4548				By MS/MS	By MS/MS	By MS/MS	By MS/MS	By MS/MS	By MS/MS	By MS/MS	By MS/MS	+	M_S	MAG:	21	21	21	81.1	81.1	81.1	20.04	0	198.35	466780000000	400	21	21	21	14	16	13	16	20	18	20	19	18153000000	237010000	389000000	321960000	266370000	3642000000
30.0108	29.9335	29.9574	29.8703	31.9469	31.9613	31.7318	31.9765				By MS/MS	By MS/MS	By MS/MS	By MS/MS	By MS/MS	By MS/MS	By MS/MS	By MS/MS	+	M_S	MAG:	13	13	13	77.3	77.3	77.3	14.146	0	205.04	183970000000	139	13	13	13	5	6	6	6	10	11	11	12	25990000000	483620000	453100000	592920000	490930000	4144900000
29.5692	29.4791	29.204	29.2042	32.5201	32.5467	32.3533	32.4709				By MS/MS	By MS/MS	By MS/MS	By MS/MS	By MS/MS	By MS/MS	By MS/MS	By MS/MS	+	M_S	MAG:	11	11	11	78.9	78.9	78.9	10.943	0	310.73	290760000000	174	11	11	11	6	5	5	6	11	10	10	9	53504000000	400200000	304100000	372500000	331680000	11688000000
30.0398	30.2242	30.1279	30.2891	26.922	26.7484	26.7149	27.1354				By MS/MS	By MS/MS	By MS/MS	By MS/MS	By MS/MS	By MS/MS	By MS/MS	By MS/MS	+	M_S	MAG:	10	10	10	37.7	37.7	37.7	36.802	0	140.37	26558000000	83	10	10	10	10	9	10	9	6	5	5	4	1745900000	284360000	412180000	403760000	332270000	73354000
28.7619	28.758	28.8155	28.5536	30.4634	30.429	30.4536	30.4427				By MS/MS	By MS/MS	By MS/MS	By MS/MS	By MS/MS	By MS/MS	By MS/MS	By MS/MS	+	M_S	MAG:	11	11	11	65	65	65	16.048	0	75.232	117570000000	121	11	11	11	9	9	9	9	11	11	11	11	10152000000	146530000	185060000	161290000	127600000	1960500000
30.7321	30.6463	30.8023	30.5097	33.0251	32.9463	32.8854	33.0977				By MS/MS	By MS/MS	By MS/MS	By MS/MS	By MS/MS	By MS/MS	By MS/MS	By MS/MS	+	M_S	MAG:	18	18	18	73.9	73.9	73.9	24.222	0	323.31	402920000000	320	18	18	18	10	9	9	12	17	17	17	17	28626000000	317900000	320430000	393600000	300680000	5239900000
30.7568	30.6463	30.7024	30.6419	28.2063	28.3648	28.4424	28.0962				By MS/MS	By MS/MS	By MS/MS	By MS/MS	By MS/MS	By MS/MS	By MS/MS	By MS/MS	+	M_S	MAG:	4	4	4	19.7	19.7	19.7	38.487	0	323.31	31133000000	43	4	4	4	4	4	4	4	3	4	3	4	2558600000	390430000	344990000	515960000	394780000	171550000
33.5402	33.4975	33.5458	33.4469	35.0584	35.1038	34.8995	35.092				By MS/MS	By MS/MS	By MS/MS	By MS/MS	By MS/MS	By MS/MS	By MS/MS	By MS/MS	+	M_S	MAG:	78	78	75	84.6	84.6	83.4	59.781	0	323.31	5788500000000	2665	78	78	75	54	54	57	56	70	66	70	72	105650000000	2020000000	2702000000	2400200000	1910000000	20456000000
32.3602	32.4246	32.456	32.4689	31.3485	31.3403	31.3562	31.4548				By MS/MS	By MS/MS	By MS/MS	By MS/MS	By MS/MS	By MS/MS	By MS/MS	By MS/MS	+	M_S	MAG:	41	41	41	77.1	77.1	77.1	65.386	0	323.31	641070000000	818	41	41	41	35	38	39	37	35	35	35	34	15051000000	1240000000	1799300000	1771800000	1393300000	2051900000
31.0973	31.1746	31.2421	31.0377	32.8247	32.9001	32.7466	32.7505				By MS/MS	By MS/MS	By MS/MS	By MS/MS	By MS/MS	By MS/MS	By MS/MS	By MS/MS	+	M_S	MAG:	10	10	10	72	72	72	13.982	0	323.31	337900000000	250	10	10	10	8	9	8	8	9	9	9	10	20327000000	319130000	440650000	448240000	322020000	4023500000
30.6298	30.4997	30.4478	30.3096	32.5635	32.4514	32.5174	32.4834				By MS/MS	By MS/MS	By MS/MS	By MS/MS	By MS/MS	By MS/MS	By MS/MS	By MS/MS	+	M_S	MAG:	19	19	19	73	73	73	17.511	0	209.54	217360000000	179	19	19	19	10	15	15	11	17	18	19	16	19231000000	222320000	441690000	385900000	248280000	4380100000
32.2465	32.3693	32.208	32.0017	34.6766	34.8987	34.7639	34.7616				By MS/MS	By MS/MS	By MS/MS	By MS/MS	By MS/MS	By MS/MS	By MS/MS	By MS/MS	+	M_S	MAG:	16	16	16	95.9	95.9	95.9	10.553	0	323.31	1420900000000	621	16	16	16	8	9	8	8	14	14	14	15	194980000000	2771700000	4144600000	3291800000	3078500000	36320000000
27.9307	28.1389	28.0695	28.1464	26.3294	26.4549	26.3365	26.4155				By MS/MS	By MS/MS	By MS/MS	By MS/MS	By MS/MS	By MS/MS	By MS/MS	By MS/MS	+	M_S	MAG:	14	14	14	21	21	21	124.44	0	219.36	9351300000	86	14	14	14	11	12	10	10	9	10	10	9	138610000	14738000	22496000	18946000	15165000	14800000
24.8312	25.0197	25.1	24.639	28.7325	28.7723	28.7958	29.1306				By MS/MS	By MS/MS	By MS/MS	By matching	By MS/MS	By MS/MS	By MS/MS	By MS/MS	+	M_S	MAG:	6	6	6	35	35	35	25.035	0	108.46	13494000000	42	6	6	6	2	2	2	2	5	6	6	6	220630000	5193900	8539200	6223900	4834100	28433000
27.6204	27.6625	27.6719	27.6195	26.9154	26.9778	26.9984	26.9932				By MS/MS	By MS/MS	By MS/MS	By MS/MS	By MS/MS	By MS/MS	By MS/MS	By MS/MS	+	M_S	MAG:	33	33	33	58.4	58.4	58.4	70.37	0	190.31	27576000000	225	33	33	33	24	25	24	22	23	25	22	25	598780000	40785000	55261000	49893000	50674000	86582000
28.9183	29.0507	28.9895	28.9472	30.1706	30.1284	30.1733	30.2752				By MS/MS	By MS/MS	By MS/MS	By MS/MS	By MS/MS	By MS/MS	By MS/MS	By MS/MS	+	M_S	MAG:	39	39	39	67.9	67.9	67.9	78.07	0	323.31	144530000000	343	39	39	39	26	27	24	26	36	34	34	34	2556300000	52946000	65582000	70764000	54613000	504290000
26.7754	26.5188	26.9605	26.8399	29.745	30.0158	29.9375	29.964				By MS/MS	By MS/MS	By MS/MS	By MS/MS	By MS/MS	By MS/MS	By MS/MS	By MS/MS	+	M_S	MAG:	20	20	20	72.1	72.1	72.1	37.757	0	323.31	137660000000	210	20	20	20	10	9	12	11	16	19	17	19	5551700000	25224000	21673000	33499000	19703000	805920000
24.8535	25.2836	25.3158	24.9198	28.8634	28.9915	29.0336	29.2006				By MS/MS	By MS/MS	By MS/MS	By MS/MS	By MS/MS	By MS/MS	By MS/MS	By MS/MS	+	M_S	MAG:	33	33	33	89.7	89.7	89.7	44.029	0	323.31	83062000000	180	33	33	33	7	9	9	10	31	27	29	30	2425000000	7553900	12475000	12282000	10627000	465670000
26.9729	27.2217	27.1003	27.2349	29.6684	29.6466	29.9081	29.8989				By MS/MS	By MS/MS	By MS/MS	By MS/MS	By MS/MS	By MS/MS	By MS/MS	By MS/MS	+	M_S	MAG:	13	13	13	69	69	69	31.2	0	195.16	53938000000	97	13	13	13	6	7	5	9	11	12	10	11	2163300000	6438500	18917000	13505000	18434000	298240000
29.78	29.9227	29.8835	29.6362	31.8442	32.009	31.9771	32.0378				By MS/MS	By MS/MS	By MS/MS	By MS/MS	By MS/MS	By MS/MS	By MS/MS	By MS/MS	+	M_S	MAG:	14	14	14	64.6	64.6	64.6	16.256	0	116.67	254400000000	159	14	14	14	9	9	11	11	12	12	13	11	31410000000	696030000	551880000	530740000	391290000	4426000000
31.3587	31.2128	31.2805	31.1624	32.4629	32.4889	32.5059	32.5205				By MS/MS	By MS/MS	By MS/MS	By MS/MS	By MS/MS	By MS/MS	By MS/MS	By MS/MS	+	M_S	MAG:	27	27	27	79.7	79.7	79.7	26.933	0	323.31	635590000000	430	27	27	27	23	24	23	24	27	26	26	27	27470000000	577060000	787790000	781670000	627940000	5302000000
29.7767	29.6592	29.691	29.6807	27.1098	26.7965	26.9349	27.2141				By MS/MS	By MS/MS	By MS/MS	By MS/MS	By MS/MS	By MS/MS	By MS/MS	By MS/MS	+	M_S	MAG:	14	14	14	44.2	44.2	44.2	38.867	0	178.57	22451000000	121	14	14	14	13	13	13	14	9	10	10	10	944700000	139890000	167850000	155830000	163160000	72019000
28.8396	28.7673	28.8608	28.7158	30.0096	30.0337	30.148	30.0942				By MS/MS	By MS/MS	By MS/MS	By MS/MS	By MS/MS	By MS/MS	By MS/MS	By MS/MS	+	M_S	MAG:	15	15	15	85.6	85.6	85.6	22.956	0	156.72	125340000000	179	15	15	15	11	12	9	11	15	15	14	15	7965400000	170050000	215430000	187090000	174840000	1413200000
26.055	26.1614	26.1452	26.1934	23.6731	23.9027	23.7109	24.0053				By MS/MS	By MS/MS	By MS/MS	By MS/MS	By MS/MS	NA	NA	NA	+	M_S	MAG:	4	4	4	42.2	42.2	42.2	21.909	0	51.277	886950000	11	4	4	4	4	4	4	4	1	0	0	0	41287000	6865000	10383000	10591000	7916600	5532000
27.18	27.2807	27.2166	27.4951	23.1385	23.455	22.8907	23.4068				By MS/MS	By MS/MS	By MS/MS	By MS/MS	By MS/MS	By MS/MS	NA	By MS/MS	+	M_S	MAG:	4	4	4	10.7	10.7	10.7	46.038	0	9.0401	1292000000	15	4	4	4	3	3	3	4	1	1	0	1	107050000	16800000	24209000	21900000	23619000	4862400
31.12	31.0206	31.0513	31.0212	31.7904	31.7817	31.8478	31.8075				By MS/MS	By MS/MS	By MS/MS	By MS/MS	By MS/MS	By MS/MS	By MS/MS	By MS/MS	+	M_S	MAG:	27	27	27	80.6	80.6	80.6	40.616	0	323.31	288350000000	397	27	27	27	22	19	22	22	25	24	26	26	11999000000	382740000	477540000	313390000	338300000	1909100000
29.0215	28.9981	28.9329	28.9577	26.408	26.5869	26.7645	26.3923				By MS/MS	By MS/MS	By MS/MS	By MS/MS	By MS/MS	By MS/MS	By MS/MS	By MS/MS	+	M_S	MAG:	8	8	8	54.8	54.8	54.8	27.706	0	243.84	8108100000	42	8	8	8	6	6	6	6	3	4	2	3	140280000	16735000	27388000	36856000	29333000	5943100
27.1376	27.2491	27.2822	27.187	26.003	25.8817	25.9858	25.8706				By MS/MS	By MS/MS	By MS/MS	By MS/MS	By MS/MS	By MS/MS	By MS/MS	By MS/MS	+	M_S	MAG:	7	7	7	47.9	47.9	47.9	19.528	0	79.058	6772400000	61	7	7	7	6	6	6	6	7	7	6	6	693250000	58391000	85861000	63899000	70630000	99256000
30.1174	30.045	30.1156	30.0506	32.1009	31.8953	31.9803	32.2223				By MS/MS	By MS/MS	By MS/MS	By MS/MS	By MS/MS	By MS/MS	By MS/MS	By MS/MS	+	M_S	MAG:	12	12	12	69.9	69.9	69.9	17.74	0	316.61	297280000000	299	12	12	12	11	11	10	11	12	12	12	12	26577000000	434060000	531710000	316540000	465580000	5048800000
29.3731	29.4414	29.5968	29.529	26.932	27.2019	27.2701	27.0798				By MS/MS	By MS/MS	By MS/MS	By MS/MS	By MS/MS	By MS/MS	By MS/MS	By MS/MS	+	M_S	MAG:	18	18	18	72.5	72.5	72.5	45.111	0	260.48	34842000000	138	18	18	18	14	15	16	17	9	8	10	11	1061500000	131190000	218950000	212310000	192920000	51271000
30.0172	29.7964	29.7694	29.6061	32.317	32.167	32.2538	32.3451				By MS/MS	By MS/MS	By MS/MS	By MS/MS	By MS/MS	By MS/MS	By MS/MS	By MS/MS	+	M_S	MAG:	10	10	10	64.1	64.1	64.1	12.884	0	36.216	206950000000	109	10	10	10	5	7	8	7	9	9	9	9	26560000000	277080000	403170000	524280000	410020000	5593200000
30.7674	30.7442	30.6399	30.7083	32.2949	32.1706	32.2408	32.4205				By MS/MS	By MS/MS	By MS/MS	By MS/MS	By MS/MS	By MS/MS	By MS/MS	By MS/MS	+	M_S	MAG:	12	12	12	69.4	69.4	69.4	12.643	0	238.78	281450000000	180	12	12	12	5	7	7	7	11	10	9	11	31335000000	419320000	675630000	604210000	579890000	5912600000
28.6934	28.6045	28.6484	28.5735	27.0763	27.272	27.1697	27.2791				By MS/MS	By MS/MS	By MS/MS	By MS/MS	By MS/MS	By MS/MS	By MS/MS	By MS/MS	+	M_S	MAG:	19	19	19	51.4	51.4	51.4	58.512	0	228.87	21806000000	134	19	19	19	18	16	15	17	15	15	14	15	548240000	65018000	82542000	84523000	65162000	38213000
29.282	29.5043	29.4757	29.357	30.8661	30.931	30.9311	30.9985				By MS/MS	By MS/MS	By MS/MS	By MS/MS	By MS/MS	By MS/MS	By MS/MS	By MS/MS	+	M_S	MAG:	17	17	17	59.5	59.5	59.5	27.105	0	323.31	177670000000	220	17	17	17	10	12	12	11	16	17	16	17	9597600000	121800000	214160000	198120000	190430000	1760800000
30.6783	30.7227	30.5898	30.6755	32.5921	32.4097	32.6487	32.7331				By MS/MS	By MS/MS	By MS/MS	By MS/MS	By MS/MS	By MS/MS	By MS/MS	By MS/MS	+	M_S	MAG:	25	25	24	78.1	78.1	72.9	35.683	0	323.31	724410000000	508	25	25	24	16	18	17	14	24	23	25	23	35718000000	538310000	729940000	658250000	595650000	6451700000
30.7881	30.9207	30.788	30.8937	29.234	29.322	29.3347	29.4586				By MS/MS	By MS/MS	By MS/MS	By MS/MS	By MS/MS	By MS/MS	By MS/MS	By MS/MS	+	M_S	MAG:	51	51	51	74.9	74.9	74.9	84.266	0	323.31	155030000000	528	51	51	51	47	44	46	45	43	48	44	42	2552900000	272270000	352040000	309260000	323570000	251680000
28.1311	28.107	28.0474	28.0774	29.3162	29.4564	29.4055	29.5463				By MS/MS	By MS/MS	By MS/MS	By MS/MS	By MS/MS	By MS/MS	By MS/MS	By MS/MS	+	M_S	MAG:	19	19	19	74.9	74.9	74.9	24.417	0	323.31	103860000000	222	19	19	19	14	14	14	13	16	19	17	17	3945300000	82838000	96661000	95798000	86555000	637580000
31.1839	31.2367	31.2822	31.0984	32.6789	32.7101	32.5971	32.8006				By MS/MS	By MS/MS	By MS/MS	By MS/MS	By MS/MS	By MS/MS	By MS/MS	By MS/MS	+	M_S	MAG:	26	26	26	75.9	75.9	75.9	27.384	0	323.31	918460000000	539	26	26	26	19	19	20	20	26	24	22	25	42346000000	805760000	969070000	865100000	906900000	7715700000
27.5257	27.4472	27.4842	27.4802	28.705	28.5844	28.5496	28.7116				By MS/MS	By MS/MS	By MS/MS	By MS/MS	By MS/MS	By MS/MS	By MS/MS	By MS/MS	+	M_S	MAG:	12	12	12	50.5	50.5	50.5	21.693	0	118.2	22159000000	89	12	12	12	7	8	6	6	12	12	12	12	1290700000	19028000	27631000	21240000	18650000	257890000
29.5133	29.6004	29.4219	29.3209	31.6403	31.6324	31.483	31.4262				By MS/MS	By MS/MS	By MS/MS	By MS/MS	By MS/MS	By MS/MS	By MS/MS	By MS/MS	+	M_S	MAG:	14	14	14	66.4	66.4	66.4	12.387	0	323.31	333960000000	200	14	14	14	12	13	13	12	14	14	14	14	16395000000	226430000	319390000	294980000	150860000	3300100000
29.4329	29.3936	29.5283	29.5665	30.7504	30.6747	30.6574	30.7647				By MS/MS	By MS/MS	By MS/MS	By MS/MS	By MS/MS	By MS/MS	By MS/MS	By MS/MS	+	M_S	MAG:	21	21	20	64.9	64.9	64.9	37.196	0	291.78	115690000000	170	21	21	20	13	11	12	12	18	20	16	19	3640900000	114430000	126880000	144940000	124850000	518870000
27.3943	27.57	27.5101	27.7091	24.998	25.273	25.1422	24.9659				By MS/MS	By MS/MS	By MS/MS	By MS/MS	By MS/MS	By MS/MS	By MS/MS	By MS/MS	+	M_S	MAG:	22	22	22	19	19	19	157.47	0	101.2	10144000000	101	22	22	22	19	20	19	20	10	9	8	7	155860000	18598000	33059000	33191000	27097000	10783000
30.6978	30.7983	30.9977	30.7476	28.3203	28.237	28.3145	28.5659				By MS/MS	By MS/MS	By MS/MS	By MS/MS	By MS/MS	By MS/MS	By MS/MS	By MS/MS	+	M_S	MAG:	4	4	4	12.7	12.7	12.7	59.641	0	42.866	26203000000	36	4	4	4	4	4	4	4	3	3	4	3	588140000	73017000	114180000	117360000	90284000	39659000
25.3285	25.3132	25.367	25.2967	26.6589	26.8345	26.8716	26.9235				By MS/MS	By MS/MS	By MS/MS	By MS/MS	By MS/MS	By MS/MS	By MS/MS	By MS/MS	+	M_S	MAG:	34	34	34	54.1	54.1	54.1	78.453	0	275.09	21621000000	155	34	34	34	13	10	11	11	29	33	32	31	373980000	4809900	5780300	7236000	5944600	64813000
31.4197	31.5762	31.7019	31.625	29.7068	29.8084	29.76	29.889				By MS/MS	By MS/MS	By MS/MS	By MS/MS	By MS/MS	By MS/MS	By MS/MS	By MS/MS	+	M_S	MAG:	39	39	39	83.4	83.4	83.4	39.137	0	323.31	225690000000	584	39	39	39	37	37	38	38	35	33	32	31	6282300000	610200000	978440000	917030000	792210000	578260000
24.7088	24.847	24.9457	24.6704	27.7041	27.7332	28.0904	28.0858				By MS/MS	By MS/MS	By MS/MS	By MS/MS	By MS/MS	By MS/MS	By MS/MS	By MS/MS	+	M_S	MAG:	7	7	7	46.7	46.7	46.7	22.627	0	63.735	8998700000	16	7	7	7	1	1	1	1	4	4	4	6	692210000	64746000	71242000	78488000	64219000	97052000
28.2236	28.3503	28.367	28.2331	29.2628	29.2805	29.2836	29.3263				By MS/MS	By MS/MS	By MS/MS	By MS/MS	By MS/MS	By MS/MS	By MS/MS	By MS/MS	+	M_S	MAG:	42	41	41	75	73.7	73.7	66.286	0	323.31	84462000000	268	42	41	41	22	22	27	23	36	36	35	34	1455100000	18669000	42020000	45203000	32572000	275860000
28.9954	28.8695	29.0008	29.0021	30.0517	30.0238	30.0081	30.1407				By MS/MS	By MS/MS	By MS/MS	By MS/MS	By MS/MS	By MS/MS	By MS/MS	By MS/MS	+	M_S	MAG:	19	19	19	57	57	57	45.416	0	281.16	69583000000	148	19	19	19	12	12	14	16	19	16	15	17	2687400000	61175000	88839000	84599000	96492000	686850000
25.0945	25.1218	25.3012	24.8427	27.6597	27.6295	27.7657	27.8492				By MS/MS	By MS/MS	By MS/MS	By MS/MS	By MS/MS	By MS/MS	By MS/MS	By MS/MS	+	M_S	MAG:	8	8	8	50.7	50.7	50.7	15.332	0	61.907	8970500000	42	8	8	8	6	5	3	4	7	7	6	7	927870000	15488000	16345000	14176000	12650000	169340000
29.6466	29.5373	29.5381	29.6945	30.8568	30.8838	30.8044	30.7465				By MS/MS	By MS/MS	By MS/MS	By MS/MS	By MS/MS	By MS/MS	By MS/MS	By MS/MS	+	M_S	MAG:	46	46	46	70.3	70.3	70.3	68.576	0	323.31	230670000000	373	46	46	46	31	28	29	34	42	39	39	38	5432900000	74770000	90862000	91556000	91106000	990790000
31.1022	31.414	31.3159	31.2848	33.1434	32.9918	33.0556	33.1338				By MS/MS	By MS/MS	By MS/MS	By MS/MS	By MS/MS	By MS/MS	By MS/MS	By MS/MS	+	M_S	MAG:	16	16	16	73	73	73	19.692	0	117.31	336140000000	247	16	16	16	8	10	10	9	14	14	11	13	22906000000	447790000	602960000	550740000	452850000	4749300000
30.1332	29.9317	29.8893	29.8634	31.7842	31.8645	31.6949	31.6808				By MS/MS	By MS/MS	By MS/MS	By MS/MS	By MS/MS	By MS/MS	By MS/MS	By MS/MS	+	M_S	MAG:	15	15	15	50.9	50.9	50.9	25.016	0	323.31	290340000000	278	15	15	15	10	10	12	11	14	15	14	13	16409000000	263450000	341530000	316690000	258330000	3086800000
28.2019	28.1388	28.1431	27.9838	29.4386	29.5248	29.6089	29.5111				By MS/MS	By MS/MS	By MS/MS	By MS/MS	By MS/MS	By MS/MS	By MS/MS	By MS/MS	+	M_S	MAG:	13	13	13	83.7	83.7	83.7	19.052	0	95.696	59437000000	132	13	13	13	7	9	7	9	12	11	12	12	4091700000	69111000	84531000	80114000	66756000	759150000
26.3203	26.1444	25.9853	26.2248	28.0884	28.0739	28.1037	28.2476				By MS/MS	By MS/MS	By MS/MS	By MS/MS	By MS/MS	By MS/MS	By MS/MS	By MS/MS	+	M_S	MAG:	21	21	21	67.8	67.8	67.8	37.13	0	104.47	31358000000	96	21	21	21	7	9	8	7	20	19	19	18	814580000	5504800	7128200	5326600	7457100	137330000
30.3066	30.2503	30.1663	30.1725	29.1926	29.1088	29.1396	29.0426				By MS/MS	By MS/MS	By MS/MS	By MS/MS	By MS/MS	By MS/MS	By MS/MS	By MS/MS	+	M_S	MAG:	18	18	18	63.2	63.2	63.2	27.597	0	161.16	84842000000	177	18	18	18	13	11	14	14	15	16	15	14	3409700000	209780000	262180000	254720000	232690000	519020000
26.8243	26.7204	26.8435	26.7447	28.0252	27.9772	28.1717	28.1274				By MS/MS	By MS/MS	By MS/MS	By MS/MS	By MS/MS	By MS/MS	By MS/MS	By MS/MS	+	M_S	MAG:	13	13	13	45.9	45.9	45.9	37.239	0	82.404	16377000000	82	13	13	13	8	6	7	9	11	12	12	12	307300000	2842300	4273500	6410300	3194500	50690000
26.5305	26.3975	26.0493	26.0377	30.3033	30.327	30.1687	29.8654				By MS/MS	By MS/MS	By MS/MS	By MS/MS	By MS/MS	By MS/MS	By MS/MS	By MS/MS	+	M_S	MAG:	10	10	10	69.4	69.4	69.4	15.16	0	105.39	36352000000	80	10	10	10	5	5	4	4	10	10	10	8	1122900000	9377000	12094000	7746900	10161000	320770000
27.0035	27.1179	27.0464	27.0623	27.9353	27.8971	27.9562	28.0371				By MS/MS	By MS/MS	By MS/MS	By MS/MS	By MS/MS	By MS/MS	By MS/MS	By MS/MS	+	M_S	MAG:	26	26	26	67.4	67.4	67.4	53.262	0	323.31	39651000000	183	26	26	26	17	17	16	16	20	23	25	22	905110000	23086000	32045000	28623000	26041000	161900000
32.0609	32.023	31.9286	32.1032	31.1341	31.1343	31.1234	31.153				By MS/MS	By MS/MS	By MS/MS	By MS/MS	By MS/MS	By MS/MS	By MS/MS	By MS/MS	+	M_S	MAG:	18	18	18	69.7	69.7	69.7	32.652	0	323.31	332150000000	367	18	18	18	16	18	18	17	15	16	13	16	21151000000	1822300000	2356000000	2226700000	2121200000	3208500000
29.455	29.2987	29.427	29.0964	31.3947	31.5525	31.5987	31.5689				By MS/MS	By MS/MS	By MS/MS	By MS/MS	By MS/MS	By MS/MS	By MS/MS	By MS/MS	+	M_S	MAG:	13	13	13	78	78	78	17.847	0	323.31	248840000000	177	13	13	13	11	11	10	11	11	12	12	11	17939000000	200000000	261840000	225560000	205550000	3118600000
29.8474	29.8904	29.81	29.4768	32.1509	32.2824	32.3947	32.2969				By MS/MS	By MS/MS	By MS/MS	By MS/MS	By MS/MS	By MS/MS	By MS/MS	By MS/MS	+	M_S	MAG:	17	17	17	72	72	72	17.798	0	323.31	339950000000	283	17	17	17	10	12	10	11	16	16	14	16	18962000000	194560000	242400000	223060000	169740000	2739300000
33.47	33.5019	33.5419	33.2363	35.2576	35.2743	35.1317	35.2355				By MS/MS	By MS/MS	By MS/MS	By MS/MS	By MS/MS	By MS/MS	By MS/MS	By MS/MS	+	M_S	MAG:	46	46	46	89.3	89.3	89.3	45.742	0	323.31	4708200000000	1967	46	46	46	34	34	38	34	44	43	43	41	97943000000	1682500000	1972700000	2209400000	1438400000	18639000000
30.5703	30.8019	30.503	30.5223	32.4524	32.393	32.2993	32.3547				By MS/MS	By MS/MS	By MS/MS	By MS/MS	By MS/MS	By MS/MS	By MS/MS	By MS/MS	+	M_S	MAG:	8	8	8	64.5	64.5	64.5	15.186	0	323.31	230910000000	203	8	8	8	6	5	5	6	8	8	8	8	29200000000	250170000	260150000	178930000	158210000	6677400000
30.8968	30.9347	30.8741	30.7982	32.1646	32.1099	32.0736	32.289				By MS/MS	By MS/MS	By MS/MS	By MS/MS	By MS/MS	By MS/MS	By MS/MS	By MS/MS	+	M_S	MAG:	18	18	18	74.9	74.9	74.9	23.877	0	181.12	584650000000	461	18	18	18	16	15	15	14	17	17	18	17	38983000000	713280000	839380000	946300000	820470000	7201700000
24.7584	23.9095	24.3565	24.4166	28.4217	28.6231	28.6323	28.6065				NA	NA	By MS/MS	By MS/MS	By MS/MS	By MS/MS	By MS/MS	By MS/MS	+	M_S	MAG:	9	9	9	42.7	42.7	42.7	23.716	0	152.9	21859000000	61	9	9	9	0	0	1	1	8	8	9	8	639140000	0	0	4338000	4369600	122670000
29.6807	29.6653	29.7149	29.3008	32.1982	32.0409	31.9821	32.0752				By MS/MS	By MS/MS	By MS/MS	By MS/MS	By MS/MS	By MS/MS	By MS/MS	By MS/MS	+	M_S	MAG:	9	9	9	68.8	68.8	68.8	10.525	0	88.346	233680000000	107	9	9	9	6	5	5	6	8	8	8	9	19375000000	248500000	250400000	280770000	208870000	4052100000
30.0675	30.0909	30.3512	29.8898	32.5638	32.5076	32.5521	32.7402				By MS/MS	By MS/MS	By MS/MS	By MS/MS	By MS/MS	By MS/MS	By MS/MS	By MS/MS	+	M_S	MAG:	20	20	20	83	83	83	24.471	0	323.31	459260000000	299	20	20	20	10	13	11	11	19	20	19	20	27557000000	260460000	350720000	340690000	256310000	5027400000
29.0002	28.9655	28.8415	28.8522	27.5688	27.6901	27.4858	27.559				By MS/MS	By MS/MS	By MS/MS	By MS/MS	By MS/MS	By MS/MS	By MS/MS	By MS/MS	+	M_S	MAG:	12	12	12	64.1	64.1	64.1	28.481	0	175.95	19894000000	82	12	12	12	9	10	10	10	9	8	8	6	1257300000	163950000	221590000	135480000	165330000	191660000
26.1028	26.0921	25.9167	25.8954	27.5627	27.4107	27.4562	27.5084				By MS/MS	By MS/MS	By MS/MS	By MS/MS	By MS/MS	By MS/MS	By MS/MS	By MS/MS	+	M_S	MAG:	18	18	18	54	54	54	32.699	0	78.82	23088000000	108	18	18	18	12	11	10	10	18	17	15	16	825800000	15521000	19331000	16147000	10422000	175340000
25.5016	25.4069	25.2013	25.2102	27.4062	27.4306	27.3422	27.2205				By MS/MS	By MS/MS	By MS/MS	By MS/MS	By MS/MS	By MS/MS	By MS/MS	By MS/MS	+	M_S	MAG:	12	12	12	42.7	42.7	42.7	37.896	0	78.872	14385000000	56	12	12	12	5	7	3	2	10	11	10	10	425890000	5710200	8088500	4850100	5016900	85881000
29.1346	29.2119	29.3244	29.3085	26.7772	27.053	27.1148	27.1639				By MS/MS	By MS/MS	By MS/MS	By MS/MS	By MS/MS	By MS/MS	By MS/MS	By MS/MS	+	M_S	MAG:	23	23	23	58.4	58.4	58.4	56.617	0	323.31	33399000000	180	23	23	23	19	19	22	22	16	14	17	13	774310000	92053000	151380000	134590000	144000000	35404000
31.505	31.5091	31.6012	31.543	30.7947	30.8458	30.895	30.8547				By MS/MS	By MS/MS	By MS/MS	By MS/MS	By MS/MS	By MS/MS	By MS/MS	By MS/MS	+	M_S	MAG:	29	29	29	74.3	74.3	74.3	53.014	0	323.31	312140000000	420	29	29	29	25	23	25	25	26	26	24	26	7604900000	510370000	644100000	725610000	507210000	1033100000
31.4709	31.3607	31.3737	31.2236	32.98	32.8435	32.8859	33.054				By MS/MS	By MS/MS	By MS/MS	By MS/MS	By MS/MS	By MS/MS	By MS/MS	By MS/MS	+	M_S	MAG:	19	19	19	74.7	74.7	74.7	22.145	0	323.31	699510000000	430	19	19	19	17	17	17	15	18	19	18	18	30457000000	554800000	518720000	591490000	518530000	6177100000
30.102	30.0748	30.0718	30.0088	31.365	31.3362	31.379	31.581				By MS/MS	By MS/MS	By MS/MS	By MS/MS	By MS/MS	By MS/MS	By MS/MS	By MS/MS	+	M_S	MAG:	20	20	20	78.8	78.8	78.8	34.383	0	323.31	253690000000	307	20	20	20	14	15	15	14	20	20	20	19	8401800000	165530000	182370000	186610000	165310000	1460700000
27.7354	27.7596	27.8761	27.8574	28.95	28.9375	29.0864	29.0807				By MS/MS	By MS/MS	By MS/MS	By MS/MS	By MS/MS	By MS/MS	By MS/MS	By MS/MS	+	M_S	MAG:	29	29	29	68.5	68.5	68.5	59.807	0	255.63	39002000000	168	29	29	29	16	16	16	17	23	26	25	24	693250000	10265000	11843000	11813000	11926000	114140000
30.0943	30.0371	29.9732	30.0421	31.164	31.3726	31.2071	31.1927				By MS/MS	By MS/MS	By MS/MS	By MS/MS	By MS/MS	By MS/MS	By MS/MS	By MS/MS	+	M_S	MAG:	28	28	28	70.2	70.2	70.2	39.912	0	323.31	262980000000	356	28	28	28	24	24	22	22	28	25	26	28	9150100000	212290000	274840000	224170000	220200000	1544000000
27.6071	27.8008	27.598	27.938	29.9492	29.9309	29.9254	30.1658				By MS/MS	By MS/MS	By MS/MS	By MS/MS	By MS/MS	By MS/MS	By MS/MS	By MS/MS	+	M_S	MAG:	19	19	19	70.7	70.7	70.7	41.571	0	312.4	64716000000	175	19	19	19	8	9	7	9	15	16	17	16	1520400000	10342000	20281000	10388000	22364000	313770000
28.0449	27.7849	27.6332	27.8103	30.1847	30.3273	30.2082	30.0227				By MS/MS	By MS/MS	By MS/MS	By MS/MS	By MS/MS	By MS/MS	By MS/MS	By MS/MS	+	M_S	MAG:	12	12	12	77.6	77.6	77.6	16.322	0	96.466	71956000000	98	12	12	12	8	7	6	7	12	12	9	10	5383000000	45888000	62580000	54441000	52672000	1206100000
28.6741	28.6011	28.4414	28.4799	25.2233	25.6208	25.4188	25.8007				By MS/MS	By MS/MS	By MS/MS	By MS/MS	By MS/MS	By MS/MS	By MS/MS	By MS/MS	+	M_S	MAG:	11	11	11	75.1	75.1	75.1	25.413	0	72.712	9771300000	46	11	11	11	10	10	10	10	4	5	4	4	373440000	64794000	85966000	75769000	35279000	17899000
31.154	31.2897	31.306	31.1965	32.3025	32.4801	32.4155	32.3781				By MS/MS	By MS/MS	By MS/MS	By MS/MS	By MS/MS	By MS/MS	By MS/MS	By MS/MS	+	M_S	MAG:	11	11	11	57.1	57.1	57.1	17.282	0	323.31	246690000000	186	11	11	11	8	10	7	9	11	11	10	11	11380000000	206330000	280730000	278520000	279550000	2090500000
28.8091	28.6129	28.6855	28.5666	30.0521	29.9909	30.0355	29.9232				By MS/MS	By MS/MS	By MS/MS	By MS/MS	By MS/MS	By MS/MS	By MS/MS	By MS/MS	+	M_S	MAG:	8	8	8	56.2	56.2	56.2	13.29	0	196.6	45155000000	76	8	8	8	7	7	7	5	7	8	6	8	7050600000	142630000	199750000	200470000	55585000	1528800000
28.932	29.0185	28.8811	28.7744	30.1534	30.1547	30.2712	30.1732				By MS/MS	By MS/MS	By MS/MS	By MS/MS	By MS/MS	By MS/MS	By MS/MS	By MS/MS	+	M_S	MAG:	8	8	8	65.5	65.5	65.5	17.307	0	281.08	47187000000	72	8	8	8	4	4	4	4	8	7	8	6	5582900000	94087000	124250000	117900000	87177000	1151000000
24.425	24.7603	24.9054	24.6408	26.9627	27.0084	26.9502	26.9179				By MS/MS	By MS/MS	By matching	By MS/MS	By MS/MS	By MS/MS	By MS/MS	By MS/MS	+	M_S	MAG:	8	8	8	34.1	34.1	34.1	20.073	0	32.981	5556600000	33	8	8	8	1	2	3	2	6	8	6	6	436860000	3400300	6189100	4372000	4028400	89584000
27.6353	27.5803	27.3184	27.5701	29.1177	29.1185	29.0913	29.1728				By MS/MS	By MS/MS	By MS/MS	By MS/MS	By MS/MS	By MS/MS	By MS/MS	By MS/MS	+	M_S	MAG:	19	19	19	64.3	64.3	64.3	37.149	0	129.6	40716000000	95	19	19	19	9	8	8	9	16	16	16	16	884010000	16872000	20612000	17407000	16561000	220010000
30.4661	30.5201	30.6543	30.3048	32.3704	32.3425	32.1844	32.3074				By MS/MS	By MS/MS	By MS/MS	By MS/MS	By MS/MS	By MS/MS	By MS/MS	By MS/MS	+	M_S	MAG:	18	18	18	73.9	73.9	73.9	20.439	0	323.31	480020000000	347	18	18	18	14	14	15	15	17	17	16	16	32251000000	434310000	523770000	725250000	528440000	6844800000
26.7797	26.7864	26.7954	26.7291	27.4708	27.501	27.6166	27.5306				By MS/MS	By MS/MS	By MS/MS	By MS/MS	By MS/MS	By MS/MS	By MS/MS	By MS/MS	+	M_S	MAG:	23	23	23	61.1	61.1	61.1	50.535	0	136.62	22412000000	128	23	23	23	13	16	14	13	21	17	18	18	603940000	18113000	27027000	26105000	18398000	110130000
29.3994	29.411	29.183	29.1968	30.7988	30.8143	30.9382	30.8002				By MS/MS	By MS/MS	By MS/MS	By MS/MS	By MS/MS	By MS/MS	By MS/MS	By MS/MS	+	M_S	MAG:	11	11	11	73.4	73.4	73.4	14.254	0	108.05	133070000000	144	11	11	11	7	7	7	7	11	10	11	11	12017000000	130860000	193860000	167820000	141390000	2087300000
28.0197	28.2138	27.979	28.1025	25.9241	25.938	26.1885	25.7922				By MS/MS	By MS/MS	By MS/MS	By MS/MS	By MS/MS	By MS/MS	By MS/MS	By MS/MS	+	M_S	MAG:	11	11	11	48.3	48.3	48.3	29.696	0	139.06	6830300000	53	11	11	11	8	8	8	9	3	2	6	5	381070000	50975000	74284000	73851000	60726000	24637000
28.9638	29.1312	29.022	28.8037	30.6759	30.6312	30.7141	30.8255				By MS/MS	By MS/MS	By MS/MS	By MS/MS	By MS/MS	By MS/MS	By MS/MS	By MS/MS	+	M_S	MAG:	19	19	19	72.5	72.5	72.5	26.793	0	214.65	162330000000	176	19	19	19	14	12	15	13	17	15	17	16	6783500000	94197000	122750000	145190000	106660000	1135700000
28.0521	28.2042	28.1703	28.2464	26.9125	26.9993	27.0103	27.0798				By MS/MS	By MS/MS	By MS/MS	By MS/MS	By MS/MS	By MS/MS	By MS/MS	By MS/MS	+	M_S	MAG:	27	27	27	77.2	77.2	77.2	42.809	0	264.44	31252000000	174	27	27	27	21	16	21	21	21	19	17	19	867400000	83865000	90364000	106410000	67086000	107100000
29.5978	29.3699	29.5385	29.4602	31.3074	31.304	31.0503	31.3144				By MS/MS	By MS/MS	By MS/MS	By MS/MS	By MS/MS	By MS/MS	By MS/MS	By MS/MS	+	M_S	MAG:	14	14	14	52.8	52.8	52.8	16.182	0	33.368	193040000000	108	14	14	14	11	9	10	10	13	12	12	14	23182000000	390330000	365300000	385270000	370050000	4599400000
28.1738	28.0971	28.2604	28.3669	29.4825	29.5659	29.56	29.5518				By MS/MS	By MS/MS	By MS/MS	By MS/MS	By MS/MS	By MS/MS	By MS/MS	By MS/MS	+	M_S	MAG:	12	12	12	48.5	48.5	48.5	27.787	0	113.41	39745000000	82	12	12	12	6	6	8	3	10	10	9	9	3147400000	61276000	64272000	105160000	34397000	583690000
29.4469	29.2179	29.1844	28.9704	31.2947	31.3702	31.3842	31.402				By MS/MS	By MS/MS	By MS/MS	By MS/MS	By MS/MS	By MS/MS	By MS/MS	By MS/MS	+	M_S	MAG:	12	12	12	58.9	58.9	58.9	15.454	0	161.1	146230000000	155	12	12	12	6	6	7	6	12	11	11	11	14039000000	162100000	214030000	217910000	153010000	2638600000
30.8068	31.1719	30.9758	30.8421	28.9066	28.9722	29.0688	29.0497				By MS/MS	By MS/MS	By MS/MS	By MS/MS	By MS/MS	By MS/MS	By MS/MS	By MS/MS	+	M_S	MAG:	19	19	19	62.7	62.7	62.7	37.264	0	306.87	68924000000	164	19	19	19	16	16	18	16	13	12	15	15	1512400000	158330000	275660000	207600000	179570000	134590000
31.7909	31.7728	31.7729	31.7796	31.5018	31.5532	31.5253	31.5371				By MS/MS	By MS/MS	By MS/MS	By MS/MS	By MS/MS	By MS/MS	By MS/MS	By MS/MS			MAG:	65	65	65	78.3	78.3	78.3	92.955	0	323.31	1065600000000	1201	65	65	65	54	55	54	54	56	57	56	55	14511000000	709740000	972270000	988450000	722660000	2310800000
25.9428	25.79	25.8726	25.1725	29.6755	29.5083	29.5166	29.5489				By MS/MS	By MS/MS	By MS/MS	By MS/MS	By MS/MS	By MS/MS	By MS/MS	By MS/MS	+	M_S	MAG:	22	22	22	51.5	51.5	51.5	57.59	0	263.16	62360000000	129	22	22	22	8	6	6	6	20	20	20	20	1668600000	3499900	6529000	8736100	3163000	350200000
29.2056	29.2264	29.1983	29.1418	30.2952	30.4088	30.5458	30.508				By MS/MS	By MS/MS	By MS/MS	By MS/MS	By MS/MS	By MS/MS	By MS/MS	By MS/MS	+	M_S	MAG:	9	9	9	67.1	67.1	67.1	16.049	0	280.81	79474000000	88	9	9	9	7	6	6	6	8	9	8	8	7578500000	158780000	235360000	226790000	187200000	1265100000
29.3087	29.1763	29.3452	29.3718	31.3472	31.3528	31.1251	31.5496				By MS/MS	By MS/MS	By MS/MS	By MS/MS	By MS/MS	By MS/MS	By MS/MS	By MS/MS	+	M_S	MAG:	9	9	9	40.3	40.3	40.3	16.082	0	185.75	182610000000	139	9	9	9	9	9	8	8	9	9	9	9	42265000000	539030000	630410000	529110000	426970000	7091200000
31.7663	31.8458	31.8412	31.8368	32.3113	32.294	32.3035	32.3569				By MS/MS	By MS/MS	By MS/MS	By MS/MS	By MS/MS	By MS/MS	By MS/MS	By MS/MS	+	M_S	MAG:	63	61	61	68.6	65.7	65.7	84.666	0	323.31	1065600000000	1130	63	61	61	48	51	47	52	56	55	56	56	14357000000	432300000	649170000	609220000	527600000	2322400000
28.5702	28.6224	28.7112	28.7039	30.4881	30.676	30.7982	30.9239				By MS/MS	By MS/MS	By MS/MS	By MS/MS	By MS/MS	By MS/MS	By MS/MS	By MS/MS	+	M_S	MAG:	24	24	24	64.9	64.9	64.9	52.476	0	323.31	44566000000	133	24	24	24	11	11	11	10	24	23	24	23	1408400000	107070000	103150000	109410000	99484000	198230000
30.6962	30.9005	30.818	30.674	32.2759	32.3234	32.2369	32.4761				By MS/MS	By MS/MS	By MS/MS	By MS/MS	By MS/MS	By MS/MS	By MS/MS	By MS/MS	+	M_S	MAG:	8	8	8	82.7	82.7	82.7	8.1023	0	323.31	194280000000	242	8	8	8	6	7	6	6	6	7	7	8	29980000000	602050000	797740000	710960000	488970000	4152800000
25.2367	24.8266	25.3491	25.0408	27.7514	27.9023	27.7899	28.0456				By MS/MS	By MS/MS	By MS/MS	By MS/MS	By MS/MS	By MS/MS	By MS/MS	By MS/MS	+	M_S	MAG:	12	12	12	58.7	58.7	58.7	28.343	0	91.37	22736000000	80	12	12	12	4	5	6	4	12	12	12	12	1748900000	8959800	9465300	15994000	9021400	334990000
26.7003	26.8327	26.768	27.0244	28.9965	29.1352	29.0474	29.3884				By MS/MS	By MS/MS	By MS/MS	By MS/MS	By MS/MS	By MS/MS	By MS/MS	By MS/MS	+	M_S	MAG:	20	20	20	71.2	71.2	71.2	32.926	0	195.15	52510000000	139	20	20	20	10	9	9	10	15	18	17	18	2331900000	15117000	22437000	22134000	34239000	397170000
30.5907	30.5712	30.4936	30.5557	31.2273	31.3506	31.36	31.3069				By MS/MS	By MS/MS	By MS/MS	By MS/MS	By MS/MS	By MS/MS	By MS/MS	By MS/MS	+	M_S	MAG:	23	23	23	86.4	86.4	86.4	32.095	0	323.31	243850000000	313	23	23	23	16	16	16	18	20	22	22	20	8585000000	247130000	306540000	300900000	274630000	1475100000
29.0218	28.9511	29.1736	29.0634	28.0621	28.0124	27.9942	27.9658				By MS/MS	By MS/MS	By MS/MS	By MS/MS	By MS/MS	By MS/MS	By MS/MS	By MS/MS	+	M_S	MAG:	20	20	20	65	65	65	37.158	0	78.267	49681000000	154	20	20	20	17	17	17	15	14	13	13	13	2075200000	148270000	195730000	222150000	195590000	301610000
28.4986	28.5782	28.5153	28.7024	27.2933	27.3303	27.4523	27.2846				By MS/MS	By MS/MS	By MS/MS	By MS/MS	By MS/MS	By MS/MS	By MS/MS	By MS/MS	+	M_S	MAG:	22	22	22	59.5	59.5	59.5	56.296	0	198.65	22175000000	166	22	22	22	20	20	19	19	17	17	12	17	379970000	35210000	76662000	41698000	43884000	35713000
28.6102	28.48	28.3761	28.4855	29.6964	29.7199	29.8192	29.6439				By MS/MS	By MS/MS	By MS/MS	By MS/MS	By MS/MS	By MS/MS	By MS/MS	By MS/MS	+	M_S	MAG:	7	7	7	57.1	57.1	57.1	15.19	0	72.28	51009000000	78	7	7	7	3	5	3	5	7	7	6	6	2678000000	51691000	65011000	54958000	10299000	510040000
28.6105	28.74	28.5577	28.3192	30.3879	30.3672	30.3262	30.359				By MS/MS	By MS/MS	By MS/MS	By MS/MS	By MS/MS	By MS/MS	By MS/MS	By MS/MS	+	M_S	MAG:	22	22	22	87.4	87.4	87.4	20.888	0	267.43	115400000000	236	22	22	22	13	13	13	14	22	21	21	21	6869900000	86793000	128480000	121770000	77593000	1429400000
27.0509	26.7598	27.115	27.2705	29.4199	29.5122	29.7157	29.5964				By MS/MS	By MS/MS	By MS/MS	By MS/MS	By MS/MS	By MS/MS	By MS/MS	By MS/MS	+	M_S	MAG:	12	12	12	50.6	50.6	50.6	20.022	0	27.381	41582000000	77	12	12	12	5	7	6	7	9	11	10	10	2714000000	27295000	23881000	43795000	37067000	457100000
29.3547	29.5701	29.5975	29.2025	31.7833	31.6425	31.6914	31.4995				By MS/MS	By MS/MS	By MS/MS	By MS/MS	By MS/MS	By MS/MS	By MS/MS	By MS/MS	+	M_S	MAG:	4	4	4	43.5	43.5	43.5	8.0324	0	7.876	114780000000	74	4	4	4	3	3	4	3	4	3	3	3	28641000000	315740000	492050000	459760000	262730000	6456900000
30.7038	30.6637	30.7737	30.7304	29.6222	29.5909	29.6986	29.8				By MS/MS	By MS/MS	By MS/MS	By MS/MS	By MS/MS	By MS/MS	By MS/MS	By MS/MS	+	M_S	MAG:	12	12	12	65.2	65.2	65.2	17.877	0	287.49	100160000000	199	12	12	12	10	12	12	12	10	11	9	10	8263200000	731790000	914000000	873260000	739390000	919060000
31.0119	31.3527	31.032	30.9525	24.1365	23.8569	24.4812	22.8453				By MS/MS	By MS/MS	By MS/MS	By MS/MS	NA	NA	NA	NA	+	M_S	MAG:	2	2	2	14.3	14.3	14.3	35.932	0	139.15	11659000000	15	2	2	2	2	2	2	2	0	0	0	0	1432600000	288680000	465020000	357010000	321870000	0
29.3312	29.2514	29.2779	29.0278	31.3589	31.3292	31.3328	31.6978				By MS/MS	By MS/MS	By MS/MS	By MS/MS	By MS/MS	By MS/MS	By MS/MS	By MS/MS	+	M_S	MAG:	7	7	7	46.3	46.3	46.3	11.114	0	32.665	91527000000	73	7	7	7	3	5	5	5	5	7	7	7	16312000000	181890000	284410000	253280000	203560000	2855500000
23.6946	23.8974	24.699	23.7026	28.8543	28.6995	28.988	29.0043				By MS/MS	By MS/MS	By MS/MS	By MS/MS	By MS/MS	By MS/MS	By MS/MS	By MS/MS	+	M_S	MAG:	16	16	16	52	52	52	36.789	0	73.329	36222000000	80	16	16	16	2	4	2	3	15	11	14	14	1365000000	4368500	9744700	2776600	7165600	250160000
28.7551	28.7482	28.7498	28.3543	30.6994	30.684	30.6566	30.8176				By MS/MS	By MS/MS	By MS/MS	By MS/MS	By MS/MS	By MS/MS	By MS/MS	By MS/MS	+	M_S	MAG:	7	7	7	67.2	67.2	67.2	12.995	0	68.851	74264000000	75	7	7	7	3	3	4	3	7	7	7	6	12161000000	126230000	172060000	152480000	112730000	2167400000
30.4466	30.4408	30.5997	30.3691	29.3465	29.4311	29.407	29.4601				By MS/MS	By MS/MS	By MS/MS	By MS/MS	By MS/MS	By MS/MS	By MS/MS	By MS/MS	+	M_S	MAG:	16	16	16	87.7	87.7	87.7	25.382	0	137.24	60028000000	139	16	16	16	15	13	13	14	15	12	12	12	2433400000	166830000	300870000	451920000	253610000	308530000
29.3681	29.3601	29.4875	29.2881	30.5248	30.5864	30.7507	30.6811				By MS/MS	By MS/MS	By MS/MS	By MS/MS	By MS/MS	By MS/MS	By MS/MS	By MS/MS	+	M_S	MAG:	12	12	12	75.4	75.4	75.4	20.838	0	81.718	50892000000	86	12	12	12	7	10	9	7	11	10	11	10	1747300000	34205000	50417000	34126000	43065000	316030000
27.8121	27.5882	27.6542	27.5353	29.0936	28.936	29.112	29.0351				By MS/MS	By MS/MS	By MS/MS	By MS/MS	By MS/MS	By MS/MS	By MS/MS	By MS/MS	+	M_S	MAG:	9	9	9	74.8	74.8	74.8	14.059	0	150.48	27751000000	88	9	9	9	7	8	7	7	9	9	7	8	3232900000	40679000	83745000	60360000	43629000	614970000
30.2379	30.208	30.223	30.2695	29.9542	29.9212	29.9319	29.9496				By MS/MS	By MS/MS	By MS/MS	By MS/MS	By MS/MS	By MS/MS	By MS/MS	By MS/MS			MAG:	45	45	45	74.4	74.4	74.4	65.751	0	323.31	262340000000	452	45	45	45	39	40	37	37	38	39	39	38	4450000000	190080000	285490000	243360000	250950000	689530000
29.974	29.6622	29.7735	29.6717	31.4696	31.3768	31.4162	31.2728				By MS/MS	By MS/MS	By MS/MS	By MS/MS	By MS/MS	By MS/MS	By MS/MS	By MS/MS	+	M_S	MAG:	20	20	20	68.2	68.2	68.2	22.229	0	282.51	229670000000	232	20	20	20	13	13	15	13	17	18	17	18	17498000000	271090000	307220000	326010000	274270000	3578100000
30.2222	30.2588	30.2641	30.0313	31.5354	31.5284	31.6641	31.7263				By MS/MS	By MS/MS	By MS/MS	By MS/MS	By MS/MS	By MS/MS	By MS/MS	By MS/MS	+	M_S	MAG:	18	18	18	56.4	56.4	56.4	30.32	0	323.31	304480000000	270	18	18	18	14	13	13	13	18	18	17	17	16890000000	290840000	393040000	397490000	293650000	3065200000
26.8348	26.7992	27.1851	26.8533	28.803	28.77	28.9614	28.9423				By MS/MS	By MS/MS	By MS/MS	By MS/MS	By MS/MS	By MS/MS	By MS/MS	By MS/MS	+	M_S	MAG:	28	28	28	61.7	61.7	61.7	64.928	0	323.31	51171000000	169	28	28	28	9	10	8	9	25	26	28	26	1044900000	8534400	13618000	24022000	29597000	199280000
29.8829	29.8257	29.8863	30.0814	32.029	32.3628	32.3601	32.5762				By MS/MS	By MS/MS	By MS/MS	By MS/MS	By MS/MS	By MS/MS	By MS/MS	By MS/MS	+	M_S	MAG:	11	11	11	96.6	96.6	96.6	13.701	0	323.31	346270000000	186	11	11	11	8	9	7	8	10	11	10	11	18368000000	99878000	153520000	165260000	149280000	2991200000
27.6553	27.5742	27.5994	27.4799	26.4411	26.4752	26.6227	26.4417				By MS/MS	By MS/MS	By MS/MS	By MS/MS	By MS/MS	By MS/MS	By MS/MS	By MS/MS	+	M_S	MAG:	10	10	10	36.7	36.7	36.7	37.142	0	69.423	7695400000	63	10	10	10	7	8	8	8	8	8	8	7	201400000	15679000	22876000	23645000	17780000	23628000
26.3386	26.5978	26.4499	26.6259	28.3345	28.3627	28.5394	28.1947				By MS/MS	By MS/MS	By MS/MS	By MS/MS	By MS/MS	By MS/MS	By MS/MS	By MS/MS	+	M_S	MAG:	11	11	11	73.7	73.7	73.7	14.839	0	47.922	22437000000	63	11	11	11	4	5	4	5	10	10	9	9	1765300000	15839000	18735000	15201000	21339000	364520000
26.674	26.6523	26.6618	26.4707	27.6583	27.817	27.7066	27.7486				By MS/MS	By MS/MS	By MS/MS	By MS/MS	By MS/MS	By MS/MS	By MS/MS	By MS/MS	+	M_S	MAG:	18	18	18	68.3	68.3	68.3	30.495	0	161.59	21213000000	90	18	18	18	12	11	10	10	15	17	16	15	1131000000	29284000	28605000	33366000	23693000	178970000
27.1874	27.2101	27.3678	27.3336	26.1605	26.2446	26.2722	26.1244				By MS/MS	By MS/MS	By MS/MS	By MS/MS	By MS/MS	By MS/MS	By MS/MS	By MS/MS	+	M_S	MAG:	13	13	13	40.7	40.7	40.7	39.779	0	99.313	7742900000	71	13	13	13	11	9	9	8	10	9	10	8	194160000	16035000	13488000	12585000	12809000	21457000
30.5627	30.6138	30.5431	30.4578	31.9956	32.0013	32.3193	32.1334				By MS/MS	By MS/MS	By MS/MS	By MS/MS	By MS/MS	By MS/MS	By MS/MS	By MS/MS	+	M_S	MAG:	14	14	14	80.7	80.7	80.7	25.981	0	323.31	318780000000	159	14	14	14	9	10	10	10	13	13	12	13	30211000000	399870000	705240000	556410000	410800000	5205900000
31.6267	31.6738	31.7415	31.717	32.3541	32.2891	32.3866	32.4032				By MS/MS	By MS/MS	By MS/MS	By MS/MS	By MS/MS	By MS/MS	By MS/MS	By MS/MS	+	M_S	MAG:	35	35	35	77.9	77.9	77.9	41.92	0	323.31	732760000000	494	35	35	35	26	28	28	26	31	34	28	33	23592000000	899170000	1053000000	1105500000	1074600000	4398800000
20.798	21.6884	22.2585	21.9156	27.6292	27.5723	27.7608	27.9811				By MS/MS	By MS/MS	By MS/MS	By MS/MS	By MS/MS	By MS/MS	By MS/MS	By MS/MS	+	M_S	MAG:	21	21	21	47.4	47.4	47.4	52.348	0	194.67	24691000000	91	21	21	21	3	3	4	3	18	17	18	18	847610000	1151200	3341900	5994100	2988900	144600000
26.6687	26.7117	26.6355	26.6462	27.774	27.7466	27.9411	27.9989				By MS/MS	By MS/MS	By MS/MS	By MS/MS	By MS/MS	By MS/MS	By MS/MS	By MS/MS	+	M_S	MAG:	14	14	14	66.4	66.4	66.4	26.199	0	207.4	26996000000	110	14	14	14	8	8	8	8	13	13	13	13	1617300000	26193000	23238000	31087000	35471000	311610000
26.316	26.5306	26.722	26.7257	28.9981	29.0474	28.9306	29.3517				By MS/MS	By MS/MS	By MS/MS	By MS/MS	By MS/MS	By MS/MS	By MS/MS	By MS/MS	+	M_S	MAG:	4	4	4	42.1	42.1	42.1	11.833	0	159.6	13706000000	39	4	4	4	3	3	3	3	4	4	4	4	2019300000	21053000	2092800	954340	692450	30649000
31.6672	31.8377	31.8276	31.8096	30.7716	30.731	30.8351	30.8887				By MS/MS	By MS/MS	By MS/MS	By MS/MS	By MS/MS	By MS/MS	By MS/MS	By MS/MS	+	M_S	MAG:	15	15	15	57.2	57.2	57.2	27.373	0	323.31	289700000000	259	15	15	15	14	13	14	14	14	13	12	13	10489000000	666800000	975420000	885040000	879210000	1650400000
25.6727	25.8161	26.011	25.2302	29.1973	29.0673	29.4234	29.5207				By MS/MS	By MS/MS	By MS/MS	By MS/MS	By MS/MS	By MS/MS	By MS/MS	By MS/MS	+	M_S	MAG:	21	21	21	74.8	74.8	74.8	28.134	0	212.67	58104000000	139	21	21	21	8	7	6	7	18	17	19	18	2220300000	5489900	8093100	1535100	2239500	405190000
30.2915	30.4936	30.5989	30.4076	31.7473	31.7979	31.896	31.7614				By MS/MS	By MS/MS	By MS/MS	By MS/MS	By MS/MS	By MS/MS	By MS/MS	By MS/MS	+	M_S	MAG:	12	12	12	69.9	69.9	69.9	15.118	0	323.31	371380000000	249	12	12	12	10	10	10	11	12	12	11	12	38262000000	497920000	716130000	743150000	566410000	6921600000
29.5678	29.4331	29.5927	29.3758	30.7346	30.662	30.5821	30.7506				By MS/MS	By MS/MS	By MS/MS	By MS/MS	By MS/MS	By MS/MS	By MS/MS	By MS/MS	+	M_S	MAG:	35	35	35	83.9	83.9	83.9	43.697	0	323.31	219430000000	392	35	35	35	28	23	27	28	34	30	30	30	5116000000	135030000	144570000	131260000	107830000	1023900000
29.0478	28.6846	29.0427	28.869	26.7153	27.0452	26.9171	26.8127				By MS/MS	By MS/MS	By MS/MS	By MS/MS	By MS/MS	By MS/MS	By MS/MS	By MS/MS	+	M_S	MAG:	4	4	4	13.7	13.7	13.7	56.092	0	10.432	6692100000	28	4	4	4	3	4	4	4	3	3	3	3	688470000	65414000	96823000	103360000	90258000	62094000
26.0815	25.7049	25.7998	25.3629	28.5881	28.8617	28.6209	28.6238				By MS/MS	By MS/MS	By MS/MS	By MS/MS	By MS/MS	By MS/MS	By MS/MS	By MS/MS	+	M_S	MAG:	6	6	6	56	56	56	14.333	0	84.707	16827000000	39	6	6	6	3	3	3	3	5	5	6	5	1174300000	14386000	15650000	14014000	4441200	226390000
29.7633	29.9604	29.6581	29.5729	31.5236	31.3358	31.3936	31.4126				By MS/MS	By MS/MS	By MS/MS	By MS/MS	By MS/MS	By MS/MS	By MS/MS	By MS/MS	+	M_S	MAG:	11	11	11	54.5	54.5	54.5	16.763	0	59.76	136780000000	110	11	11	11	6	7	6	6	9	11	11	10	13432000000	179820000	296360000	207590000	174700000	2618900000
25.2707	25.3465	25.2277	24.8816	27.1338	27.3474	27.2086	27.1951				By MS/MS	By MS/MS	By MS/MS	By MS/MS	By MS/MS	By MS/MS	By MS/MS	By MS/MS	+	M_S	MAG:	17	17	17	48.3	48.3	48.3	47.255	0	60.87	8376700000	59	17	17	17	4	4	4	3	15	13	14	13	300770000	13022000	4731300	5260200	3527500	60134000
29.8794	29.8316	29.6136	29.789	31.3676	31.5669	31.4339	31.7142				By MS/MS	By MS/MS	By MS/MS	By MS/MS	By MS/MS	By MS/MS	By MS/MS	By MS/MS	+	M_S	MAG:	5	5	5	44.7	44.7	44.7	14.928	0	105.78	100140000000	54	5	5	5	3	2	2	3	3	3	3	3	7038300000	100100000	159660000	138020000	132740000	1192900000
26.6266	26.7874	26.7672	26.6392	25.5997	25.7138	25.6483	25.5101				By MS/MS	By MS/MS	By MS/MS	By MS/MS	By MS/MS	By MS/MS	By MS/MS	By MS/MS	+	M_S	MAG:	29	29	29	46.9	46.9	46.9	84.975	0	109.87	7981600000	107	29	29	29	20	20	17	19	15	13	17	15	101430000	8555600	12955000	10334000	6808300	10532000
30.9061	30.8416	30.761	30.6423	31.8646	31.8189	31.8728	31.9043				By MS/MS	By MS/MS	By MS/MS	By MS/MS	By MS/MS	By MS/MS	By MS/MS	By MS/MS	+	M_S	MAG:	13	13	13	80.2	80.2	80.2	14.485	0	323.31	258730000000	302	13	13	13	12	12	12	11	12	13	13	13	33033000000	777040000	974790000	883110000	694320000	5105200000
27.8097	27.6621	27.4659	27.7622	26.2447	26.2013	26.3052	26.2322				By MS/MS	By MS/MS	By MS/MS	By MS/MS	By MS/MS	By MS/MS	By MS/MS	By MS/MS	+	M_S	MAG:	18	18	18	50.3	50.3	50.3	51.825	0	160.63	11779000000	105	18	18	18	14	13	13	13	13	11	10	11	228270000	30612000	29632000	26734000	22240000	21561000
26.5878	26.6241	26.6012	26.5225	27.9686	27.8321	27.9806	28.1969				By MS/MS	By MS/MS	By MS/MS	By MS/MS	By MS/MS	By MS/MS	By MS/MS	By MS/MS	+	M_S	MAG:	18	16	16	61	55.1	55.1	46.813	0	173.89	27880000000	100	18	16	16	10	10	12	12	15	14	17	16	1025400000	13076000	16350000	12470000	14973000	196340000
25.264	25.033	25.1796	25.3792	26.9146	27.1491	26.9963	27.2411				By MS/MS	By MS/MS	By MS/MS	By MS/MS	By MS/MS	By MS/MS	By MS/MS	By MS/MS	+	M_S	MAG:	25	25	25	60.5	60.5	60.5	60.302	0	86.34	14056000000	88	25	25	25	7	7	7	7	20	13	15	19	326540000	5106900	4930500	7087100	5768800	68695000
24.763	25.3318	25.4471	25.4449	28.3975	28.4847	28.3895	28.729				By MS/MS	By MS/MS	By MS/MS	By MS/MS	By MS/MS	By MS/MS	By MS/MS	By MS/MS	+	M_S	MAG:	13	13	13	51.2	51.2	51.2	29.569	0	133.78	34245000000	86	13	13	13	3	5	5	6	12	12	13	13	1442600000	6077600	12385000	12574000	11257000	282400000
27.9315	28.0581	28.1787	27.5086	24.3269	24.4069	24.5573	23.9				By MS/MS	By MS/MS	By MS/MS	By MS/MS	By MS/MS	By MS/MS	By MS/MS	By MS/MS	+	M_S	MAG:	6	6	6	11.2	11.2	11.2	57.3	0	19.419	4918600000	28	6	6	6	6	5	6	6	2	2	2	2	189420000	40263000	41225000	58470000	44931000	2066800
27.7684	27.6453	27.3573	27.9205	30.3695	30.3074	30.0169	30.1722				By MS/MS	By MS/MS	By MS/MS	By MS/MS	By MS/MS	By MS/MS	By MS/MS	By MS/MS	+	M_S	MAG:	5	5	5	45.4	45.4	45.4	11.059	0	53.68	33917000000	31	5	5	5	3	3	2	2	5	5	5	5	6129300000	7208100	77040000	86691000	69559000	1302600000
27.1146	26.9428	27.2524	26.8602	28.9004	29.0811	29.1508	29.2565				By MS/MS	By MS/MS	By MS/MS	By MS/MS	By MS/MS	By MS/MS	By MS/MS	By MS/MS	+	M_S	MAG:	6	6	6	69.7	69.7	69.7	11.312	0	68.445	33070000000	54	6	6	6	4	5	3	3	6	5	4	6	4970200000	33688000	85887000	56939000	57973000	716920000
30.4238	30.367	30.225	30.2441	29.164	29.1382	29.2697	29.0524				By MS/MS	By MS/MS	By MS/MS	By MS/MS	By MS/MS	By MS/MS	By MS/MS	By MS/MS	+	M_S	MAG:	21	21	21	63.9	63.9	63.9	39.97	0	284.66	107370000000	281	21	21	21	20	17	18	18	15	18	17	16	3205600000	328150000	268660000	281280000	257500000	416270000
28.4748	28.4143	28.4425	28.2182	29.5031	29.672	29.6417	29.6627				By MS/MS	By MS/MS	By MS/MS	By MS/MS	By MS/MS	By MS/MS	By MS/MS	By MS/MS	+	M_S	MAG:	8	8	8	77	77	77	15.646	0	323.31	22360000000	79	8	8	8	6	5	6	6	7	7	5	7	2587800000	55173000	86488000	88568000	61246000	385420000
29.5874	29.6026	29.7011	29.5479	28.8354	28.7891	28.9135	28.7826				By MS/MS	By MS/MS	By MS/MS	By MS/MS	By MS/MS	By MS/MS	By MS/MS	By MS/MS	+	M_S	MAG:	23	23	23	53.8	53.8	53.8	68.799	0	323.31	57587000000	220	23	23	23	19	19	20	20	21	21	19	19	893300000	69022000	90316000	86891000	65400000	121500000
27.1048	26.8779	27.0022	26.9705	28.8313	28.6394	28.8903	28.5133				By MS/MS	By MS/MS	By MS/MS	By MS/MS	By MS/MS	By MS/MS	By MS/MS	By MS/MS	+	M_S	MAG:	6	6	6	61.7	61.7	61.7	12.492	0	70	23576000000	67	6	6	6	5	5	3	4	6	6	6	6	2920600000	59597000	88628000	37130000	63051000	552570000
29.2871	29.3395	29.3635	29.3493	28.9041	28.8939	28.881	28.9612				By MS/MS	By MS/MS	By MS/MS	By MS/MS	By MS/MS	By MS/MS	By MS/MS	By MS/MS	+	M_S	MAG:	39	39	39	74.2	74.2	74.2	54.034	0	323.31	97549000000	371	39	39	39	30	30	31	31	32	33	33	33	1917200000	100730000	144270000	158400000	133810000	289450000
30.6314	30.5296	30.659	30.6643	29.9787	30.0177	29.9943	30.0505				By MS/MS	By MS/MS	By MS/MS	By MS/MS	By MS/MS	By MS/MS	By MS/MS	By MS/MS	+	M_S	MAG:	41	41	41	62.2	62.2	62.2	88.175	0	323.31	240920000000	478	41	41	41	33	34	37	37	35	34	37	32	4463200000	280680000	340650000	373180000	308950000	591550000
27.8555	27.8868	27.6525	27.9807	26.198	26.4274	26.3919	26.3697				By MS/MS	By MS/MS	By MS/MS	By MS/MS	By MS/MS	By MS/MS	By MS/MS	By MS/MS	+	M_S	MAG:	22	22	22	62	62	62	47.803	0	102.27	15466000000	134	22	22	22	18	18	16	15	17	15	15	10	412680000	46760000	53023000	62221000	38922000	51209000
32.0967	32.1901	32.1425	32.0079	30.8802	31.1153	30.9268	31.0123				By MS/MS	By MS/MS	By MS/MS	By MS/MS	By MS/MS	By MS/MS	By MS/MS	By MS/MS	+	M_S	MAG:	13	13	13	82.8	82.8	82.8	14.019	0	63.723	188670000000	247	13	13	13	13	13	13	13	11	12	12	13	11870000000	1060100000	1480700000	1349000000	1125600000	878690000
25.5509	25.3702	24.5704	24.4399	29.8871	29.8457	29.8049	29.9211				By MS/MS	By MS/MS	By MS/MS	By MS/MS	By MS/MS	By MS/MS	By MS/MS	By MS/MS	+	M_S	MAG:	11	11	11	71.8	71.8	71.8	14.96	0	164.38	56478000000	92	11	11	11	3	3	1	1	10	11	10	10	7722800000	22711000	27020000	20485000	8872600	1468600000
29.0437	29.1292	28.9533	28.4771	31.8581	31.6492	31.5376	31.7207				By MS/MS	By MS/MS	By MS/MS	By MS/MS	By MS/MS	By MS/MS	By MS/MS	By MS/MS	+	M_S	MAG:	5	5	5	36	36	36	10.524	0	12.626	96669000000	31	5	5	5	3	4	3	3	5	4	5	5	15995000000	100160000	295440000	114590000	73092000	3415600000
29.2265	29.2259	29.3436	29.1076	28.1441	28.0563	28.0569	27.9087				By MS/MS	By MS/MS	By MS/MS	By MS/MS	By MS/MS	By MS/MS	By MS/MS	By MS/MS	+	M_S	MAG:	10	10	10	54.2	54.2	54.2	26.834	0	76.432	24817000000	72	10	10	10	9	9	8	8	9	8	10	9	998510000	70646000	88409000	101310000	76078000	149600000
31.2951	31.6297	31.3267	31.2675	29.8647	29.901	29.876	29.7664				By MS/MS	By MS/MS	By MS/MS	By MS/MS	By MS/MS	By MS/MS	By MS/MS	By MS/MS	+	M_S	MAG:	29	29	29	78.5	78.5	78.5	41.945	0	227.57	165750000000	333	29	29	29	25	26	25	25	21	21	22	22	4501800000	297840000	846280000	737610000	354990000	448730000
28.243	28.4029	28.3611	28.339	29.6126	29.5096	29.4825	29.7701				By MS/MS	By MS/MS	By MS/MS	By MS/MS	By MS/MS	By MS/MS	By MS/MS	By MS/MS	+	M_S	MAG:	14	14	14	62.3	62.3	62.3	24.476	0	110.18	64640000000	130	14	14	14	10	9	8	9	12	12	14	14	2894900000	55985000	61232000	70377000	32208000	493730000
26.357	26.6803	26.4119	26.3497	28.2188	27.9984	28.0008	28.1706				By MS/MS	By MS/MS	By MS/MS	By MS/MS	By MS/MS	By MS/MS	By MS/MS	By MS/MS	+	M_S	MAG:	19	19	19	69	69	69	35.795	0	216.04	27993000000	123	19	19	19	8	7	7	5	16	18	16	16	914310000	8750600	10380000	10648000	6493800	192660000
26.7516	26.7749	27.3926	27.1819	30.053	30.4354	30.0956	30.4628				By matching	By MS/MS	By MS/MS	By MS/MS	By MS/MS	By MS/MS	By MS/MS	By MS/MS	+	M_S	MAG:	15	15	15	62.4	62.4	62.4	27.357	0	95.511	34679000000	77	15	15	15	5	6	4	5	15	15	14	15	1708000000	3866500	3770000	5888100	4857200	137090000
27.0567	27.042	26.8915	26.9756	28.2692	28.3519	28.4537	28.6263				By MS/MS	By MS/MS	By MS/MS	By MS/MS	By MS/MS	By MS/MS	By MS/MS	By MS/MS	+	M_S	MAG:	5	5	5	57.8	57.8	57.8	10.328	0	36.731	15799000000	55	5	5	5	3	3	3	3	5	5	5	5	1279800000	25194000	27889000	27787000	23583000	236970000
31.2397	31.2736	31.3082	31.268	32.0912	32.0554	32.079	32.2688				By MS/MS	By MS/MS	By MS/MS	By MS/MS	By MS/MS	By MS/MS	By MS/MS	By MS/MS	+	M_S	MAG:	23	23	23	76.4	76.4	76.4	30.567	0	323.31	461130000000	386	23	23	23	16	14	16	17	21	19	20	20	18920000000	536370000	654050000	709260000	685250000	3286200000
27.1	26.8648	27.0053	26.4146	29.543	29.4493	29.375	29.3992				By MS/MS	By MS/MS	By MS/MS	By MS/MS	By MS/MS	By MS/MS	By MS/MS	By MS/MS	+	M_S	MAG:	12	12	12	80.3	80.3	80.3	15.684	0	131.21	31698000000	53	12	12	12	4	4	6	4	12	10	10	12	4279900000	14729000	17728000	46384000	44887000	897070000
28.9708	29.0453	29.1733	28.8428	30.1658	30.2169	30.1925	30.1503				By MS/MS	By MS/MS	By MS/MS	By MS/MS	By MS/MS	By MS/MS	By MS/MS	By MS/MS	+	M_S	MAG:	33	33	33	80.3	80.3	80.3	46.714	0	323.31	164980000000	308	33	33	33	24	22	21	19	30	32	32	31	4486800000	88373000	136240000	133190000	93574000	684460000
29.913	29.7722	29.8447	30.001	28.9323	28.8137	28.7319	28.8217				By MS/MS	By MS/MS	By MS/MS	By MS/MS	By MS/MS	By MS/MS	By MS/MS	By MS/MS	+	M_S	MAG:	14	14	14	52.5	52.5	52.5	32.254	0	153.16	53529000000	138	14	14	14	13	11	13	13	11	11	10	12	2113000000	176990000	228530000	266830000	209460000	237560000
29.7807	29.7012	29.8316	29.8059	29.0312	29.1115	29.152	29.1563				By MS/MS	By MS/MS	By MS/MS	By MS/MS	By MS/MS	By MS/MS	By MS/MS	By MS/MS	+	M_S	MAG:	26	26	26	64.6	64.6	64.6	53.708	0	323.31	108320000000	290	26	26	26	24	23	24	23	24	23	21	24	4026800000	281020000	299880000	375250000	260860000	541860000
31.2161	31.2064	31.218	31.1099	32.3959	32.2884	32.3134	32.5914				By MS/MS	By MS/MS	By MS/MS	By MS/MS	By MS/MS	By MS/MS	By MS/MS	By MS/MS	+	M_S	MAG:	22	22	22	80	80	80	25.464	0	323.31	627050000000	510	22	22	22	19	15	17	16	19	22	21	20	24950000000	556930000	690920000	801840000	547260000	4264800000
29.6002	29.5541	29.6199	29.5047	30.4581	30.4442	30.3585	30.59				By MS/MS	By MS/MS	By MS/MS	By MS/MS	By MS/MS	By MS/MS	By MS/MS	By MS/MS	+	M_S	MAG:	27	27	27	87.9	87.9	87.9	36.647	0	323.31	184220000000	309	27	27	27	22	20	20	20	24	24	23	24	6861300000	216990000	204780000	230320000	151190000	1181800000
32.5879	32.5646	32.6728	32.5038	33.5001	33.4361	33.4016	33.5931				By MS/MS	By MS/MS	By MS/MS	By MS/MS	By MS/MS	By MS/MS	By MS/MS	By MS/MS	+	M_S	MAG:	67	67	67	86	86	86	81.817	0	323.31	3064900000000	1919	67	67	67	53	55	55	53	62	62	60	59	49936000000	1397200000	1824900000	1701300000	1492400000	8218300000
26.0605	26.0722	26.9044	25.46	31.2818	30.9362	31.1013	31.2309				By MS/MS	By MS/MS	By MS/MS	By MS/MS	By MS/MS	By MS/MS	By MS/MS	By MS/MS	+	M_S	MAG:	18	18	18	65.3	65.3	65.3	27.083	0	323.31	168720000000	124	18	18	18	5	5	4	3	16	17	12	16	7625800000	9215200	9128000	7550000	6460800	1628600000
28.7014	28.9185	28.7465	29.175	30.9572	30.7568	30.8923	31.0561				By MS/MS	By MS/MS	By MS/MS	By MS/MS	By MS/MS	By MS/MS	By MS/MS	By MS/MS	+	M_S	MAG:	39	39	39	80.1	80.1	80.1	52.144	0	323.31	288710000000	518	39	39	39	21	25	23	25	38	35	34	34	5925900000	49552000	76648000	65680000	70114000	1190900000
28.2401	28.3499	28.5805	28.424	27.18	27.2064	27.1177	27.2202				By MS/MS	By MS/MS	By MS/MS	By MS/MS	By MS/MS	By MS/MS	By MS/MS	By MS/MS	+	M_S	MAG:	24	24	24	64.1	64.1	64.1	52.926	0	256.37	31522000000	148	24	24	24	16	15	14	19	13	15	14	19	1045600000	68732000	104470000	114920000	75240000	137400000
30.8881	30.9334	30.9299	30.9007	30.5236	30.5394	30.5436	30.6103				By MS/MS	By MS/MS	By MS/MS	By MS/MS	By MS/MS	By MS/MS	By MS/MS	By MS/MS			MAG:	31	31	31	70.3	70.3	70.3	47.047	0	323.31	146290000000	316	31	31	31	26	26	28	26	29	28	30	27	3539400000	190810000	287280000	267070000	222060000	523510000
22.5528	22.4226	23.8696	23.7559	29.3915	29.7415	29.4295	29.7963				By MS/MS	By MS/MS	By MS/MS	By MS/MS	By MS/MS	By MS/MS	By MS/MS	By MS/MS	+	M_S	MAG:	23	23	23	57.9	57.9	57.9	51.349	0	136.2	33367000000	112	23	23	23	2	6	4	4	17	22	18	21	1098800000	597500	927790	2948300	949660	199750000
31.0512	31.0102	31.0741	30.9094	30.1369	30.1306	30.1741	30.287				By MS/MS	By MS/MS	By MS/MS	By MS/MS	By MS/MS	By MS/MS	By MS/MS	By MS/MS	+	M_S	MAG:	32	32	32	81.8	81.8	81.8	47.191	0	323.31	203750000000	363	32	32	32	28	24	29	26	28	27	23	25	6243100000	495990000	627340000	637350000	493910000	768300000
31.2828	31.2942	31.3644	31.4064	30.7149	30.7353	30.7368	30.6258				By MS/MS	By MS/MS	By MS/MS	By MS/MS	By MS/MS	By MS/MS	By MS/MS	By MS/MS	+	M_S	MAG:	30	30	30	77	77	77	38.049	0	323.31	382310000000	618	30	30	30	26	27	28	26	28	27	30	28	12039000000	785190000	991450000	951120000	843020000	1528500000
30.366	30.2764	30.2422	29.9517	31.8712	32.0317	32.0298	31.7972				By MS/MS	By MS/MS	By MS/MS	By MS/MS	By MS/MS	By MS/MS	By MS/MS	By MS/MS	+	M_S	MAG:	3	3	3	51.2	51.2	51.2	9.1474	0	167.03	123060000000	59	3	3	3	3	3	3	3	3	3	3	3	40771000000	777830000	948860000	866730000	669290000	7765400000
26.3055	26.2749	26.2884	26.2465	27.1421	26.983	27.1783	27.2248				By MS/MS	By MS/MS	By MS/MS	By MS/MS	By MS/MS	By MS/MS	By MS/MS	By MS/MS	+	M_S	MAG:	18	18	18	70.3	70.3	70.3	36.622	0	323.31	15108000000	108	18	18	18	9	11	11	13	17	17	17	15	575100000	15901000	19764000	22296000	16521000	110700000
26.5728	26.7187	26.129	26.0276	29.3362	29.0403	29.3422	29.3653				By MS/MS	By MS/MS	By MS/MS	By MS/MS	By MS/MS	By MS/MS	By MS/MS	By MS/MS	+	M_S	MAG:	6	6	6	56.2	56.2	56.2	12.438	0	89.434	31274000000	43	6	6	6	4	4	2	2	6	6	5	5	3668100000	52334000	32250000	3999000	9204400	862440000
27.3421	26.8868	27.1066	26.8037	28.9173	28.9902	29.0492	29.0633				By MS/MS	By MS/MS	By MS/MS	By MS/MS	By MS/MS	By MS/MS	By MS/MS	By MS/MS	+	M_S	MAG:	20	20	18	67.5	67.5	61.6	46.297	0	323.31	65580000000	188	20	20	18	13	13	14	11	20	19	18	19	2717400000	36539000	28201000	32155000	30701000	537730000
27.1514	26.7828	27.041	26.6433	29.2803	29.7022	29.2964	29.2574				By MS/MS	By MS/MS	By MS/MS	By MS/MS	By MS/MS	By MS/MS	By MS/MS	By MS/MS	+	M_S	MAG:	6	6	6	49.6	49.6	49.6	13.805	0	82.098	40474000000	89	6	6	6	2	5	4	3	5	6	5	5	4894000000	40664000	67765000	46215000	38716000	872850000
28.7057	28.7723	28.7974	28.8588	29.8549	29.7958	29.9023	30.094				By MS/MS	By MS/MS	By MS/MS	By MS/MS	By MS/MS	By MS/MS	By MS/MS	By MS/MS	+	M_S	MAG:	26	26	26	46.2	46.2	46.2	67.68	0	138.29	24022000000	102	26	26	26	10	11	9	11	22	21	19	24	611950000	8150900	11427000	10231000	177960000	72577000
29.9549	29.8041	29.9919	29.8608	30.591	30.6772	30.6228	30.6279				By MS/MS	By MS/MS	By MS/MS	By MS/MS	By MS/MS	By MS/MS	By MS/MS	By MS/MS	+	M_S	MAG:	18	18	18	77.3	77.3	77.3	29.717	0	323.31	147500000000	245	18	18	18	15	14	15	14	17	17	18	18	8212400000	321550000	330010000	373990000	269840000	1482400000
29.2467	29.1211	29.2655	29.0684	29.976	30.046	30.1133	30.0859				By MS/MS	By MS/MS	By MS/MS	By MS/MS	By MS/MS	By MS/MS	By MS/MS	By MS/MS	+	M_S	MAG:	18	18	18	69.5	69.5	69.5	29.909	0	179.18	132270000000	229	18	18	18	15	15	14	15	18	17	17	16	7129000000	177800000	222210000	221570000	172100000	1224000000
25.3775	25.4136	25.5338	25.6959	27.0667	27.4139	27.4936	27.3929				By MS/MS	By MS/MS	By MS/MS	By MS/MS	By MS/MS	By MS/MS	By MS/MS	By MS/MS	+	M_S	MAG:	20	20	20	56.6	56.6	56.6	50.119	0	122.32	17111000000	82	20	20	20	9	7	8	12	17	14	18	17	625560000	7820600	7874400	12044000	12184000	107680000
30.7821	30.7223	30.8023	30.7199	30.2975	30.3699	30.3299	30.2864				By MS/MS	By MS/MS	By MS/MS	By MS/MS	By MS/MS	By MS/MS	By MS/MS	By MS/MS	+	M_S	MAG:	18	18	18	73.9	73.9	73.9	38.362	0	263.18	217660000000	299	18	18	18	17	16	15	16	16	17	16	16	4455300000	230720000	240430000	304760000	288030000	760180000
31.0851	31.0771	30.9403	31.0736	29.9027	29.6154	29.7309	29.922				By MS/MS	By MS/MS	By MS/MS	By MS/MS	By MS/MS	By MS/MS	By MS/MS	By MS/MS	+	M_S	MAG:	10	10	10	17.7	17.7	17.7	61.114	0	32.834	39644000000	78	10	10	10	7	8	8	7	7	6	9	6	3475600000	309250000	421100000	339000000	314780000	444000000
25.9705	26.3694	26.1868	26.6213	28.545	28.6895	28.464	28.5066				By MS/MS	By MS/MS	By MS/MS	By MS/MS	By MS/MS	By MS/MS	By MS/MS	By MS/MS	+	M_S	MAG:	23	23	23	62.4	62.4	62.4	57.758	0	201.52	46046000000	165	23	23	23	7	9	8	10	22	21	20	18	762050000	5144500	8611700	1811100	10171000	174330000
32.3277	31.9683	31.8972	31.7736	34.2515	34.035	33.9389	34.1298				By MS/MS	By MS/MS	By MS/MS	By MS/MS	By MS/MS	By MS/MS	By MS/MS	By MS/MS	+	M_S	MAG:	21	21	21	84.2	84.2	84.2	17.094	0	323.31	993400000000	498	21	21	21	14	14	12	12	21	21	20	21	91222000000	1319200000	1496700000	1291500000	1172000000	21721000000
31.9605	32.1158	32.1681	32.1582	30.8368	30.7439	30.8722	31.0482				By MS/MS	By MS/MS	By MS/MS	By MS/MS	By MS/MS	By MS/MS	By MS/MS	By MS/MS	+	M_S	MAG:	18	18	18	64.9	64.9	64.9	27.63	0	321.5	288540000000	366	18	18	18	17	17	17	17	15	15	15	15	19142000000	1426300000	1789800000	2126100000	1793800000	2226500000
28.9609	28.9817	28.9353	28.8308	28.0136	27.9949	28.1325	28.1738				By MS/MS	By MS/MS	By MS/MS	By MS/MS	By MS/MS	By MS/MS	By MS/MS	By MS/MS	+	M_S	MAG:	28	28	28	58.9	58.9	58.9	71.172	0	301.37	48544000000	259	28	28	28	23	27	25	22	25	24	25	22	639660000	41135000	59550000	44758000	34352000	86518000
26.7093	26.4301	26.871	26.5539	28.1211	28.2708	28.2103	28.1493				By MS/MS	By MS/MS	By MS/MS	By MS/MS	By MS/MS	By MS/MS	By MS/MS	By MS/MS	+	M_S	MAG:	13	13	13	54.5	54.5	54.5	26.485	0	91.317	16421000000	83	13	13	13	7	7	7	6	10	13	11	12	909470000	18590000	21827000	25274000	23311000	170700000
28.3359	28.5231	28.2791	28.4398	29.4086	29.4048	29.309	29.4933				By MS/MS	By MS/MS	By MS/MS	By MS/MS	By MS/MS	By MS/MS	By MS/MS	By MS/MS	+	M_S	MAG:	11	11	11	70.9	70.9	70.9	20.556	0	54.083	51029000000	103	11	11	11	8	7	8	7	9	9	10	10	1500400000	34678000	50666000	43741000	42598000	270240000
28.4993	28.5223	28.6206	28.5722	29.0031	29.0105	29.0413	28.9798				By MS/MS	By MS/MS	By MS/MS	By MS/MS	By MS/MS	By MS/MS	By MS/MS	By MS/MS	+	M_S	MAG:	44	44	44	76	76	76	72.969	0	323.31	146830000000	411	44	44	44	33	33	32	32	40	43	42	39	2487000000	74922000	108900000	104160000	101220000	417940000
29.002	29.0799	29.1918	29.0983	28.2725	28.2589	28.3665	28.3877				By MS/MS	By MS/MS	By MS/MS	By MS/MS	By MS/MS	By MS/MS	By MS/MS	By MS/MS	+	M_S	MAG:	38	38	38	57.5	57.5	57.5	71.046	0	323.31	58571000000	237	38	38	38	29	30	32	30	30	30	26	27	1378800000	90990000	129870000	132000000	107510000	182760000
28.7053	28.7631	28.6583	28.6248	29.3567	29.5149	29.4891	29.3813				By MS/MS	By MS/MS	By MS/MS	By MS/MS	By MS/MS	By MS/MS	By MS/MS	By MS/MS	+	M_S	MAG:	21	21	21	52.8	52.8	52.8	44.159	0	323.31	59623000000	159	21	21	21	15	16	17	16	20	19	21	20	2712800000	70398000	92485000	101190000	95137000	478920000
26.7011	26.5938	26.7604	26.8307	27.7122	27.9602	27.8952	27.9554				By MS/MS	By MS/MS	By MS/MS	By MS/MS	By MS/MS	By MS/MS	By MS/MS	By MS/MS	+	M_S	MAG:	9	9	9	64.4	64.4	64.4	20.988	0	97.142	19178000000	75	9	9	9	7	8	6	8	9	9	9	8	616910000	14983000	18166000	15533000	17279000	120400000
29.612	29.5673	29.4584	29.5807	30.3892	30.2605	30.3176	30.4486				By MS/MS	By MS/MS	By MS/MS	By MS/MS	By MS/MS	By MS/MS	By MS/MS	By MS/MS	+	M_S	MAG:	37	37	37	68.3	68.3	68.3	53.128	0	323.31	208590000000	421	37	37	37	25	28	25	27	35	34	34	33	5133600000	132250000	178390000	158690000	155780000	988800000
27.6997	27.9041	28.0206	27.9341	26.6799	26.8385	26.704	26.7205				By MS/MS	By MS/MS	By MS/MS	By MS/MS	By MS/MS	By MS/MS	By MS/MS	By MS/MS	+	M_S	MAG:	43	43	43	49.1	49.1	49.1	99.583	0	323.31	30095000000	224	43	43	43	30	30	35	34	24	28	29	28	397190000	29415000	50675000	54326000	41440000	42838000
29.7917	29.8385	29.8059	29.7217	30.753	30.6642	30.5181	30.5842				By MS/MS	By MS/MS	By MS/MS	By MS/MS	By MS/MS	By MS/MS	By MS/MS	By MS/MS	+	M_S	MAG:	10	10	10	44.4	44.4	44.4	28.39	0	170.56	82212000000	103	10	10	10	8	7	7	8	9	9	10	9	4071900000	104210000	136890000	134790000	88387000	831440000
28.3438	28.2327	28.3732	28.3436	27.2232	27.1321	27.1155	27.4093				By MS/MS	By MS/MS	By MS/MS	By MS/MS	By MS/MS	By MS/MS	By MS/MS	By MS/MS	+	M_S	MAG:	16	16	16	55	55	55	29.164	0	259.83	18132000000	107	16	16	16	11	12	11	11	15	13	12	11	1062400000	50826000	91641000	82228000	95527000	145820000
32.6138	32.5165	32.7716	32.6255	31.6965	31.6848	31.5757	31.5152				By MS/MS	By MS/MS	By MS/MS	By MS/MS	By MS/MS	By MS/MS	By MS/MS	By MS/MS	+	M_S	MAG:	6	6	6	9.9	9.9	9.9	84.528	0	114.64	279170000000	200	6	6	6	6	6	6	6	6	6	6	6	8901300000	716950000	851960000	902460000	746350000	1042900000
29.8589	29.861	29.9724	29.9127	30.4002	30.5087	30.4046	30.4454				By MS/MS	By MS/MS	By MS/MS	By MS/MS	By MS/MS	By MS/MS	By MS/MS	By MS/MS	+	M_S	MAG:	29	29	29	71.5	71.5	71.5	51.749	0	323.31	189630000000	461	29	29	29	23	24	24	23	27	28	28	29	2601500000	54442000	90353000	104000000	91692000	455520000
27.7958	28.0114	27.9597	27.9274	28.7453	28.8873	28.9283	28.9525				By MS/MS	By MS/MS	By MS/MS	By MS/MS	By MS/MS	By MS/MS	By MS/MS	By MS/MS	+	M_S	MAG:	14	14	14	61.6	61.6	61.6	36.064	0	117.51	33538000000	91	14	14	14	8	8	9	9	12	13	10	13	1424400000	42924000	55591000	58999000	42533000	248250000
29.3813	29.5583	29.5554	29.6708	31.0695	31.0634	30.7733	30.8536				By MS/MS	By MS/MS	By MS/MS	By MS/MS	By MS/MS	By MS/MS	By MS/MS	By MS/MS	+	M_S	MAG:	11	11	11	80.3	80.3	80.3	8.865	0	310.76	75214000000	124	11	11	11	8	8	9	8	11	11	11	8	11003000000	161040000	219510000	323280000	193090000	1903200000
28.9356	28.8703	28.806	28.521	30.3715	30.1453	30.3146	30.3388				By MS/MS	By MS/MS	By MS/MS	By MS/MS	By MS/MS	By MS/MS	By MS/MS	By MS/MS	+	M_S	MAG:	17	17	17	67.7	67.7	67.7	26.039	0	220.89	119870000000	157	17	17	17	11	8	10	11	16	14	15	17	4848700000	66867000	63392000	100770000	87398000	1018600000
28.0884	27.9423	28.1624	28.0414	26.6316	26.3583	26.6676	26.7781				By MS/MS	By MS/MS	By MS/MS	By MS/MS	By MS/MS	By MS/MS	By MS/MS	By MS/MS	+	M_S	MAG:	15	15	15	60.5	60.5	60.5	35	0	63.294	12056000000	96	15	15	15	13	13	13	13	12	8	8	10	396640000	45110000	47282000	61755000	45096000	42391000
25.1633	25.6767	24.9754	25.4087	28.0232	28.1904	27.7722	28.3135				By MS/MS	By MS/MS	By MS/MS	By MS/MS	By MS/MS	By MS/MS	By MS/MS	By MS/MS	+	M_S	MAG:	15	15	15	61.7	61.7	61.7	32.397	0	186.83	18933000000	89	15	15	15	4	4	3	7	12	14	13	14	887970000	3859500	6368600	4268500	15289000	205940000
27.3695	27.2197	27.0771	27.1629	28.2002	28.1684	28.173	28.0891				By MS/MS	By MS/MS	By MS/MS	By MS/MS	By MS/MS	By MS/MS	By MS/MS	By MS/MS	+	M_S	MAG:	11	11	11	46.5	46.5	46.5	18.663	0	30.667	19458000000	80	11	11	11	7	7	8	8	9	9	8	9	1656300000	41253000	50602000	25868000	48243000	377650000
25.8417	25.9063	26.2236	26.0614	27.3957	27.3506	27.3763	27.5678				By MS/MS	By MS/MS	By MS/MS	By MS/MS	By MS/MS	By MS/MS	By MS/MS	By MS/MS	+	M_S	MAG:	11	11	11	40.7	40.7	40.7	26.914	0	38.217	12881000000	57	11	11	11	6	5	4	5	10	10	10	10	851750000	10334000	10158000	12769000	10122000	177020000
27.74	27.757	27.9255	27.6981	28.5099	28.5005	28.5669	28.548				By MS/MS	By MS/MS	By MS/MS	By MS/MS	By MS/MS	By MS/MS	By MS/MS	By MS/MS	+	M_S	MAG:	9	9	9	65.6	65.6	65.6	14.32	0	79.319	25403000000	67	9	9	9	6	6	7	6	6	7	6	8	2715900000	55895000	130870000	101870000	73903000	509200000
26.9811	26.7492	26.6638	26.6181	28.041	28.1277	28.2695	28.2835				By MS/MS	By MS/MS	By MS/MS	By MS/MS	By MS/MS	By MS/MS	By MS/MS	By MS/MS	+	M_S	MAG:	15	15	15	81.6	81.6	81.6	19.721	0	323.31	26749000000	82	15	15	15	8	6	8	6	13	15	14	14	1612300000	31455000	39814000	33888000	32044000	281780000
23.9505	23.6858	24.2066	24.034	26.6014	26.5202	26.8447	27.2583				NA	NA	NA	NA	By MS/MS	By MS/MS	By MS/MS	By MS/MS	+	M_S	MAG:	9	9	9	42.5	42.5	42.5	31.242	0	26.512	4798400000	20	9	9	9	0	0	0	0	3	9	7	6	148050000	0	0	0	0	28063000
31.6922	31.6357	31.7818	31.7264	30.7368	30.8661	30.8985	30.9798				By MS/MS	By MS/MS	By MS/MS	By MS/MS	By MS/MS	By MS/MS	By MS/MS	By MS/MS	+	M_S	MAG:	33	33	33	80	80	80	43.742	0	323.31	332670000000	499	33	33	33	31	33	30	31	31	32	31	31	7546500000	549200000	684190000	685060000	622390000	956060000
27.7292	27.901	27.8724	27.7022	28.5295	28.5649	28.6344	28.6154				By MS/MS	By MS/MS	By MS/MS	By MS/MS	By MS/MS	By MS/MS	By MS/MS	By MS/MS	+	M_S	MAG:	21	21	21	66.3	66.3	66.3	34.842	0	256.38	55568000000	192	21	21	21	17	19	17	18	21	19	18	19	1912400000	50116000	72365000	69955000	52436000	343470000
29.9499	29.9328	30.0633	29.9083	31.2928	31.7377	31.7191	31.7697				By MS/MS	By MS/MS	By MS/MS	By MS/MS	By MS/MS	By MS/MS	By MS/MS	By MS/MS	+	M_S	MAG:	5	5	5	76.4	76.4	76.4	8.1504	0	36.985	173440000000	80	5	5	5	4	4	4	3	5	5	5	4	40668000000	308260000	378270000	938290000	645080000	6628200000
29.8561	29.6812	29.7776	29.6454	31.0062	30.9959	31.192	31.3623				By MS/MS	By MS/MS	By MS/MS	By MS/MS	By MS/MS	By MS/MS	By MS/MS	By MS/MS	+	M_S	MAG:	3	3	3	31.5	31.5	31.5	6.3434	0	3.9031	51807000000	33	3	3	3	3	2	2	2	3	3	3	3	17122000000	314230000	401840000	405000000	325120000	2782100000
28.4788	28.3167	28.8502	28.4672	30.706	30.8906	30.4135	30.816				By MS/MS	By MS/MS	By MS/MS	By MS/MS	By MS/MS	By MS/MS	By MS/MS	By MS/MS	+	M_S	MAG:	7	7	7	57.7	57.7	57.7	16.248	0	26.401	19139000000	25	7	7	7	6	4	3	3	6	6	6	4	848440000	15024000	14100000	11625000	14139000	150580000
29.2458	29.1	29.1243	29.0997	29.8276	29.9093	29.9184	30.0363				By MS/MS	By MS/MS	By MS/MS	By MS/MS	By MS/MS	By MS/MS	By MS/MS	By MS/MS	+	M_S	MAG:	32	32	32	86.2	86.2	86.2	38.461	0	323.31	200540000000	326	32	32	32	25	26	26	24	31	28	26	27	5868300000	168060000	235250000	208750000	164760000	1043500000
29.133	29.189	29.1013	29.2986	30.0898	29.9434	30.164	30.0795				By MS/MS	By MS/MS	By MS/MS	By MS/MS	By MS/MS	By MS/MS	By MS/MS	By MS/MS	+	M_S	MAG:	12	12	12	58.3	58.3	58.3	17.79	0	89.063	40191000000	111	12	12	12	9	9	9	9	11	12	12	10	3496200000	217140000	284600000	251500000	263580000	498170000
30.5522	30.6025	30.5224	30.5376	30.1141	30.062	30.1833	30.0861				By MS/MS	By MS/MS	By MS/MS	By MS/MS	By MS/MS	By MS/MS	By MS/MS	By MS/MS	+	M_S	MAG:	23	23	23	82.6	82.6	82.6	35.697	0	323.31	135850000000	298	23	23	23	20	21	19	21	20	22	23	22	3427800000	196640000	280180000	264600000	234560000	498880000
26.359	26.2799	26.5657	26.2628	27.6539	27.7017	27.4496	27.6094				By MS/MS	By MS/MS	By MS/MS	By MS/MS	By MS/MS	By MS/MS	By MS/MS	By MS/MS	+	M_S	MAG:	11	11	11	71.3	71.3	71.3	19.949	0	144.26	12013000000	48	11	11	11	5	8	7	6	9	11	9	11	1453900000	25171000	30057000	38032000	31680000	272780000
29.2713	29.3524	29.4979	29.4865	28.4802	28.543	28.6142	28.5506				By MS/MS	By MS/MS	By MS/MS	By MS/MS	By MS/MS	By MS/MS	By MS/MS	By MS/MS	+	M_S	MAG:	21	21	21	76.9	76.9	76.9	26.074	0	258.68	39687000000	135	21	21	21	15	20	19	18	17	16	17	14	1694700000	88447000	145540000	133810000	160520000	227730000
28.6959	28.743	28.786	28.7048	27.7923	27.9208	28.0388	27.9891				By MS/MS	By MS/MS	By MS/MS	By MS/MS	By MS/MS	By MS/MS	By MS/MS	By MS/MS	+	M_S	MAG:	21	21	21	65.7	65.7	65.7	41.771	0	130.72	36557000000	147	21	21	21	15	16	16	14	17	13	16	16	1086000000	73743000	110220000	102890000	86866000	141360000
27.9493	28.0237	27.7477	27.8947	28.9367	29.125	29.0311	28.8861				By MS/MS	By MS/MS	By MS/MS	By MS/MS	By MS/MS	By MS/MS	By MS/MS	By MS/MS	+	M_S	MAG:	18	18	18	56.7	56.7	56.7	37.112	0	187.89	44477000000	125	18	18	18	11	12	11	12	15	14	13	15	1977000000	51916000	67002000	56289000	52060000	350060000
28.2059	27.7809	27.7578	27.5654	29.7854	29.9424	30.1428	30.0646				By MS/MS	By MS/MS	By MS/MS	By MS/MS	By MS/MS	By MS/MS	By MS/MS	By MS/MS	+	M_S	MAG:	6	6	6	65.8	65.8	65.8	9.2255	0	83.381	40994000000	73	6	6	6	5	3	5	4	6	6	6	5	6270000000	28937000	34465000	77375000	76146000	983660000
29.3251	29.4079	29.3824	29.4219	28.7986	28.752	28.9025	28.8698				By MS/MS	By MS/MS	By MS/MS	By MS/MS	By MS/MS	By MS/MS	By MS/MS	By MS/MS	+	M_S	MAG:	25	25	25	45.2	45.2	45.2	56.772	0	106.35	78893000000	248	25	25	25	19	23	21	19	21	21	21	19	2628300000	177270000	224900000	215250000	199960000	399580000
25.432	24.9919	25.4143	25.2999	26.7997	27.0002	27.0426	26.8283				By MS/MS	By MS/MS	By MS/MS	By MS/MS	By MS/MS	By MS/MS	By MS/MS	By MS/MS	+	M_S	MAG:	11	11	11	71.5	71.5	71.5	23.012	0	45.127	8718300000	48	11	11	11	4	4	5	6	9	9	9	9	581650000	9809900	11897000	15889000	11204000	115340000
23.8984	24.1856	24.4781	24.6467	26.7317	26.6551	26.808	26.5583				By MS/MS	By MS/MS	By matching	By matching	By MS/MS	By MS/MS	By MS/MS	By MS/MS	+	M_S	MAG:	7	7	7	47.3	47.3	47.3	16.814	0	62.093	5305700000	24	7	7	7	2	3	1	1	6	5	4	6	544250000	3225100	6291200	2645900	2050500	114770000
28.2558	28.1445	28.1699	27.9219	29.1686	29.1186	29.2319	29.1254				By MS/MS	By MS/MS	By MS/MS	By MS/MS	By MS/MS	By MS/MS	By MS/MS	By MS/MS	+	M_S	MAG:	17	17	17	64.6	64.6	64.6	29.737	0	201.24	61890000000	145	17	17	17	13	12	13	11	16	14	14	16	3357000000	80194000	101440000	115390000	51902000	722970000
30.019	30.0449	30.2069	29.7259	31.9812	31.9834	31.6312	31.7355				By MS/MS	By MS/MS	By MS/MS	By MS/MS	By MS/MS	By MS/MS	By MS/MS	By MS/MS	+	M_S	MAG:	11	11	11	61.3	61.3	61.3	12.343	0	39.507	214020000000	111	11	11	11	9	8	7	8	10	11	11	10	33675000000	695460000	791130000	835050000	570470000	6835300000
32.8798	32.9667	33.0684	33.0464	32.2727	32.2692	32.2295	32.3671				By MS/MS	By MS/MS	By MS/MS	By MS/MS	By MS/MS	By MS/MS	By MS/MS	By MS/MS	+	M_S	MAG:	31	31	31	72.4	72.4	72.4	44.317	0	323.31	442760000000	602	31	31	31	28	29	28	29	27	30	27	26	16085000000	1110300000	1270700000	1335000000	755860000	1268200000
26.0818	25.2343	24.5638	25.2025	29.5873	29.8962	29.6039	30.0566				NA	NA	NA	By matching	By MS/MS	By MS/MS	By MS/MS	By MS/MS	+	M_S	MAG:	8	8	8	33.6	33.6	33.6	33.012	0	68.268	20946000000	29	8	8	8	0	0	0	1	8	6	7	7	1480300000	0	0	0	259580	286020000
28.3363	28.1803	28.1977	28.031	29.1291	29.1083	29.2779	29.197				By MS/MS	By MS/MS	By MS/MS	By MS/MS	By MS/MS	By MS/MS	By MS/MS	By MS/MS	+	M_S	MAG:	11	11	11	80.4	80.4	80.4	16.642	0	115.72	40112000000	100	11	11	11	7	7	8	6	10	11	10	8	3775200000	79492000	101990000	97959000	86006000	684810000
29.2643	29.1668	29.2311	29.1159	29.995	30.1135	30.2515	30.2605				By MS/MS	By MS/MS	By MS/MS	By MS/MS	By MS/MS	By MS/MS	By MS/MS	By MS/MS	+	M_S	MAG:	17	17	17	48	48	48	29.447	0	62.635	124260000000	143	17	17	17	14	14	13	12	16	15	14	12	7354200000	190360000	247710000	238560000	196980000	1135400000
29.8112	29.7724	29.6302	29.7503	30.3268	30.339	30.3938	30.4408				By MS/MS	By MS/MS	By MS/MS	By MS/MS	By MS/MS	By MS/MS	By MS/MS	By MS/MS	+	M_S	MAG:	21	20	20	65.8	63.9	63.9	40.12	0	323.31	142380000000	281	21	20	20	19	19	19	19	19	18	18	19	5933100000	218990000	303060000	260980000	245120000	984690000
30.5716	30.4808	30.7131	30.5505	29.6534	29.6822	29.7101	29.4848				By MS/MS	By MS/MS	By MS/MS	By MS/MS	By MS/MS	By MS/MS	By MS/MS	By MS/MS	+	M_S	MAG:	19	19	19	83.8	83.8	83.8	26.307	0	197.97	81690000000	198	19	19	19	17	16	16	15	14	12	13	13	5345600000	411840000	504390000	562970000	353260000	677070000
24.1974	23.4165	23.6736	24.1923	26.969	27.3231	27.6923	27.7316				By MS/MS	By MS/MS	By MS/MS	By MS/MS	By MS/MS	By MS/MS	By MS/MS	By MS/MS	+	M_S	MAG:	9	9	9	44.9	44.9	44.9	26.599	0	179.26	8533300000	47	9	9	9	2	2	2	2	8	7	9	8	523640000	2765100	1175400	3109600	3161300	65039000
29.1954	29.1579	29.2088	29.2593	28.4646	28.6623	28.5249	28.5968				By MS/MS	By MS/MS	By MS/MS	By MS/MS	By MS/MS	By MS/MS	By MS/MS	By MS/MS	+	M_S	MAG:	12	12	12	76.4	76.4	76.4	19.017	0	71.954	27591000000	114	12	12	12	10	12	12	10	10	10	10	10	2324800000	98001000	345220000	291520000	118750000	384510000
26.5292	26.5892	26.4227	26.2184	27.7895	28.1772	28.1301	28.0503				By MS/MS	By MS/MS	By MS/MS	By MS/MS	By MS/MS	By MS/MS	By MS/MS	By MS/MS	+	M_S	MAG:	13	13	13	46.6	46.6	46.6	37.489	0	150.84	14677000000	64	13	13	13	4	4	6	3	13	12	10	11	554100000	7603000	10257000	14958000	6204300	112370000
28.2062	28.1907	28.1867	28.0755	28.723	28.7121	28.8457	28.8245				By MS/MS	By MS/MS	By MS/MS	By MS/MS	By MS/MS	By MS/MS	By MS/MS	By MS/MS	+	M_S	MAG:	20	20	20	66.2	66.2	66.2	36.112	0	248.31	40419000000	121	20	20	20	12	12	14	11	16	18	17	15	1607200000	52696000	49908000	82143000	41594000	319510000
26.9926	27.1258	27.0203	27.1654	25.3783	25.4428	25.8347	25.6512				By MS/MS	By MS/MS	By MS/MS	By MS/MS	By MS/MS	By MS/MS	By MS/MS	By MS/MS	+	M_S	MAG:	14	14	14	44.3	44.3	44.3	42.899	0	82.841	6908500000	74	14	14	14	12	11	12	11	8	7	7	6	267240000	29716000	47543000	39077000	38942000	20661000
24.602	24.9502	24.1814	24.7995	26.8765	27.1086	26.9851	27.1741				NA	By matching	By matching	By matching	By MS/MS	By MS/MS	By MS/MS	By MS/MS	+	M_S	MAG:	7	7	7	80.9	80.9	80.9	12.751	0	39.259	6422100000	22	7	7	7	0	1	1	3	7	4	6	6	848690000	0	7816200	2416000	8365700	143610000
24.8656	25.9369	25.8398	25.1178	29.0847	28.9391	28.9715	29.061				By MS/MS	By MS/MS	By MS/MS	By MS/MS	By MS/MS	By MS/MS	By MS/MS	By MS/MS	+	M_S	MAG:	29	29	29	62.9	62.9	62.9	60.713	0	323.31	48659000000	150	29	29	29	7	9	10	5	25	24	26	25	726690000	2695000	3668900	2893900	2007600	152190000
28.937	28.8805	28.8351	28.8654	29.2942	29.3796	29.357	29.4373				By MS/MS	By MS/MS	By MS/MS	By MS/MS	By MS/MS	By MS/MS	By MS/MS	By MS/MS	+	M_S	MAG:	28	28	28	66.7	66.7	66.7	52.443	0	323.31	89023000000	254	28	28	28	22	23	22	19	25	25	25	23	2114800000	87150000	103460000	98292000	93627000	333330000
30.0496	30.0572	30.112	30.1355	29.7639	29.7565	29.805	29.7752				By MS/MS	By MS/MS	By MS/MS	By MS/MS	By MS/MS	By MS/MS	By MS/MS	By MS/MS			MAG:	76	76	76	82.1	82.1	82.1	109.57	0	323.31	356010000000	761	76	76	76	62	60	62	60	67	63	63	61	4274700000	214740000	297630000	274250000	229500000	697070000
26.5851	26.5433	26.5215	26.3956	27.406	27.2592	27.4794	27.4936				By MS/MS	By MS/MS	By MS/MS	By MS/MS	By MS/MS	By MS/MS	By MS/MS	By MS/MS	+	M_S	MAG:	8	8	8	51.5	51.5	51.5	26.042	0	46.414	11581000000	37	8	8	8	4	3	3	3	5	8	8	6	508400000	8492600	11239000	10772000	7329100	74385000
25.4842	25.1907	25.6524	25.4388	26.7242	26.8854	26.7819	26.7645				By MS/MS	By MS/MS	By MS/MS	By MS/MS	By MS/MS	By MS/MS	By MS/MS	By MS/MS	+	M_S	MAG:	10	10	10	40.5	40.5	40.5	19.845	0	17.558	7366900000	52	10	10	10	6	3	5	6	6	10	9	6	638010000	14191000	11117000	18118000	11572000	88742000
29.902	29.9027	30.1301	29.9835	29.1576	29.0994	29.2355	29.1908				By MS/MS	By MS/MS	By MS/MS	By MS/MS	By MS/MS	By MS/MS	By MS/MS	By MS/MS	+	M_S	MAG:	7	7	7	42.4	42.4	42.4	19.253	0	30.526	31199000000	57	7	7	7	7	5	6	5	6	5	6	6	2907000000	234500000	315490000	345710000	258070000	312180000
29.4875	29.3319	29.5627	29.4014	30.3925	30.6352	30.7042	30.6751				By MS/MS	By MS/MS	By MS/MS	By MS/MS	By MS/MS	By MS/MS	By MS/MS	By MS/MS	+	M_S	MAG:	12	12	12	60.2	60.2	60.2	21.094	0	114.29	74857000000	108	12	12	12	9	8	8	8	12	10	9	10	2396100000	66495000	76501000	87058000	69235000	481850000
26.8407	27.17	26.8854	27.3084	28.6735	28.7959	28.9098	28.6355				By MS/MS	By MS/MS	By MS/MS	By MS/MS	By MS/MS	By MS/MS	By MS/MS	By MS/MS	+	M_S	MAG:	10	10	10	33.1	33.1	33.1	44.675	0	75.619	31929000000	88	10	10	10	6	6	6	6	7	9	8	9	1213700000	17434000	27558000	26215000	26467000	207290000
25.8445	26.3147	26.4607	26.4189	28.2839	28.2187	28.4147	28.5476				By MS/MS	By MS/MS	By MS/MS	By MS/MS	By MS/MS	By MS/MS	By MS/MS	By MS/MS	+	M_S	MAG:	7	7	7	47	47	47	13	0	29.59	14361000000	45	7	7	7	1	3	3	3	6	7	6	7	774390000	1847500	5178500	6282600	1351500	147750000
26.0892	26.4382	25.8926	26.1817	27.7414	27.7684	27.8753	28.0171				By MS/MS	By MS/MS	By MS/MS	By MS/MS	By MS/MS	By MS/MS	By MS/MS	By MS/MS	+	M_S	MAG:	13	13	13	40	40	40	47.011	0	80.273	13066000000	62	13	13	13	5	5	5	6	10	12	12	11	328400000	2359600	3649200	1662000	2742800	48621000
25.2965	25.0487	25.1829	25.3558	26.8197	26.6051	26.7503	27.0893				By MS/MS	By MS/MS	By MS/MS	By MS/MS	By MS/MS	By MS/MS	By MS/MS	By MS/MS	+	M_S	MAG:	11	11	11	42.4	42.4	42.4	36.313	0	38.434	7178900000	52	11	11	11	3	3	3	3	11	10	9	11	342220000	4412500	4379400	6704100	5725800	65547000
26.1826	26.2182	26.3908	26.2516	27.1595	27.001	27.2333	27.176				By MS/MS	By MS/MS	By MS/MS	By MS/MS	By MS/MS	By MS/MS	By MS/MS	By MS/MS	+	M_S	MAG:	6	6	6	58.8	58.8	58.8	12.004	0	18.375	9637300000	27	6	6	6	3	4	5	4	6	6	6	6	918220000	28970000	45727000	43368000	28953000	189730000
30.6532	30.8463	30.8818	30.9202	29.9056	29.7943	29.7703	29.9567				By MS/MS	By MS/MS	By MS/MS	By MS/MS	By MS/MS	By MS/MS	By MS/MS	By MS/MS	+	M_S	MAG:	27	27	27	78.6	78.6	78.6	42.968	0	323.31	180230000000	342	27	27	27	25	23	25	25	23	23	23	22	4882100000	387750000	530080000	535760000	488580000	597810000
26.7679	27.1624	26.9644	27.088	28.2991	28.2978	28.5592	28.4797				By MS/MS	By MS/MS	By MS/MS	By MS/MS	By MS/MS	By MS/MS	By MS/MS	By MS/MS	+	M_S	MAG:	4	4	4	45.1	45.1	45.1	19.827	0	135.49	7263000000	23	4	4	4	2	2	2	2	4	3	4	3	324970000	2684500	9094400	3539900	4162200	68040000
29.8284	29.8091	29.972	29.9461	29.129	29.136	29.0809	29.2635				By MS/MS	By MS/MS	By MS/MS	By MS/MS	By MS/MS	By MS/MS	By MS/MS	By MS/MS	+	M_S	MAG:	18	18	18	58.1	58.1	58.1	34.091	0	109.88	81741000000	180	18	18	18	16	15	17	18	16	15	14	16	2475400000	170480000	211850000	230160000	210060000	336490000
25.3304	25.525	25.6683	25.5295	27.4142	27.2027	27.4373	27.8435				By MS/MS	By MS/MS	By MS/MS	By MS/MS	By MS/MS	By MS/MS	By MS/MS	By MS/MS	+	M_S	MAG:	6	6	6	42.6	42.6	42.6	17.025	0	30.955	9028900000	22	6	6	6	4	4	5	4	6	5	5	5	1128600000	14555000	26205000	32238000	20158000	228230000
24.9945	25.4928	24.6979	25.1052	27.4369	27.2889	27.2193	27.2507				NA	NA	NA	NA	By MS/MS	By MS/MS	By MS/MS	By MS/MS	+	M_S	MAG:	16	16	16	42.3	42.3	42.3	46.208	0	161.01	20162000000	89	16	16	16	0	0	0	0	16	15	15	15	589040000	0	0	0	0	124750000
26.9779	27.1644	27.1769	27.0527	26.3826	26.4621	26.401	26.4562				By MS/MS	By MS/MS	By MS/MS	By MS/MS	By MS/MS	By MS/MS	By MS/MS	By MS/MS	+	M_S	MAG:	14	14	14	30.9	30.9	30.9	41.262	0	27.341	11199000000	92	14	14	14	13	13	13	11	10	11	13	11	455230000	35834000	35687000	44469000	29607000	48364000
31.6105	31.681	31.5644	31.4072	32.4248	32.5247	32.5683	32.6558				By MS/MS	By MS/MS	By MS/MS	By MS/MS	By MS/MS	By MS/MS	By MS/MS	By MS/MS	+	M_S	MAG:	8	8	8	62.3	62.3	62.3	14.055	0	136.77	295440000000	199	8	8	8	6	7	6	7	8	7	7	8	48987000000	774170000	1110700000	983040000	864780000	9255900000
28.8049	28.7409	28.8571	28.6837	29.3471	29.3459	29.358	29.4614				By MS/MS	By MS/MS	By MS/MS	By MS/MS	By MS/MS	By MS/MS	By MS/MS	By MS/MS	+	M_S	MAG:	14	14	14	68.3	68.3	68.3	20.425	0	82.798	72659000000	123	14	14	14	10	10	9	11	14	13	13	11	3140500000	76697000	113090000	115070000	76493000	620120000
27.8623	28.3942	27.8577	28.1287	29.7902	29.7669	29.9541	30.0024				By MS/MS	By MS/MS	By MS/MS	By MS/MS	By MS/MS	By MS/MS	By MS/MS	By MS/MS	+	M_S	MAG:	26	26	26	65.2	65.2	65.2	40.29	0	236.23	118590000000	219	26	26	26	17	18	15	17	23	24	23	23	3033200000	29992000	62963000	31621000	40010000	534050000
29.5783	29.6677	29.667	29.6353	28.9142	29.1198	28.9884	28.9402				By MS/MS	By MS/MS	By MS/MS	By MS/MS	By MS/MS	By MS/MS	By MS/MS	By MS/MS	+	M_S	MAG:	26	26	26	74.2	74.2	74.2	46.414	0	274.92	69623000000	240	26	26	26	24	23	22	25	21	24	23	24	1234500000	86139000	125690000	87181000	118610000	157580000
29.2021	29.237	29.189	29.2809	28.7239	28.7347	28.8351	28.8174				By MS/MS	By MS/MS	By MS/MS	By MS/MS	By MS/MS	By MS/MS	By MS/MS	By MS/MS	+	M_S	MAG:	9	9	9	63.2	63.2	63.2	14.617	0	63.334	30740000000	110	9	9	9	8	7	7	8	8	7	7	6	1559300000	78811000	97411000	86351000	80378000	261710000
27.81	27.8635	28.0379	27.8482	28.7667	28.6508	28.6985	28.8479				By MS/MS	By MS/MS	By MS/MS	By MS/MS	By MS/MS	By MS/MS	By MS/MS	By MS/MS	+	M_S	MAG:	25	25	25	56.9	56.9	56.9	47.479	0	173.77	50470000000	199	25	25	25	18	18	20	19	22	23	24	21	1656200000	82807000	60909000	57370000	37727000	314960000
24.4761	24.0914	24.2547	24.0664	26.0233	26.0219	26.2294	26.5433				By matching	By matching	By matching	By MS/MS	By MS/MS	By MS/MS	By MS/MS	By MS/MS	+	M_S	MAG:	9	9	9	39.2	39.2	39.2	35.006	0	40.651	4160800000	40	9	9	9	3	2	2	3	9	7	7	7	81512000	1036500	1289500	1210000	1038400	11921000
27.9723	28.1825	28.1783	27.9322	26.422	26.8321	26.5819	26.7334				By MS/MS	By MS/MS	By MS/MS	By MS/MS	By MS/MS	By MS/MS	By MS/MS	By MS/MS	+	M_S	MAG:	9	9	9	48.7	48.7	48.7	30.505	0	83.884	6795600000	45	9	9	9	6	6	5	5	8	8	7	7	132290000	11081000	23110000	5455100	4615700	18015000
27.6581	27.7281	27.8247	27.7588	26.5403	26.3054	26.579	26.7296				By MS/MS	By MS/MS	By MS/MS	By MS/MS	By MS/MS	By MS/MS	By MS/MS	By MS/MS	+	M_S	MAG:	14	14	14	55.5	55.5	55.5	42.63	0	198.49	13050000000	82	14	14	14	12	9	7	10	9	8	9	9	351420000	32169000	33002000	35593000	32734000	33425000
25.0635	24.9269	25.2305	25.5244	23.4525	23.3043	23.5328	23.457				By MS/MS	By MS/MS	By MS/MS	By MS/MS	By MS/MS	By matching	By MS/MS	By MS/MS	+	M_S	MAG:	2	2	2	15.1	15.1	15.1	14.996	0	6.8327	575830000	9	2	2	2	2	2	2	2	2	1	2	1	63981000	5864400	9601100	7807200	8509100	5982700
29.6261	29.6225	29.6266	29.6974	29.1166	28.9863	29.0332	29.168				By MS/MS	By MS/MS	By MS/MS	By MS/MS	By MS/MS	By MS/MS	By MS/MS	By MS/MS	+	M_S	MAG:	23	23	23	65.3	65.3	65.3	44.102	0	323.31	93606000000	246	23	23	23	21	20	21	22	22	20	21	20	2558800000	139940000	207690000	157050000	153950000	326840000
27.6749	27.6234	27.666	27.5169	28.357	28.2913	28.329	28.5051				By MS/MS	By MS/MS	By MS/MS	By MS/MS	By MS/MS	By MS/MS	By MS/MS	By MS/MS	+	M_S	MAG:	14	14	14	61	61	61	28.235	0	105.65	29794000000	124	14	14	14	11	11	11	13	13	14	13	12	1498700000	50867000	69299000	62036000	39694000	245080000
30.9083	30.9843	31.0056	30.791	30.1229	30.274	30.187	30.1634				By MS/MS	By MS/MS	By MS/MS	By MS/MS	By MS/MS	By MS/MS	By MS/MS	By MS/MS	+	M_S	MAG:	23	23	23	73.3	73.3	73.3	41.097	0	285.05	153700000000	233	23	23	23	22	22	22	20	19	21	20	20	7309200000	427270000	642410000	589230000	373260000	981130000
26.002	25.9494	26.1941	26.0584	26.7089	26.7388	26.7389	26.7125				By MS/MS	By MS/MS	By MS/MS	By MS/MS	By MS/MS	By MS/MS	By MS/MS	By MS/MS	+	M_S	MAG:	15	15	15	53.3	53.3	53.3	40.806	0	36.309	7965900000	62	15	15	15	6	8	5	6	11	13	15	10	145730000	3103900	5208500	5195400	5052600	16723000
29.6832	29.9348	29.9025	29.497	31.4145	31.2169	31.3133	31.1263				By MS/MS	By MS/MS	By MS/MS	By MS/MS	By MS/MS	By MS/MS	By MS/MS	By MS/MS	+	M_S	MAG:	17	17	17	73.1	73.1	73.1	35.529	0	323.31	241540000000	263	17	17	17	11	10	10	13	15	16	16	16	8303500000	136100000	137700000	153050000	111430000	1658300000
24.5997	24.4314	24.5073	24.8308	25.7865	26.0968	25.9542	26.0066				By MS/MS	By MS/MS	By MS/MS	By MS/MS	By MS/MS	By MS/MS	By MS/MS	By MS/MS	+	M_S	MAG:	7	7	7	35.7	35.7	35.7	27.437	0	25.935	3027600000	30	7	7	7	2	2	3	4	5	4	6	7	117260000	2464900	2375300	2130900	2688000	12694000
28.0359	27.8362	27.8434	27.7945	26.7501	26.5901	26.7771	26.4179				By MS/MS	By MS/MS	By MS/MS	By MS/MS	By MS/MS	By MS/MS	By MS/MS	By MS/MS	+	M_S	MAG:	8	8	8	33.2	33.2	33.2	30.862	0	54.574	6196900000	39	8	8	8	7	7	8	6	6	6	6	5	359980000	33983000	43459000	36790000	31461000	61829000
28.0007	27.9989	28.1201	28.0234	28.4565	28.4733	28.4044	28.4775				By MS/MS	By MS/MS	By MS/MS	By MS/MS	By MS/MS	By MS/MS	By MS/MS	By MS/MS	+	M_S	MAG:	14	14	14	66.8	66.8	66.8	34.164	0	316.16	39158000000	116	14	14	14	11	11	10	10	11	12	12	12	1016200000	30848000	35688000	40626000	37307000	145210000
29.7368	30.5366	30.1396	29.9227	32.2384	32.438	32.2488	32.3324				By MS/MS	By MS/MS	By MS/MS	By MS/MS	By MS/MS	By MS/MS	By MS/MS	By MS/MS	+	M_S	MAG:	8	8	8	72.8	72.8	72.8	11.065	0	169.87	173770000000	76	8	8	8	4	6	4	5	8	8	8	8	26688000000	192050000	319190000	229520000	194220000	5021900000
27.5373	27.0871	27.2304	27.2799	29.7299	29.5257	29.043	29.456				By MS/MS	By MS/MS	By MS/MS	By MS/MS	By MS/MS	By MS/MS	By MS/MS	By MS/MS	+	M_S	MAG:	17	17	17	87.1	87.1	87.1	14.693	0	136.86	35816000000	101	17	17	17	5	7	7	6	17	15	16	12	3357400000	26537000	26202000	10723000	6503400	665840000
29.1977	29.3801	29.4227	29.2438	30.0788	30.209	30.1426	30.2844				By MS/MS	By MS/MS	By MS/MS	By MS/MS	By MS/MS	By MS/MS	By MS/MS	By MS/MS	+	M_S	MAG:	12	12	12	57.3	57.3	57.3	32.136	0	323.31	92879000000	159	12	12	12	10	10	10	10	12	10	12	12	4044000000	99780000	155920000	151150000	130670000	705250000
27.1751	26.8676	26.7335	26.6421	28.9298	29.1871	29.492	29.6445				By MS/MS	By MS/MS	By MS/MS	By MS/MS	By MS/MS	By MS/MS	By MS/MS	By MS/MS	+	M_S	MAG:	9	9	9	49.7	49.7	49.7	18.946	0	129.22	28466000000	54	9	9	9	5	3	2	6	7	8	7	5	2965600000	68143000	19990000	10146000	79071000	728920000
30.4417	30.083	30.192	30.1466	32.3859	32.0359	31.7961	31.9503				By MS/MS	By MS/MS	By MS/MS	By MS/MS	By MS/MS	By MS/MS	By MS/MS	By MS/MS	+	M_S	MAG:	9	9	9	43.8	43.8	43.8	17.829	0	79.559	124140000000	88	9	9	9	5	6	7	6	7	8	8	9	30112000000	450520000	542620000	516130000	446060000	6085700000
24.2513	25.4972	24.9948	24.3705	28.4638	28.2677	28.5632	28.5997				By MS/MS	By MS/MS	By MS/MS	By MS/MS	By MS/MS	By MS/MS	By MS/MS	By MS/MS	+	M_S	MAG:	5	5	5	52	52	52	10.886	0	218.89	11703000000	28	5	5	5	1	1	1	1	5	4	5	5	2126500000	4102500	5161000	6175500	2371000	412910000
26.3364	26.0175	25.412	26.0187	28.4469	28.413	28.7521	28.4652				By MS/MS	By MS/MS	By MS/MS	By MS/MS	By MS/MS	By MS/MS	By MS/MS	By MS/MS	+	M_S	MAG:	5	5	5	76.6	76.6	76.6	7.1283	0	6.0131	9650900000	19	5	5	5	2	2	3	2	3	4	3	2	1780600000	114450000	24288000	168730000	19045000	241100000
24.7566	24.9383	23.8048	25.0181	28.1695	28.0357	28.1251	28.335				By MS/MS	By MS/MS	By MS/MS	By MS/MS	By MS/MS	By MS/MS	By MS/MS	By MS/MS	+	M_S	MAG:	5	5	5	46.9	46.9	46.9	11.416	0	12.725	12452000000	30	5	5	5	1	1	1	1	4	5	4	4	1494500000	24752000	27337000	22711000	22433000	156760000
30.1135	30.4567	30.4349	30.1769	31.6098	31.5404	31.5591	31.3892				By MS/MS	By MS/MS	By MS/MS	By MS/MS	By MS/MS	By MS/MS	By MS/MS	By MS/MS	+	M_S	MAG:	5	5	5	45.9	45.9	45.9	16.256	0	130.62	162800000000	294	5	5	5	5	5	5	5	5	5	5	5	25691000000	432010000	522130000	697840000	554610000	5133100000
27.9363	27.8043	27.7027	27.8942	28.4712	28.4959	28.546	28.553				By MS/MS	By MS/MS	By MS/MS	By MS/MS	By MS/MS	By MS/MS	By MS/MS	By MS/MS	+	M_S	MAG:	18	18	18	78.8	78.8	78.8	29.83	0	202.06	42441000000	112	18	18	18	11	11	10	11	17	17	16	16	1768900000	47683000	65564000	47681000	50660000	324190000
29.3634	29.2852	29.1744	29.2704	29.8491	29.7816	29.8969	29.8963				By MS/MS	By MS/MS	By MS/MS	By MS/MS	By MS/MS	By MS/MS	By MS/MS	By MS/MS	+	M_S	MAG:	23	23	23	74.4	74.4	74.4	46.899	0	323.31	130830000000	235	23	23	23	17	17	14	15	21	20	20	20	3757100000	147410000	201030000	166970000	124900000	714430000
30.1864	30.1807	30.2358	30.1363	30.6999	30.621	30.6243	30.7656				By MS/MS	By MS/MS	By MS/MS	By MS/MS	By MS/MS	By MS/MS	By MS/MS	By MS/MS	+	M_S	MAG:	23	23	23	66.9	66.9	66.9	42.478	0	323.31	99373000000	212	23	23	23	15	15	12	18	17	20	19	20	4581500000	157570000	141630000	391270000	390130000	710490000
27.3951	27.3678	27.4473	27.336	28.1134	28.0435	28.3057	28.247				By MS/MS	By MS/MS	By MS/MS	By MS/MS	By MS/MS	By MS/MS	By MS/MS	By MS/MS	+	M_S	MAG:	8	8	8	50.4	50.4	50.4	14.336	0	23.32	14548000000	67	8	8	8	5	7	5	5	8	8	8	7	2319400000	85338000	136240000	81950000	66043000	416340000
28.8142	28.9846	29.1526	28.9263	30.0995	29.9161	30.109	30.1814				By MS/MS	By MS/MS	By MS/MS	By MS/MS	By MS/MS	By MS/MS	By MS/MS	By MS/MS	+	M_S	MAG:	14	14	14	76.1	76.1	76.1	22.087	0	263.27	114540000000	180	14	14	14	9	10	11	11	12	11	11	14	8096800000	169100000	203660000	126580000	176810000	1546200000
24.8636	25.0117	24.9181	24.5466	26.2884	26.4498	26.6252	26.7091				By MS/MS	By MS/MS	By MS/MS	By MS/MS	By MS/MS	By MS/MS	By MS/MS	By MS/MS	+	M_S	MAG:	8	8	8	44	44	44	19.521	0	18.978	5695200000	28	8	8	8	4	3	1	2	5	6	8	6	369690000	7454700	6964200	3275800	2887900	54404000
26.1527	26.4175	26.5479	26.6795	27.8719	28.0008	28.0334	28.1781				By MS/MS	By MS/MS	By MS/MS	By MS/MS	By MS/MS	By MS/MS	By MS/MS	By MS/MS	+	M_S	MAG:	8	8	8	42.9	42.9	42.9	34.866	0	43.58	17374000000	48	8	8	8	5	3	4	4	8	8	8	8	1035200000	9419500	25540000	23097000	20442000	177540000
25.0378	24.5423	24.7866	25.3352	27.0556	27.1298	27.2964	27.4209				By matching	By MS/MS	By MS/MS	By MS/MS	By MS/MS	By MS/MS	By MS/MS	By MS/MS	+	M_S	MAG:	8	8	8	50.9	50.9	50.9	17.771	0	18.835	8102200000	38	8	8	8	1	1	2	1	8	7	6	6	903250000	3463400	3963200	8250400	3994600	139480000
26.9051	26.8554	26.8197	26.7762	27.3852	27.5367	27.4862	27.6117				By MS/MS	By MS/MS	By MS/MS	By MS/MS	By MS/MS	By MS/MS	By MS/MS	By MS/MS	+	M_S	MAG:	15	15	15	52.4	52.4	52.4	33.432	0	54.541	16087000000	75	15	15	15	11	8	10	8	13	11	10	10	759700000	37789000	43088000	39015000	34538000	139180000
30.0278	29.8242	29.9738	30.2456	24.0369	25.3576	23.033	23.76				By MS/MS	By MS/MS	By MS/MS	By MS/MS	By MS/MS	By matching	By matching	NA	+	M_S	MAG:	3	3	3	9.7	9.7	9.7	32.562	0	3.5136	5275100000	13	3	3	3	3	3	3	3	1	1	1	0	381390000	2108600	3369200	3714200	372200000	1961200
33.1486	33.2569	33.4224	33.0299	31.8471	31.6892	31.6577	32.0129				By MS/MS	By MS/MS	By MS/MS	By MS/MS	By MS/MS	By MS/MS	By MS/MS	By MS/MS	+	M_S	MAG:	18	18	18	40.4	40.4	40.4	66.873	0	287.48	99433000000	140	18	18	18	16	15	12	13	12	10	11	11	544740000	86698000	111990000	52690000	84464000	43976000
30.6993	30.5623	30.4965	30.6223	29.9909	29.8204	29.9245	29.9362				By MS/MS	By MS/MS	By MS/MS	By MS/MS	By MS/MS	By MS/MS	By MS/MS	By MS/MS	+	M_S	MAG:	14	14	14	76.3	76.3	76.3	16.141	0	222.55	114600000000	219	14	14	14	12	12	13	13	13	14	14	13	8661400000	619920000	656580000	640890000	487880000	907930000
30.0304	30.0895	30.2199	30.0318	29.2859	29.3756	29.3096	29.4697				By MS/MS	By MS/MS	By MS/MS	By MS/MS	By MS/MS	By MS/MS	By MS/MS	By MS/MS	+	M_S	MAG:	28	28	28	76.8	76.8	76.8	44.54	0	323.31	111190000000	279	28	28	28	21	25	22	24	23	22	21	21	3723400000	241370000	504390000	282720000	252640000	445640000
26.0983	26.6955	26.3718	26.8134	28.469	28.5987	28.8154	28.7296				By MS/MS	By MS/MS	By MS/MS	By MS/MS	By MS/MS	By MS/MS	By MS/MS	By MS/MS	+	M_S	MAG:	11	11	11	60.9	60.9	60.9	25.857	0	52.378	28871000000	55	11	11	11	4	6	5	4	10	10	10	8	1686100000	8389900	52255000	19522000	11126000	344210000
27.0803	26.7657	26.3113	26.9928	24.7442	24.4299	24.5274	24.4602				By MS/MS	By MS/MS	By MS/MS	By MS/MS	By MS/MS	By MS/MS	By MS/MS	By MS/MS	+	M_S	MAG:	8	8	8	40.9	40.9	40.9	31.557	0	44.566	2380200000	33	8	8	8	4	4	6	5	4	4	4	4	166840000	12517000	23938000	15607000	20802000	11847000
26.8818	26.4751	26.8817	26.9456	28.1939	28.0769	28.2401	28.1485				By MS/MS	By MS/MS	By MS/MS	By MS/MS	By MS/MS	By MS/MS	By MS/MS	By MS/MS	+	M_S	MAG:	12	12	12	54.2	54.2	54.2	29.118	0	108.5	13307000000	52	12	12	12	4	4	5	4	10	10	9	8	788590000	17889000	21355000	23859000	22230000	159330000
31.0414	30.9088	30.9612	30.9809	30.6261	30.597	30.5651	30.6226				By MS/MS	By MS/MS	By MS/MS	By MS/MS	By MS/MS	By MS/MS	By MS/MS	By MS/MS			MAG:	51	51	51	75.8	75.8	75.8	72.429	0	323.31	387850000000	687	51	51	51	43	44	45	42	48	48	45	46	6012000000	364490000	470020000	485480000	419600000	861250000
29.1019	29.1751	29.2959	29.3419	30.065	30.266	30.3476	30.3352				By MS/MS	By MS/MS	By MS/MS	By MS/MS	By MS/MS	By MS/MS	By MS/MS	By MS/MS	+	M_S	MAG:	23	23	23	52.4	52.4	52.4	56.643	0	171.2	38119000000	123	23	23	23	9	12	11	8	21	19	19	17	1282800000	61754000	72305000	65701000	59756000	196050000
34.0653	33.9975	33.959	34.0117	33.5154	33.6054	33.6054	33.6422				By MS/MS	By MS/MS	By MS/MS	By MS/MS	By MS/MS	By MS/MS	By MS/MS	By MS/MS	+	M_S	MAG:	23	23	23	90	90	90	26.415	0	323.31	1548500000000	815	23	23	23	22	22	18	22	22	21	22	23	83058000000	3090600000	6066300000	4556400000	3432900000	11521000000
29.9567	30.0389	30.0912	30.107	30.6668	30.5704	30.5721	30.5263				By MS/MS	By MS/MS	By MS/MS	By MS/MS	By MS/MS	By MS/MS	By MS/MS	By MS/MS	+	M_S	MAG:	30	30	30	74.4	74.4	74.4	44.354	0	323.31	258090000000	355	30	30	30	23	23	23	24	27	25	27	28	7167300000	224280000	284210000	319720000	266290000	1250900000
30.8711	30.9531	30.9017	30.9045	29.962	29.6467	29.9163	29.5903				By MS/MS	By MS/MS	By MS/MS	By MS/MS	By MS/MS	By MS/MS	By MS/MS	By MS/MS	+	M_S	MAG:	4	4	4	12.3	12.3	12.3	43.13	0	42.974	54687000000	65	4	4	4	3	4	4	4	4	3	4	3	6835800000	306700000	744260000	647500000	638920000	1215700000
28.664	28.5432	28.7178	28.3061	29.7281	29.7199	29.9014	29.9273				By MS/MS	By MS/MS	By MS/MS	By MS/MS	By MS/MS	By MS/MS	By MS/MS	By MS/MS	+	M_S	MAG:	10	10	10	69.8	69.8	69.8	20.062	0	207.52	73278000000	112	10	10	10	9	9	10	8	10	10	10	9	5215300000	108190000	110110000	129360000	79122000	906550000
27.0675	27.241	26.6976	26.8526	28.329	28.479	28.4338	28.4766				By MS/MS	By MS/MS	By MS/MS	By MS/MS	By MS/MS	By MS/MS	By MS/MS	By MS/MS	+	M_S	MAG:	19	17	17	60	57.9	57.9	39.048	0	164.31	27879000000	114	19	17	17	9	10	9	9	16	16	16	16	811330000	10381000	17232000	8618000	11775000	154640000
27.7493	28.101	27.9724	28.0391	26.0277	26.5895	26.3848	26.2709				By MS/MS	By MS/MS	By MS/MS	By MS/MS	By MS/MS	By MS/MS	By MS/MS	By MS/MS	+	M_S	MAG:	4	4	4	43.4	43.4	43.4	14.824	0	44.048	3677000000	28	4	4	4	4	3	4	4	3	4	4	3	711180000	24534000	110160000	118230000	102730000	62781000
31.0624	31.2263	31.2702	31.1716	30.4314	30.1814	30.3964	30.2632				By MS/MS	By MS/MS	By MS/MS	By MS/MS	By MS/MS	By MS/MS	By MS/MS	By MS/MS	+	M_S	MAG:	17	17	17	41.8	41.8	41.8	41.183	0	49.776	27432000000	78	NA	NA	NA	10	11	12	11	10	11	11	11	1423000000	457070000	562170000	36185000	36735000	65050000
26.8196	26.8883	26.9197	26.9356	25.8715	26.0138	26.0601	25.7094				By MS/MS	By MS/MS	By MS/MS	By MS/MS	By MS/MS	By MS/MS	By MS/MS	By MS/MS	+	M_S	MAG:	11	11	11	43.9	43.9	43.9	37.661	0	79.915	6048100000	62	11	11	11	10	9	10	10	8	8	7	6	247500000	18766000	18385000	20260000	21851000	40846000
27.8784	27.545	27.5885	28.1382	29.6323	29.4839	29.8487	29.8235				By MS/MS	By MS/MS	By MS/MS	By MS/MS	By MS/MS	By MS/MS	By MS/MS	By MS/MS	+	M_S	MAG:	5	5	5	65.6	65.6	65.6	7.0682	0	74.47	49247000000	70	5	5	5	5	5	5	5	5	5	5	5	7178400000	75717000	41746000	83100000	309880000	1482400000
27.5933	27.4979	27.6258	27.509	27.9399	27.9662	27.9952	28.0246				By MS/MS	By MS/MS	By MS/MS	By MS/MS	By MS/MS	By MS/MS	By MS/MS	By MS/MS	+	M_S	MAG:	8	8	8	66.9	66.9	66.9	17.605	0	111.4	18947000000	41	8	8	8	6	6	6	6	8	6	7	8	2057200000	72645000	90710000	105760000	71996000	360550000
27.574	27.614	27.5433	27.567	26.8527	26.8497	26.7438	27.0273				By MS/MS	By MS/MS	By MS/MS	By MS/MS	By MS/MS	By MS/MS	By MS/MS	By MS/MS	+	M_S	MAG:	9	9	9	59.5	59.5	59.5	21.612	0	38.306	6965000000	44	9	9	9	5	9	8	7	7	6	7	6	435890000	21070000	39989000	33265000	28886000	65506000
30.3303	30.6257	30.2634	30.1945	32.0374	31.7787	31.6691	31.7256				By MS/MS	By MS/MS	By MS/MS	By MS/MS	By MS/MS	By MS/MS	By MS/MS	By MS/MS	+	M_S	MAG:	4	4	4	42.5	42.5	42.5	10.138	0	59.942	103120000000	66	4	4	4	4	3	4	4	3	4	3	3	33803000000	492830000	492880000	588230000	666330000	7485200000
24.1617	24.2932	25.3959	24.3209	27.807	28.2012	28.1318	27.9353				By matching	NA	By matching	By matching	By MS/MS	By MS/MS	By MS/MS	By MS/MS	+	M_S	MAG:	9	9	9	12.6	12.6	12.6	83.08	0	25.017	4726100000	19	9	9	9	1	0	1	1	5	8	5	5	147680000	120260	0	149790	94409	5751700
26.2687	26.2712	26.2175	26.0439	29.0614	28.7993	29.0891	28.1561				By MS/MS	By MS/MS	By MS/MS	By MS/MS	By MS/MS	By MS/MS	By MS/MS	By MS/MS	+	M_S	MAG:	15	15	15	57.9	57.9	57.9	32.255	0	69.66	22443000000	71	15	15	15	4	2	3	3	15	12	15	13	1153400000	9925600	16888000	14717000	11297000	231580000
24.4664	25.0024	24.0847	25.54	28.453	28.4027	28.5099	28.75				By MS/MS	By MS/MS	By MS/MS	By MS/MS	By MS/MS	By MS/MS	By MS/MS	By MS/MS	+	M_S	MAG:	28	28	28	52.1	52.1	52.1	67.195	0	323.31	40984000000	154	28	28	28	7	7	6	8	28	24	24	25	1270800000	3188000	5987300	2781500	11221000	238890000
27.8181	27.8684	27.8746	27.9147	27.3271	27.2855	27.453	27.2642				By MS/MS	By MS/MS	By MS/MS	By MS/MS	By MS/MS	By MS/MS	By MS/MS	By MS/MS	+	M_S	MAG:	7	7	7	35.6	35.6	35.6	39.432	0	179.72	8786000000	70	7	7	7	6	7	7	5	6	6	7	5	670830000	40922000	61392000	57903000	49933000	107480000
28.529	28.529	28.355	28.3384	29.2764	29.6073	29.5207	29.4023				By MS/MS	By MS/MS	By MS/MS	By MS/MS	By MS/MS	By MS/MS	By MS/MS	By MS/MS	+	M_S	MAG:	15	15	15	73.3	73.3	73.3	27.048	0	263.49	69239000000	128	15	15	15	10	11	10	10	13	15	13	13	2577100000	80823000	90337000	40650000	51416000	424030000
31.0312	31.0462	31.1711	30.9511	31.7267	31.8238	31.6344	31.7271				By MS/MS	By MS/MS	By MS/MS	By MS/MS	By MS/MS	By MS/MS	By MS/MS	By MS/MS	+	M_S	MAG:	32	32	32	78.8	78.8	78.8	45.499	0	323.31	547460000000	473	32	32	32	25	25	27	27	25	26	27	29	16709000000	478840000	648840000	614030000	534910000	2223800000
29.1094	29.1195	29.4086	29.3581	30.1722	30.1189	30.1443	30.1496				By MS/MS	By MS/MS	By MS/MS	By MS/MS	By MS/MS	By MS/MS	By MS/MS	By MS/MS	+	M_S	MAG:	13	13	13	57.4	57.4	57.4	31.684	0	315.86	98985000000	104	13	13	13	8	7	8	7	11	12	11	12	5532000000	90141000	108920000	117040000	91903000	1068600000
25.592	25.4385	25.8091	25.8046	26.8001	26.736	26.971	26.8009				By MS/MS	By MS/MS	By MS/MS	By MS/MS	By MS/MS	By MS/MS	By MS/MS	By MS/MS	+	M_S	MAG:	9	9	9	48.9	48.9	48.9	15.716	0	12.844	10559000000	48	9	9	9	7	7	6	3	9	9	9	8	814190000	16874000	23394000	17336000	15198000	171850000
30.4921	30.4096	30.5097	30.4162	31.0914	31.242	31.0101	31.0461				By MS/MS	By MS/MS	By MS/MS	By MS/MS	By MS/MS	By MS/MS	By MS/MS	By MS/MS	+	M_S	MAG:	25	25	24	72.8	72.8	70.9	42.397	0	323.31	295800000000	505	25	25	24	20	20	22	21	22	22	24	22	13523000000	445980000	657140000	724510000	645070000	2117100000
29.5685	29.6679	30.0093	29.7598	27.4249	27.688	27.2396	28.0132				By MS/MS	By MS/MS	By MS/MS	By MS/MS	By MS/MS	By MS/MS	By MS/MS	By MS/MS	+	M_S	MAG:	13	13	13	53.4	53.4	53.4	25.611	0	214.29	17862000000	106	13	13	13	12	12	13	12	8	10	9	8	462720000	44630000	70352000	44093000	63053000	34818000
30.4542	30.5615	30.6382	30.6733	29.8189	29.9622	29.9404	29.9563				By MS/MS	By MS/MS	By MS/MS	By MS/MS	By MS/MS	By MS/MS	By MS/MS	By MS/MS	+	M_S	MAG:	19	19	19	69.9	69.9	69.9	40.637	0	323.31	127830000000	231	19	19	19	17	18	17	17	16	17	17	18	4030900000	250720000	342190000	383250000	327330000	462070000
30.406	30.3866	30.4934	30.339	29.6274	29.6939	29.7562	29.8649				By MS/MS	By MS/MS	By MS/MS	By MS/MS	By MS/MS	By MS/MS	By MS/MS	By MS/MS	+	M_S	MAG:	25	25	25	81.3	81.3	81.3	44.293	0	323.31	153360000000	315	25	25	25	21	22	22	21	23	23	22	21	5438100000	375120000	415440000	391420000	367040000	762780000
28.8977	28.7021	28.6754	29.0013	27.7974	27.852	27.7645	27.943				By MS/MS	By MS/MS	By MS/MS	By MS/MS	By MS/MS	By MS/MS	By MS/MS	By MS/MS	+	M_S	MAG:	11	11	11	51.1	51.1	51.1	25.725	0	60.312	20137000000	76	11	11	11	9	9	9	9	8	8	8	8	997040000	59172000	117280000	69403000	69444000	131760000
25.5945	25.5485	25.4977	25.1922	26.7138	26.6667	26.6521	26.9574				By MS/MS	By MS/MS	By MS/MS	By MS/MS	By MS/MS	By MS/MS	By MS/MS	By MS/MS	+	M_S	MAG:	10	10	10	23.8	23.8	23.8	60.37	0	44.568	4926500000	49	10	10	10	4	5	4	4	8	9	7	7	130340000	6943100	10031000	9815600	9326500	16653000
25.7031	26.9991	26.4791	26.9931	30.1649	30.0439	29.8984	30.3553				By MS/MS	By MS/MS	By MS/MS	By MS/MS	By MS/MS	By MS/MS	By MS/MS	By MS/MS	+	M_S	MAG:	20	20	18	58.2	58.2	53.7	39.298	0	135.7	68548000000	107	20	20	18	3	5	6	5	16	16	17	18	2107400000	7979600	17708000	14472000	14514000	402530000
24.526	24.0718	24.7138	24.5266	26.2515	26.1638	26.4484	26.0652				By matching	By matching	By matching	NA	By MS/MS	By MS/MS	By MS/MS	By MS/MS	+	M_S	MAG:	5	5	5	18.8	18.8	18.8	29.571	0	8.8124	2550100000	17	5	5	5	1	1	1	0	5	5	4	5	131980000	1028300	1038500	1709500	0	24554000
30.386	30.5761	30.7183	30.5737	29.4087	29.6631	29.5462	29.6433				By MS/MS	By MS/MS	By MS/MS	By MS/MS	By MS/MS	By MS/MS	By MS/MS	By MS/MS	+	M_S	MAG:	40	40	40	78.5	78.5	78.5	61.305	0	323.31	96822000000	364	40	40	40	33	32	34	32	34	37	30	33	2142000000	176290000	251290000	200110000	197510000	155970000
27.8079	27.6516	27.818	27.7306	26.9463	27.0204	27.1591	27.1215				By MS/MS	By MS/MS	By MS/MS	By MS/MS	By MS/MS	By MS/MS	By MS/MS	By MS/MS	+	M_S	MAG:	24	24	24	69.4	69.4	69.4	58.184	0	298.66	17283000000	119	24	24	24	16	21	18	16	20	17	17	15	474310000	35959000	43133000	38252000	27473000	76783000
24.7231	23.6547	23.9958	23.3339	27.5081	27.2131	27.5545	27.2422				NA	By MS/MS	By MS/MS	By MS/MS	By MS/MS	By MS/MS	By MS/MS	By MS/MS	+	M_S	MAG:	6	6	6	51.3	51.3	51.3	13.766	0	34.557	5949600000	25	6	6	6	0	1	1	1	6	6	5	6	813830000	0	3614800	2919700	2967900	187870000
29.9698	29.9666	29.9163	30.0349	30.3769	30.4731	30.476	30.5627				By MS/MS	By MS/MS	By MS/MS	By MS/MS	By MS/MS	By MS/MS	By MS/MS	By MS/MS	+	M_S	MAG:	26	26	26	67.1	67.1	67.1	50.05	0	323.31	198730000000	324	26	26	26	22	20	19	19	23	22	23	23	4759300000	129160000	199160000	203280000	186110000	789150000
27.0052	27.7365	27.3806	27.4988	29.3482	29.3094	29.5299	29.8006				By MS/MS	By MS/MS	By MS/MS	By MS/MS	By MS/MS	By MS/MS	By MS/MS	By MS/MS	+	M_S	MAG:	16	16	16	65	65	65	34.197	0	153.6	29676000000	75	16	16	16	5	6	5	7	14	10	14	14	1605100000	8537100	15722000	11760000	68407000	293710000
26.1827	25.7541	26.2176	26.252	28.252	28.9233	28.3499	29.042				By matching	By MS/MS	By MS/MS	By MS/MS	By MS/MS	By MS/MS	By MS/MS	By MS/MS	+	M_S	MAG:	6	6	6	38.8	38.8	38.8	12.472	0	19.833	13011000000	45	6	6	6	2	3	2	1	5	5	5	6	1873000000	6770300	13551000	13510000	11020000	402240000
27.7819	27.756	27.8694	27.4268	26.4872	26.3426	26.6181	26.4303				By MS/MS	By MS/MS	By MS/MS	By MS/MS	By MS/MS	By MS/MS	By MS/MS	By MS/MS	+	M_S	MAG:	8	8	8	34.2	34.2	34.2	28.178	0	55.784	10981000000	51	8	8	8	8	7	8	7	7	7	7	8	915080000	83691000	115330000	111550000	67803000	117920000
30.3945	30.405	30.3112	30.1879	31.2606	31.4686	31.6036	31.7045				By MS/MS	By MS/MS	By MS/MS	By MS/MS	By MS/MS	By MS/MS	By MS/MS	By MS/MS	+	M_S	MAG:	9	9	9	63.3	63.3	63.3	14.159	0	28.399	181790000000	76	9	9	9	8	7	6	6	6	5	5	6	25890000000	556900000	536620000	529510000	390160000	3744700000
31.4218	31.4179	31.6473	31.6366	30.7306	30.6908	30.675	30.8319				By MS/MS	By MS/MS	By MS/MS	By MS/MS	By MS/MS	By MS/MS	By MS/MS	By MS/MS	+	M_S	MAG:	48	48	48	73	73	73	71.159	0	323.31	441550000000	613	48	48	48	39	37	41	40	40	38	34	39	6790400000	528670000	700210000	711650000	584370000	875580000
27.6656	27.7556	27.6146	27.6697	28.3765	28.5233	28.7375	28.6141				By MS/MS	By MS/MS	By MS/MS	By MS/MS	By MS/MS	By MS/MS	By MS/MS	By MS/MS	+	M_S	MAG:	23	23	23	60.1	60.1	60.1	50.702	0	289	47231000000	137	23	23	23	16	15	15	15	20	20	19	20	1419700000	34221000	57122000	58725000	56863000	230700000
26.7066	26.7604	26.7365	26.8219	27.2557	27.2662	27.2218	27.4153				By MS/MS	By MS/MS	By MS/MS	By MS/MS	By MS/MS	By MS/MS	By MS/MS	By MS/MS	+	M_S	MAG:	14	14	14	53.5	53.5	53.5	35.094	0	62.663	12983000000	75	14	14	14	13	10	11	8	13	10	13	13	402650000	12235000	14510000	16077000	12721000	70318000
27.8161	27.5128	27.5968	27.5108	28.5034	28.707	28.7931	28.5865				By MS/MS	By MS/MS	By MS/MS	By MS/MS	By MS/MS	By MS/MS	By MS/MS	By MS/MS	+	M_S	MAG:	12	12	12	73	73	73	16.127	0	82.819	29610000000	101	12	12	12	9	8	10	7	11	10	11	10	2473200000	63084000	75923000	68574000	52919000	442680000
24.3625	24.9688	24.9161	25.1937	27.7436	27.0092	27.3684	27.6062				NA	NA	NA	NA	By MS/MS	By MS/MS	By MS/MS	By MS/MS	+	M_S	MAG:	4	4	4	23.7	23.7	23.7	24.682	0	30.039	6766400000	20	4	4	4	0	0	0	0	3	3	3	4	486660000	0	0	0	0	110220000
24.5326	25.1004	24.1349	23.8734	27.1907	27.4054	27.6099	27.3974				NA	NA	NA	NA	By MS/MS	By MS/MS	By MS/MS	By MS/MS	+	M_S	MAG:	6	6	6	56.7	56.7	56.7	12.085	0	31.879	8980600000	23	6	6	6	0	0	0	0	5	6	6	6	1321400000	0	0	0	0	211410000
30.9205	30.8753	30.888	30.8198	30.4257	30.4145	30.5542	30.4834				By MS/MS	By MS/MS	By MS/MS	By MS/MS	By MS/MS	By MS/MS	By MS/MS	By MS/MS	+	M_S	MAG:	25	25	25	83.3	83.3	83.3	36.682	0	323.31	203310000000	306	25	25	25	22	23	23	23	21	20	20	20	7977600000	407720000	534270000	578080000	436400000	1064400000
28.2676	28.3165	28.2226	28.162	27.5399	27.6353	27.7086	27.7396				By MS/MS	By MS/MS	By MS/MS	By MS/MS	By MS/MS	By MS/MS	By MS/MS	By MS/MS	+	M_S	MAG:	21	21	21	49.6	49.6	49.6	54.747	0	323.31	46595000000	216	21	21	21	17	16	17	18	20	20	19	17	1491500000	100680000	122110000	117370000	106780000	216660000
27.8638	28.2811	27.8393	28.1979	23.2983	23.0523	24.43	24.5387				By MS/MS	By MS/MS	By MS/MS	By MS/MS	By MS/MS	By MS/MS	By MS/MS	By MS/MS	+	M_S	MAG:	7	7	7	30.1	30.1	30.1	31.26	0	21.819	5378600000	22	7	7	7	5	3	5	6	2	3	2	2	395190000	31654000	9789800	47807000	12472000	58239000
28.9045	28.7271	28.9811	28.8092	29.6678	29.6908	29.5197	29.7707				By MS/MS	By MS/MS	By MS/MS	By MS/MS	By MS/MS	By MS/MS	By MS/MS	By MS/MS	+	M_S	MAG:	10	10	10	62.7	62.7	62.7	19.321	0	120.6	37053000000	88	10	10	10	7	9	10	6	9	9	9	8	3062000000	129750000	184440000	121640000	107010000	542640000
28.1842	28.1682	28.3403	28.3766	27.4594	27.654	27.491	27.5663				By MS/MS	By MS/MS	By MS/MS	By MS/MS	By MS/MS	By MS/MS	By MS/MS	By MS/MS	+	M_S	MAG:	20	20	20	46	46	46	48.068	0	53.488	31417000000	131	20	20	20	15	17	15	17	15	15	13	14	846630000	68533000	78630000	92884000	70594000	114650000
24.3385	25.8189	25.1955	23.7987	29.4034	29.5483	29.8436	29.9012				By MS/MS	By MS/MS	By MS/MS	By MS/MS	By MS/MS	By MS/MS	By MS/MS	By MS/MS	+	M_S	MAG:	3	3	3	60.7	60.7	60.7	7.1134	0	6.4614	17063000000	24	3	3	3	2	2	2	2	3	3	3	2	5536000000	74318000	108580000	67652000	80212000	866150000
27.0624	27.0911	26.5757	26.8274	28.1944	28.492	28.5438	28.3562				By MS/MS	By MS/MS	By MS/MS	By MS/MS	By MS/MS	By MS/MS	By MS/MS	By MS/MS	+	M_S	MAG:	9	9	9	57.3	57.3	57.3	26.759	0	301.28	22122000000	52	9	9	9	3	3	4	3	7	8	8	8	2458000000	37474000	35005000	22519000	36471000	380740000
27.3561	27.8564	27.6986	27.1613	29.285	29.288	29.275	29.1144				By MS/MS	By MS/MS	By MS/MS	By MS/MS	By MS/MS	By MS/MS	By MS/MS	By MS/MS	+	M_S	MAG:	10	10	10	59.1	59.1	59.1	23.156	0	113.03	25688000000	50	10	10	10	3	4	5	5	7	8	9	9	1946600000	10950000	20653000	25468000	16667000	321160000
24.461	24.1324	24.4048	24.5839	25.8283	26.0491	25.6631	26.1516				By MS/MS	By matching	By MS/MS	By MS/MS	By MS/MS	By MS/MS	By MS/MS	By MS/MS	+	M_S	MAG:	4	4	4	26.6	26.6	26.6	21.75	0	14.335	2832000000	17	4	4	4	2	1	2	2	3	4	4	3	233600000	3035000	1135600	3954400	5004900	40856000
29.409	29.4855	29.44	29.4125	29.0888	29.1141	29.1951	29.1034				By MS/MS	By MS/MS	By MS/MS	By MS/MS	By MS/MS	By MS/MS	By MS/MS	By MS/MS			MAG:	21	21	21	60.3	60.3	60.3	43.42	0	323.31	91420000000	181	21	21	21	19	16	17	15	16	18	15	16	2600600000	142930000	188790000	163890000	104790000	362940000
31.4156	31.275	31.2738	31.2055	30.6242	30.4813	30.6521	30.7015				By MS/MS	By MS/MS	By MS/MS	By MS/MS	By MS/MS	By MS/MS	By MS/MS	By MS/MS	+	M_S	MAG:	11	11	11	47.7	47.7	47.7	26.054	0	43.914	39668000000	75	NA	NA	NA	10	8	8	8	9	9	9	9	2833400000	338640000	562420000	439170000	381270000	229330000
25.8918	24.2176	23.9397	24.4802	29.3635	29.2624	29.1785	29.0836				NA	NA	NA	NA	By MS/MS	By MS/MS	By MS/MS	By MS/MS	+	M_S	MAG:	6	6	6	29.9	29.9	29.9	22.062	0	8.3912	12358000000	14	6	6	6	0	0	0	0	4	5	5	3	1123400000	0	0	0	0	286540000
30.3813	30.4332	30.6343	30.5105	31.1018	31.2226	31.3056	31.2351				By MS/MS	By MS/MS	By MS/MS	By MS/MS	By MS/MS	By MS/MS	By MS/MS	By MS/MS	+	M_S	MAG:	62	62	62	57	57	57	139.48	0	323.31	121970000000	357	62	62	62	41	35	37	40	53	54	49	49	1299300000	35581000	21494000	47595000	39406000	106050000
27.0324	27.2803	27.2554	27.0941	28.1481	28.1709	28.269	27.9381				By MS/MS	By MS/MS	By MS/MS	By MS/MS	By MS/MS	By MS/MS	By MS/MS	By MS/MS	+	M_S	MAG:	16	16	16	60.1	60.1	60.1	31.219	0	102.65	19520000000	87	16	16	16	9	10	9	9	15	14	14	13	512180000	11087000	13386000	11852000	11417000	97819000
27.5721	27.533	27.2744	27.2721	26.1277	26.2629	26.4352	26.3838				By MS/MS	By MS/MS	By MS/MS	By MS/MS	By MS/MS	By MS/MS	By MS/MS	By MS/MS	+	M_S	MAG:	11	11	11	47.3	47.3	47.3	28.76	0	63.507	10002000000	72	11	11	11	9	9	11	10	10	9	9	9	612450000	55640000	71604000	63397000	55883000	71309000
29.9939	30.0038	30.167	30.1428	29.3608	29.2968	29.3997	29.5198				By MS/MS	By MS/MS	By MS/MS	By MS/MS	By MS/MS	By MS/MS	By MS/MS	By MS/MS	+	M_S	MAG:	53	53	20	66	66	35.7	156.2	0	323.31	119560000000	433	53	53	20	38	37	36	37	41	43	39	45	715490000	35528000	61823000	64473000	43123000	87040000
24.3482	23.8722	24.258	24.2582	25.4151	25.8293	25.6629	25.8136				NA	By MS/MS	By MS/MS	NA	By MS/MS	By MS/MS	By MS/MS	By MS/MS	+	M_S	MAG:	9	9	9	49.4	49.4	49.4	29.178	0	103.18	3206000000	29	9	9	9	0	1	1	0	7	6	7	6	141260000	0	0	0	0	25219000
24.9249	24.5684	24.7162	24.6799	27.173	27.0518	26.8848	27.9313				By MS/MS	By MS/MS	By matching	By MS/MS	By MS/MS	By MS/MS	By MS/MS	By MS/MS	+	M_S	MAG:	14	14	14	49	49	49	34.349	0	58.918	7131600000	37	14	14	14	3	4	2	2	8	9	9	10	218840000	610640	1957800	2775900	975180	28797000
30.4404	30.4842	30.5004	30.5401	28.9545	28.9642	29.3	29.4567				By MS/MS	By MS/MS	By MS/MS	By MS/MS	By MS/MS	By MS/MS	By MS/MS	By MS/MS	+	M_S	MAG:	10	10	10	50.3	50.3	50.3	34.695	0	121.72	50696000000	70	10	10	10	9	8	6	8	8	8	7	7	4208700000	317790000	446300000	433740000	410400000	450170000
25.5399	25.4291	25.761	25.5449	26.6262	26.3552	26.5021	26.4883				By MS/MS	By MS/MS	By MS/MS	By MS/MS	By MS/MS	By MS/MS	By MS/MS	By MS/MS	+	M_S	MAG:	14	14	14	36.4	36.4	36.4	39.927	0	81.788	7651900000	58	14	14	14	6	5	7	6	11	12	10	11	252410000	5372100	9084300	10100000	5806100	55137000
26.4262	26.4853	26.4533	26.3711	26.7874	26.9548	26.9221	26.9318				By MS/MS	By MS/MS	By MS/MS	By MS/MS	By MS/MS	By MS/MS	By MS/MS	By MS/MS	+	M_S	MAG:	14	14	14	59.9	59.9	59.9	31.078	0	159.59	12967000000	90	14	14	14	10	8	7	8	11	14	14	12	562230000	15034000	20895000	16428000	18239000	72645000
27.2131	27.2077	27.4088	27.4428	26.5265	26.5533	26.493	26.6687				By MS/MS	By MS/MS	By MS/MS	By MS/MS	By MS/MS	By MS/MS	By MS/MS	By MS/MS	+	M_S	MAG:	10	10	10	50.8	50.8	50.8	27.304	0	62.504	8476400000	78	10	10	10	7	9	6	7	9	8	9	9	171590000	8899300	14164000	15225000	12767000	22803000
30.1473	30.3307	30.4342	30.3051	29.6621	29.6256	29.5692	29.6886				By MS/MS	By MS/MS	By MS/MS	By MS/MS	By MS/MS	By MS/MS	By MS/MS	By MS/MS	+	M_S	MAG:	25	25	25	84.7	84.7	84.7	35.144	0	323.31	127840000000	250	25	25	25	21	20	23	22	22	24	22	20	5374800000	301750000	414730000	444570000	360490000	847820000
31.1915	31.5063	31.3464	31.3898	30.3935	30.3146	30.3527	30.6051				By MS/MS	By MS/MS	By MS/MS	By MS/MS	By MS/MS	By MS/MS	By MS/MS	By MS/MS	+	M_S	MAG:	11	11	11	95	95	95	15.968	0	140.49	60036000000	73	11	11	11	10	9	9	10	10	10	9	9	5658800000	342260000	119930000	355900000	342840000	1002200000
29.045	29.3093	29.2292	29.1193	29.8651	29.8229	29.9629	30.0057				By MS/MS	By MS/MS	By MS/MS	By MS/MS	By MS/MS	By MS/MS	By MS/MS	By MS/MS	+	M_S	MAG:	20	20	20	71.4	71.4	71.4	29.695	0	323.31	98169000000	190	20	20	20	15	15	14	15	19	18	17	18	3610100000	108530000	162700000	175840000	118910000	646830000
30.2856	30.3974	30.449	30.3008	29.5742	29.5222	29.5534	29.7934				By MS/MS	By MS/MS	By MS/MS	By MS/MS	By MS/MS	By MS/MS	By MS/MS	By MS/MS	+	M_S	MAG:	30	30	30	75.4	75.4	75.4	52.035	0	323.31	96512000000	261	30	30	30	25	24	23	24	24	25	23	24	1934900000	118220000	146810000	163740000	133170000	248860000
27.8257	28.003	27.7756	27.7174	29.3584	29.1755	29.0836	28.8328				By MS/MS	By MS/MS	By MS/MS	By MS/MS	By MS/MS	By MS/MS	By MS/MS	By MS/MS	+	M_S	MAG:	9	9	9	57.4	57.4	57.4	22.987	0	323.31	35591000000	88	9	9	9	6	8	5	6	7	8	7	6	4015400000	40474000	133380000	43980000	47637000	809830000
24.5088	25.7391	23.5324	24.2489	29.0674	29.5234	29.2226	29.2614				By MS/MS	By MS/MS	By MS/MS	By MS/MS	By MS/MS	By MS/MS	By MS/MS	By MS/MS	+	M_S	MAG:	21	21	21	63	63	63	44.872	0	206.08	43573000000	107	21	21	21	6	9	7	6	16	21	14	17	1860200000	3576700	27545000	3429300	4000500	392470000
29.882	29.8852	29.9839	29.992	30.5512	30.5854	30.8157	30.782				By MS/MS	By MS/MS	By MS/MS	By MS/MS	By MS/MS	By MS/MS	By MS/MS	By MS/MS	+	M_S	MAG:	20	20	20	81.8	81.8	81.8	19.276	0	279.59	177500000000	259	20	20	20	14	14	15	13	18	18	18	18	7366600000	232940000	293020000	283110000	238520000	1233500000
26.4368	26.2866	26.4706	26.1538	27.2272	27.5129	27.4835	27.2767				By MS/MS	By MS/MS	By MS/MS	By MS/MS	By MS/MS	By MS/MS	By MS/MS	By MS/MS	+	M_S	MAG:	14	14	14	88.2	88.2	88.2	18.694	0	137.67	17772000000	88	14	14	14	7	7	6	8	13	13	14	12	1111500000	17890000	24285000	16007000	20413000	182490000
25.6734	25.6274	25.636	25.4146	26.3878	26.7766	26.6795	26.7099				By MS/MS	By MS/MS	By MS/MS	By MS/MS	By MS/MS	By MS/MS	By MS/MS	By MS/MS	+	M_S	MAG:	13	13	13	31.2	31.2	31.2	48.054	0	44.521	6752800000	47	13	13	13	6	4	5	5	8	10	7	10	335640000	10999000	4946500	4079200	10256000	51181000
23.9882	23.9124	25.2018	24.5921	27.3944	27.5107	27.5261	27.7662				By MS/MS	By MS/MS	By matching	By MS/MS	By MS/MS	By MS/MS	By MS/MS	By MS/MS	+	M_S	MAG:	9	9	9	45	45	45	29.567	0	164.08	8927800000	41	9	9	9	3	2	1	3	8	7	7	7	436180000	2696000	3161500	2244800	4276200	90643000
24.3617	24.9859	24.5201	25.4128	27.1207	27.3147	27.4321	27.2966				NA	NA	NA	NA	By MS/MS	By MS/MS	By MS/MS	By MS/MS	+	M_S	MAG:	8	8	8	41.1	41.1	41.1	20.39	0	23.808	5475500000	22	8	8	8	0	0	0	0	8	6	6	5	274740000	0	0	0	0	59025000
28.3183	28.1536	27.99	28.301	29.1653	29.0196	29.0063	29.1907				By MS/MS	By MS/MS	By MS/MS	By MS/MS	By MS/MS	By MS/MS	By MS/MS	By MS/MS	+	M_S	MAG:	10	10	10	71.5	71.5	71.5	19.772	0	95.52	48950000000	134	10	10	10	8	7	8	8	10	10	10	9	1947600000	55571000	63231000	57124000	61537000	425480000
27.4139	27.1138	27.2584	27.471	28.1006	28.2552	28.1647	28.1948				By MS/MS	By MS/MS	By MS/MS	By MS/MS	By MS/MS	By MS/MS	By MS/MS	By MS/MS	+	M_S	MAG:	6	6	6	55.3	55.3	55.3	19.306	0	77.751	12443000000	40	6	6	6	5	5	6	2	6	5	5	5	469180000	17039000	23548000	26100000	3901000	73117000
30.7622	30.7988	30.9262	30.8527	30.4951	30.4504	30.4449	30.4394				By MS/MS	By MS/MS	By MS/MS	By MS/MS	By MS/MS	By MS/MS	By MS/MS	By MS/MS			MAG:	68	68	68	70.1	70.1	70.1	107.5	0	323.31	359890000000	756	68	68	68	53	56	60	56	58	62	60	55	4125300000	226500000	301150000	304450000	245070000	613520000
24.0939	23.7421	23.3365	23.2312	26.1615	26.5809	26.2478	27.1333				By MS/MS	By MS/MS	By MS/MS	By MS/MS	By MS/MS	By MS/MS	By MS/MS	By MS/MS	+	M_S	MAG:	11	11	11	41.5	41.5	41.5	42	0	55.856	6327700000	47	11	11	11	4	2	2	3	9	10	9	8	185070000	1543800	1268100	1160600	2067600	33547000
30.1696	30.1294	30.1308	30.1269	30.3031	30.2922	30.2642	30.2632				By MS/MS	By MS/MS	By MS/MS	By MS/MS	By MS/MS	By MS/MS	By MS/MS	By MS/MS			MAG:	14	14	14	90.3	90.3	90.3	16.06	0	182.26	146040000000	160	14	14	14	9	11	11	10	11	11	10	10	15523000000	503380000	943360000	649660000	679800000	2255300000
34.6293	34.6813	34.8498	34.6506	34.0613	34.0639	34.1291	34.1994				By MS/MS	By MS/MS	By MS/MS	By MS/MS	By MS/MS	By MS/MS	By MS/MS	By MS/MS	+	M_S	MAG:	19	19	19	54.8	54.8	54.8	24.278	0	323.31	2087100000000	704	19	19	19	18	18	18	18	18	16	17	16	140140000000	7976000000	10630000000	11578000000	9560200000	19940000000
26.1504	26.1706	26.2331	26.6396	27.9436	27.9756	27.5467	28.0377				By MS/MS	By MS/MS	By MS/MS	By MS/MS	By MS/MS	By MS/MS	By MS/MS	By MS/MS	+	M_S	MAG:	11	11	11	46.5	46.5	46.5	23.877	0	50.228	7173700000	43	11	11	11	4	2	5	4	8	7	8	6	174170000	4010800	920830	6488400	5526400	28945000
30.5827	30.6383	30.7843	30.654	31.3341	31.4001	31.4594	31.6533				By MS/MS	By MS/MS	By MS/MS	By MS/MS	By MS/MS	By MS/MS	By MS/MS	By MS/MS	+	M_S	MAG:	36	36	36	76.2	76.2	76.2	52.7	0	323.31	411170000000	515	36	36	36	28	25	27	30	31	33	33	31	8115000000	194670000	287470000	288660000	250220000	1284800000
27.4836	27.364	27.3614	27.0995	28.1965	28.1086	28.1285	28.1527				By MS/MS	By MS/MS	By MS/MS	By MS/MS	By MS/MS	By MS/MS	By MS/MS	By MS/MS	+	M_S	MAG:	10	10	10	40.4	40.4	40.4	32.469	0	62.117	11849000000	71	10	10	10	4	5	6	4	8	7	9	7	430260000	12626000	11058000	14037000	12008000	90287000
26.8097	26.8397	26.7623	26.8772	26.331	26.3467	26.2147	26.427				By MS/MS	By MS/MS	By MS/MS	By MS/MS	By MS/MS	By MS/MS	By MS/MS	By MS/MS	+	M_S	MAG:	13	13	13	41.9	41.9	41.9	38.665	0	40.19	7418300000	58	13	13	13	7	6	8	8	7	9	7	9	354420000	16426000	27040000	25754000	18185000	44334000
30.0381	30.03	30.0388	29.8857	28.9864	29.3392	29.14	29.2379				By MS/MS	By MS/MS	By MS/MS	By MS/MS	By MS/MS	By MS/MS	By MS/MS	By MS/MS	+	M_S	MAG:	13	13	13	45.4	45.4	45.4	37.506	0	42.093	12218000000	45	13	13	13	7	8	8	10	8	6	10	9	164170000	15095000	16814000	15305000	12365000	21940000
29.3442	29.3595	29.054	29.1645	25.772	25.1624	26.1645	26.7142				By MS/MS	By MS/MS	By MS/MS	By MS/MS	By MS/MS	By MS/MS	By MS/MS	By MS/MS	+	M_S	MAG:	14	14	14	67.3	67.3	67.3	29.518	0	116.35	12235000000	71	14	14	14	13	12	11	13	6	5	7	7	541390000	88867000	122200000	90951000	126210000	19478000
27.028	27.2782	27.1032	26.8383	27.9495	28.1243	28.0226	28.1501				By MS/MS	By MS/MS	By MS/MS	By MS/MS	By MS/MS	By MS/MS	By MS/MS	By MS/MS	+	M_S	MAG:	12	12	12	53.9	53.9	53.9	33.343	0	323.31	21287000000	88	12	12	12	11	8	9	10	12	12	12	10	1304100000	31741000	53999000	43020000	24590000	217610000
28.5163	28.4098	28.3553	28.7211	29.2797	29.3239	29.2754	29.3351				By MS/MS	By MS/MS	By MS/MS	By MS/MS	By MS/MS	By MS/MS	By MS/MS	By MS/MS	+	M_S	MAG:	11	11	11	74.4	74.4	74.4	18.3	0	88.998	33400000000	93	11	11	11	6	8	6	6	10	10	11	11	1673600000	10876000	14126000	39607000	17776000	352890000
25.0726	25.0517	24.9258	25.4922	26.2841	26.4171	26.4254	26.3697				NA	NA	NA	NA	By MS/MS	By MS/MS	By MS/MS	By MS/MS	+	M_S	MAG:	4	4	4	20	20	20	25.858	0	6.4677	2651600000	15	4	4	4	0	0	0	0	4	4	4	4	93322000	0	0	0	0	17126000
27.0975	27.2984	26.87	26.861	25.7312	25.8957	25.4571	25.6797				By MS/MS	By MS/MS	By MS/MS	By MS/MS	By MS/MS	By MS/MS	By MS/MS	By MS/MS	+	M_S	MAG:	11	11	11	62.3	62.3	62.3	23.522	0	49.526	7207200000	68	11	11	11	11	11	10	9	11	7	10	7	370640000	31116000	55207000	42427000	28255000	46465000
29.5624	29.5834	29.7986	29.2742	31.2969	31.4163	30.9022	31.5818				By MS/MS	By MS/MS	By MS/MS	By MS/MS	By MS/MS	By MS/MS	By MS/MS	By MS/MS	+	M_S	MAG:	8	8	8	48.6	48.6	48.6	12.127	0	17.722	115630000000	73	8	8	8	5	6	5	5	8	6	7	7	14309000000	160040000	225940000	139500000	158150000	2340700000
24.4243	24.1244	24.3082	22.5354	28.2436	28.5032	27.9558	28.3504				By MS/MS	By MS/MS	By MS/MS	By MS/MS	By MS/MS	By MS/MS	By MS/MS	By MS/MS	+	M_S	MAG:	12	12	12	65.2	65.2	65.2	31.429	0	309.43	22405000000	78	12	12	12	3	3	4	3	11	11	10	10	1315100000	5517100	6068400	6129100	3322700	250280000
27.9184	28.0443	28.0863	28.0096	28.5177	28.7069	28.7973	28.6669				By MS/MS	By MS/MS	By MS/MS	By MS/MS	By MS/MS	By MS/MS	By MS/MS	By MS/MS	+	M_S	MAG:	27	27	27	57.6	57.6	57.6	57.141	0	323.31	47943000000	206	27	27	27	21	23	21	21	23	24	24	24	1074900000	34027000	55403000	47318000	40245000	146510000
23.7915	24.8241	24.9275	24.3378	27.0372	26.8916	27.2712	27.1872				By MS/MS	By MS/MS	By MS/MS	By MS/MS	By MS/MS	By MS/MS	By MS/MS	By MS/MS	+	M_S	MAG:	34	33	33	51.7	50.6	50.6	99.273	0	222.62	15341000000	132	34	33	33	7	7	9	8	25	28	26	25	202760000	1409100	3015000	3734500	2735400	35727000
30.1214	30.1557	30.1589	30.0984	30.6772	30.7896	30.6728	30.9505				By MS/MS	By MS/MS	By MS/MS	By MS/MS	By MS/MS	By MS/MS	By MS/MS	By MS/MS	+	M_S	MAG:	16	16	16	79.6	79.6	79.6	25.688	0	323.31	187940000000	234	16	16	16	14	14	14	14	15	15	15	15	11488000000	372320000	488860000	421780000	418830000	1973400000
29.0561	29.4013	29.4867	29.172	30.2289	30.2312	30.2692	30.3551				By MS/MS	By MS/MS	By MS/MS	By MS/MS	By MS/MS	By MS/MS	By MS/MS	By MS/MS	+	M_S	MAG:	6	6	6	46.5	46.5	46.5	15.949	0	196.81	56243000000	69	6	6	6	4	4	5	5	5	6	6	5	4032500000	83788000	110200000	98431000	68631000	753490000
29.3516	29.0625	29.0188	29.0525	29.8496	29.8676	29.9704	29.9491				By MS/MS	By MS/MS	By MS/MS	By MS/MS	By MS/MS	By MS/MS	By MS/MS	By MS/MS	+	M_S	MAG:	17	17	17	58.7	58.7	58.7	32.296	0	323.31	93299000000	149	17	17	17	15	11	11	14	16	15	15	17	2353400000	83456000	67822000	73526000	68907000	339780000
24.5055	25.6022	25.0719	25.5651	27.5674	28.1797	27.8554	27.9522				By MS/MS	By MS/MS	By MS/MS	By MS/MS	By MS/MS	By MS/MS	By MS/MS	By MS/MS	+	M_S	MAG:	24	24	24	52.6	52.6	52.6	55.818	0	70.636	15404000000	94	24	24	24	4	6	3	5	18	20	17	21	338200000	1425900	2352000	1530900	2324400	42935000
29.7984	29.7694	29.7739	29.8123	29.568	29.6201	29.6161	29.6431				By MS/MS	By MS/MS	By MS/MS	By MS/MS	By MS/MS	By MS/MS	By MS/MS	By MS/MS			MAG:	39	39	39	82.8	82.8	82.8	49.259	0	323.31	115960000000	330	39	39	39	28	32	32	31	32	33	31	33	2207200000	103030000	129100000	127950000	101540000	322900000
29.0527	28.8762	29.005	28.8325	28.3516	28.3864	28.2978	28.4476				By MS/MS	By MS/MS	By MS/MS	By MS/MS	By MS/MS	By MS/MS	By MS/MS	By MS/MS	+	M_S	MAG:	24	24	24	63.7	63.7	63.7	57.971	0	323.31	48289000000	244	24	24	24	19	21	19	21	23	21	19	21	1013700000	115280000	146850000	81570000	63218000	132960000
28.7979	28.9456	29.112	29.0036	28.0486	28.2309	28.2581	28.2452				By MS/MS	By MS/MS	By MS/MS	By MS/MS	By MS/MS	By MS/MS	By MS/MS	By MS/MS	+	M_S	MAG:	20	20	20	83.7	83.7	83.7	32.961	0	323.31	45914000000	207	20	20	20	15	16	17	18	18	17	18	16	2147000000	139440000	89209000	257400000	158800000	305490000
25.6084	25.0193	26.0166	24.4086	21.6624	21.9282	21.7075	22.0862				NA	NA	NA	NA	By MS/MS	By MS/MS	By MS/MS	By MS/MS	+	M_S	MAG:	2	2	2	11	11	11	19.965	0.0045323	2.1564	87657000	5	2	2	2	0	0	0	0	1	1	2	1	2837400	0	0	0	0	433990
30.3492	30.2979	30.3613	30.4278	29.5371	29.7402	29.6621	29.848				By MS/MS	By MS/MS	By MS/MS	By MS/MS	By MS/MS	By MS/MS	By MS/MS	By MS/MS	+	M_S	MAG:	25	25	25	46.3	46.3	46.3	50.67	0	323.31	52613000000	155	25	25	25	18	18	16	17	19	22	20	18	2059300000	260290000	80970000	101140000	74789000	422510000
26.0542	26.2684	25.633	26.4431	27.9759	27.8928	27.6916	27.7819				By MS/MS	By MS/MS	By MS/MS	By MS/MS	By MS/MS	By MS/MS	By MS/MS	By MS/MS	+	M_S	MAG:	9	9	9	55	55	55	23.047	0	83.19	8052300000	41	9	9	9	4	4	2	4	6	9	8	6	268410000	3803200	5308200	1488700	4480700	66741000
30.4467	30.3107	30.4167	30.4132	29.8012	29.6728	29.893	29.9088				By MS/MS	By MS/MS	By MS/MS	By MS/MS	By MS/MS	By MS/MS	By MS/MS	By MS/MS	+	M_S	MAG:	20	20	20	56.2	56.2	56.2	41.85	0	323.31	134530000000	290	20	20	20	16	17	17	15	17	16	16	19	7404400000	455230000	502210000	590190000	476550000	1150700000
28.7221	28.8008	28.9014	28.8895	28.3242	28.4119	28.3559	28.4239				By MS/MS	By MS/MS	By MS/MS	By MS/MS	By MS/MS	By MS/MS	By MS/MS	By MS/MS	+	M_S	MAG:	29	29	29	88.7	88.7	88.7	43.268	0	323.31	74535000000	323	29	29	29	25	24	26	25	27	25	25	23	1990300000	126830000	193060000	156780000	165420000	340890000
33.2289	33.128	33.0993	33.077	32.6561	32.7136	32.7716	32.7705				By MS/MS	By MS/MS	By MS/MS	By MS/MS	By MS/MS	By MS/MS	By MS/MS	By MS/MS	+	M_S	MAG:	31	31	31	71.7	71.7	71.7	47.588	0	323.31	328240000000	206	31	31	31	21	19	21	21	24	26	25	25	11532000000	48405000	44199000	47031000	53767000	138890000
26.5545	26.4941	26.5605	26.5353	27.4839	27.1594	27.5183	27.5898				By MS/MS	By MS/MS	By MS/MS	By MS/MS	By MS/MS	By MS/MS	By MS/MS	By MS/MS	+	M_S	MAG:	12	12	12	57.1	57.1	57.1	33.697	0	135.02	17321000000	93	12	12	12	7	6	7	6	11	10	10	11	630760000	14450000	19371000	21448000	16650000	107670000
27.599	27.7101	27.734	27.6301	26.6143	26.8334	26.9855	26.9374				By MS/MS	By MS/MS	By MS/MS	By MS/MS	By MS/MS	By MS/MS	By MS/MS	By MS/MS	+	M_S	MAG:	24	24	24	42.5	42.5	42.5	82.285	0	68.444	15133000000	107	24	24	24	13	15	14	15	16	17	19	16	199620000	9111400	36289000	15093000	10078000	21501000
26.6602	26.6418	26.5439	26.7965	23.7693	24.7998	24.376	23.6824				By MS/MS	By MS/MS	By MS/MS	By MS/MS	NA	NA	NA	NA	+	M_S	MAG:	5	5	5	11.1	11.1	11.1	50.873	0	42.781	1930600000	20	5	5	5	5	5	5	5	0	0	0	0	133670000	28198000	35711000	32404000	37356000	0
30.1706	30.1115	30.3189	30.1931	30.8103	30.9811	30.8667	31.1141				By MS/MS	By MS/MS	By MS/MS	By MS/MS	By MS/MS	By MS/MS	By MS/MS	By MS/MS	+	M_S	MAG:	19	19	19	68.8	68.8	68.8	30.432	0	172.62	172300000000	209	19	19	19	14	14	16	15	18	19	18	16	5560100000	135990000	213700000	223990000	173050000	1115900000
29.3983	29.5349	29.4044	29.3178	30.4239	30.3008	30.1056	30.5181				By MS/MS	By MS/MS	By MS/MS	By MS/MS	By MS/MS	By MS/MS	By MS/MS	By MS/MS	+	M_S	MAG:	21	21	21	74.6	74.6	74.6	22.91	0	304.65	152550000000	230	21	21	21	17	17	19	15	19	18	17	18	10354000000	289810000	362400000	348780000	319880000	1897400000
25.0689	25.1492	24.535	24.8359	26.6875	26.2759	26.5326	26.8381				NA	By MS/MS	NA	NA	By MS/MS	By MS/MS	By MS/MS	By MS/MS	+	M_S	MAG:	6	6	6	73.6	73.6	73.6	8.554	0	36.334	4219100000	24	6	6	6	0	1	0	0	6	6	5	5	778800000	0	7952900	0	0	187680000
29.4541	29.6109	29.6544	29.5491	28.9699	29.0964	29.0681	29.1238				By MS/MS	By MS/MS	By MS/MS	By MS/MS	By MS/MS	By MS/MS	By MS/MS	By MS/MS	+	M_S	MAG:	39	39	39	75	75	75	82.586	0	323.31	97119000000	344	39	39	39	27	27	31	25	29	29	33	31	2457200000	120340000	209690000	216600000	185660000	344110000
27.9617	27.9358	28.3825	27.9988	29.0631	29.1099	28.9822	29.1121				By MS/MS	By MS/MS	By MS/MS	By MS/MS	By MS/MS	By MS/MS	By MS/MS	By MS/MS	+	M_S	MAG:	26	26	26	71.5	71.5	71.5	47.769	0	103.93	21551000000	112	26	26	26	11	9	12	9	18	23	18	18	573340000	17707000	21837000	17785000	26486000	94186000
27.2912	27.4916	27.427	27.8152	28.8642	28.5119	28.7259	28.7716				By MS/MS	By MS/MS	By MS/MS	By MS/MS	By MS/MS	By MS/MS	By MS/MS	By MS/MS	+	M_S	MAG:	12	12	12	71.4	71.4	71.4	17.347	0	28.143	32329000000	84	12	12	12	10	9	10	8	11	11	12	11	2403700000	44253000	67275000	58211000	52318000	427310000
24.5223	24.1943	23.0823	22.9176	27.1649	27.3894	27.3476	27.563				By MS/MS	By MS/MS	By MS/MS	By MS/MS	By MS/MS	By MS/MS	By MS/MS	By MS/MS	+	M_S	MAG:	33	33	33	43.3	43.3	43.3	106.31	0	143.46	18869000000	110	33	33	33	2	2	5	4	28	29	29	29	252010000	2149900	1575400	2558700	2408700	40952000
26.8555	26.8653	26.558	26.9022	27.5281	27.5839	27.6967	27.7371				By MS/MS	By MS/MS	By MS/MS	By MS/MS	By MS/MS	By MS/MS	By MS/MS	By MS/MS	+	M_S	MAG:	15	15	15	64.8	64.8	64.8	30.006	0	107.81	19627000000	64	15	15	15	7	7	8	7	14	15	12	13	737740000	18435000	28570000	23804000	24520000	126290000
27.4013	27.208	27.2884	27.3	26.5727	26.626	26.7132	26.8269				By MS/MS	By MS/MS	By MS/MS	By MS/MS	By MS/MS	By MS/MS	By MS/MS	By MS/MS	+	M_S	MAG:	19	19	19	55.7	55.7	55.7	60.603	0	244.06	13402000000	139	19	19	19	14	10	14	12	13	13	15	16	233760000	14264000	17449000	18929000	15097000	35613000
31.4163	31.4814	31.4686	31.2731	31.9274	32.0143	31.8715	32.0392				By MS/MS	By MS/MS	By MS/MS	By MS/MS	By MS/MS	By MS/MS	By MS/MS	By MS/MS	+	M_S	MAG:	28	28	28	86.4	86.4	86.4	37.195	0	323.31	479450000000	537	28	28	28	24	25	25	25	26	26	26	25	19289000000	686980000	863040000	804150000	640300000	3339900000
31.271	31.4744	31.3631	31.3073	31.9862	32.0448	31.9217	32.2127				By MS/MS	By MS/MS	By MS/MS	By MS/MS	By MS/MS	By MS/MS	By MS/MS	By MS/MS	+	M_S	MAG:	17	17	17	79.3	79.3	79.3	21.635	0	323.31	326510000000	308	17	17	17	14	14	14	14	17	17	16	16	18478000000	549290000	812310000	644910000	545230000	3098600000
30.9428	31.1098	31.0529	31.0152	30.5818	30.5941	30.6287	30.7064				By MS/MS	By MS/MS	By MS/MS	By MS/MS	By MS/MS	By MS/MS	By MS/MS	By MS/MS	+	M_S	MAG:	15	15	15	83.3	83.3	83.3	32.464	0	316.14	183390000000	311	15	15	15	14	14	14	15	14	13	14	14	6691200000	357850000	508530000	508450000	443120000	869280000
25.2495	25.623	24.0398	24.3909	29.6066	30.7439	28.7736	29.7836				NA	NA	NA	By matching	By MS/MS	By MS/MS	By MS/MS	By MS/MS	+	M_S	MAG:	10	10	10	22.9	22.9	22.9	68.612	0	39.231	16250000000	24	10	10	10	0	0	0	1	6	9	6	7	486260000	0	0	0	261580	6253900
26.5442	26.2169	26.5665	26.2224	24.5268	24.9025	24.919	24.2122				By MS/MS	By MS/MS	By MS/MS	By MS/MS	By MS/MS	By MS/MS	By MS/MS	By MS/MS	+	M_S	MAG:	2	2	2	4.5	4.5	4.5	47.492	0	3.4225	1484600000	17	2	2	2	2	2	2	2	1	1	1	2	100790000	15477000	15412000	19192000	14496000	5781400
33.5697	33.5405	33.546	33.519	33.7168	33.8098	33.729	33.7488				By MS/MS	By MS/MS	By MS/MS	By MS/MS	By MS/MS	By MS/MS	By MS/MS	By MS/MS			MAG:	57	57	57	70.8	70.8	70.8	100.39	0	323.31	636480000000	657	57	57	57	45	47	45	48	46	50	49	51	5265400000	239740000	383590000	285060000	280720000	863060000
30.7036	30.5794	30.7854	30.4788	31.2459	31.3166	31.3588	31.2452				By MS/MS	By MS/MS	By MS/MS	By MS/MS	By MS/MS	By MS/MS	By MS/MS	By MS/MS	+	M_S	MAG:	13	13	13	53.5	53.5	53.5	32.924	0	314.77	100750000000	152	13	13	13	13	12	12	12	13	12	13	12	7732200000	353870000	178860000	490050000	109890000	1545700000
28.1772	28.1353	28.1452	28.2882	28.5062	28.5962	28.5515	28.526				By MS/MS	By MS/MS	By MS/MS	By MS/MS	By MS/MS	By MS/MS	By MS/MS	By MS/MS			MAG:	19	19	19	59.4	59.4	59.4	45.297	0	323.31	52170000000	185	19	19	19	15	14	13	14	19	17	17	15	1131300000	39745000	50065000	50405000	49573000	186720000
29.5521	29.4629	29.7376	29.4333	28.8828	28.8443	28.9354	28.9432				By MS/MS	By MS/MS	By MS/MS	By MS/MS	By MS/MS	By MS/MS	By MS/MS	By MS/MS	+	M_S	MAG:	14	14	14	63.7	63.7	63.7	30.282	0	65.661	47573000000	111	14	14	14	13	12	14	12	14	11	11	10	1563800000	114260000	131800000	176990000	73937000	253770000
29.587	29.5832	29.6274	29.3734	30.3223	30.3422	30.3271	30.6447				By MS/MS	By MS/MS	By MS/MS	By MS/MS	By MS/MS	By MS/MS	By MS/MS	By MS/MS	+	M_S	MAG:	13	13	13	66	66	66	16.243	0	97.951	118220000000	170	13	13	13	12	12	12	11	12	12	12	13	10813000000	341920000	425070000	308680000	259030000	1979400000
30.9732	30.9886	30.8701	31.2649	29.5546	29.7841	29.7306	30.0856				By MS/MS	By MS/MS	By MS/MS	By MS/MS	By MS/MS	By MS/MS	By MS/MS	By MS/MS	+	M_S	MAG:	4	4	4	16.3	16.3	16.3	61.415	0	282.48	59224000000	83	4	4	4	4	4	4	4	3	3	3	3	2974000000	266380000	348120000	335380000	404560000	311650000
30.5587	30.4697	30.4668	30.4122	29.3628	29.3988	29.7038	29.7435				By MS/MS	By MS/MS	By MS/MS	By MS/MS	By MS/MS	By MS/MS	By MS/MS	By MS/MS	+	M_S	MAG:	17	17	17	63	63	63	29.822	0	183.81	77778000000	181	17	17	17	14	15	15	15	16	14	14	13	3094000000	292370000	400210000	410000000	316770000	370580000
32.9795	33.003	33.0047	32.9803	33.7903	33.8412	33.7167	34.1691				By MS/MS	By MS/MS	By MS/MS	By MS/MS	By MS/MS	By MS/MS	By MS/MS	By MS/MS	+	M_S	MAG:	9	9	9	76.9	76.9	76.9	15.993	0	323.31	937540000000	525	9	9	9	8	9	9	8	9	9	9	9	39244000000	2052000000	2110300000	2096600000	1959000000	4961000000
26.7723	27.0496	26.9952	26.9315	25.5225	25.4089	25.8777	25.9294				By MS/MS	By MS/MS	By MS/MS	By MS/MS	By MS/MS	By MS/MS	By MS/MS	By MS/MS	+	M_S	MAG:	8	8	8	36.8	36.8	36.8	30.663	0	39.223	3719300000	31	8	8	8	7	5	7	7	4	2	4	3	121620000	13371000	13187000	18275000	13775000	15214000
29.2499	29.0814	29.2019	28.9168	29.8186	29.8956	29.9549	30.0919				By MS/MS	By MS/MS	By MS/MS	By MS/MS	By MS/MS	By MS/MS	By MS/MS	By MS/MS	+	M_S	MAG:	16	16	16	71.6	71.6	71.6	24.105	0	202.14	66109000000	135	16	16	16	13	11	13	12	15	15	15	15	3409200000	171790000	214530000	231890000	179880000	524180000
30.9951	30.9466	30.9193	30.9543	31.3302	31.2894	31.1865	31.3326				By MS/MS	By MS/MS	By MS/MS	By MS/MS	By MS/MS	By MS/MS	By MS/MS	By MS/MS			MAG:	48	48	47	74.5	74.5	74.5	62.726	0	323.31	702370000000	809	48	48	47	41	42	38	40	44	44	42	39	12256000000	503950000	598980000	507620000	467600000	2307800000
29.4327	29.5252	29.686	29.4484	28.7927	28.8722	29.002	28.8224				By MS/MS	By MS/MS	By MS/MS	By MS/MS	By MS/MS	By MS/MS	By MS/MS	By MS/MS	+	M_S	MAG:	20	20	20	75.2	75.2	75.2	28.497	0	257.79	55542000000	165	20	20	20	16	16	16	17	17	18	17	18	2446000000	142490000	210670000	212960000	194230000	385960000
24.8431	24.8248	24.8645	25.0225	23.3312	22.9586	23.7675	23.4378				By MS/MS	By MS/MS	By MS/MS	By MS/MS	NA	NA	By MS/MS	NA	+	M_S	MAG:	4	4	4	21.4	21.4	21.4	30.434	0	23.455	423170000	10	4	4	4	3	3	3	3	0	0	1	0	26448000	4325100	6139700	6336700	4286700	0
27.9102	28.295	28.0955	27.8363	28.9463	29.2752	29.092	29.1133				By MS/MS	By MS/MS	By MS/MS	By MS/MS	By MS/MS	By MS/MS	By MS/MS	By MS/MS	+	M_S	MAG:	12	12	12	57.9	57.9	57.9	27.065	0	40.548	17816000000	54	12	12	12	7	9	7	8	10	9	10	8	939970000	15473000	16005000	27224000	16382000	194580000
28.5584	28.3369	28.5872	28.7767	27.3676	27.2803	27.6545	27.1699				By MS/MS	By MS/MS	By MS/MS	By MS/MS	By MS/MS	By MS/MS	By MS/MS	By MS/MS	+	M_S	MAG:	10	10	10	11.9	11.9	11.9	126.34	0	35.355	9486500000	58	10	10	10	9	8	8	8	8	7	6	8	362150000	32366000	40577000	47620000	45194000	41336000
26.0903	26.392	26.7682	27.0242	28.6791	28.424	28.9018	29.1196				By MS/MS	By MS/MS	By MS/MS	By MS/MS	By MS/MS	By MS/MS	By MS/MS	By MS/MS	+	M_S	MAG:	13	13	13	51.4	51.4	51.4	40.508	0	138.97	19011000000	60	13	13	13	2	2	4	2	11	11	11	12	288190000	8177800	12012000	16692000	634010	45557000
29.2621	29.5381	29.1897	29.1684	28.4107	28.3984	28.5235	28.2419				By MS/MS	By MS/MS	By MS/MS	By MS/MS	By MS/MS	By MS/MS	By MS/MS	By MS/MS	+	M_S	MAG:	5	5	5	56.9	56.9	56.9	15.287	0	173.26	13436000000	49	5	5	5	5	4	5	5	5	4	5	5	1569900000	87360000	120720000	134020000	123310000	206720000
27.5785	28.2628	28.1451	28.2959	30.1409	29.9138	29.7686	30.502				By MS/MS	By MS/MS	By MS/MS	By MS/MS	By MS/MS	By MS/MS	By MS/MS	By MS/MS	+	M_S	MAG:	6	6	6	51.5	51.5	51.5	11.26	0	45.36	60083000000	55	6	6	6	6	5	4	4	5	6	5	5	5408100000	58196000	6778600	18526000	20619000	1097000000
24.9298	24.961	25.5328	24.2222	27.4532	27.4682	27.4171	28.0675				By MS/MS	By MS/MS	By MS/MS	NA	By MS/MS	By MS/MS	By MS/MS	By MS/MS	+	M_S	MAG:	5	5	5	36	36	36	10.053	0	46.891	6211900000	26	5	5	5	1	1	1	0	5	5	4	4	1647000000	67527000	75647000	72956000	0	109120000
30.8305	30.7576	30.8764	30.8738	31.1833	31.2574	31.1738	31.3338				By MS/MS	By MS/MS	By MS/MS	By MS/MS	By MS/MS	By MS/MS	By MS/MS	By MS/MS	+	M_S	MAG:	42	42	42	69.5	69.5	69.5	60.144	0	323.31	481660000000	554	42	42	42	36	34	35	37	38	38	36	37	11009000000	409640000	529310000	526080000	447350000	1832700000
23.8362	24.664	25.1802	25.1518	27.6094	27.3896	27.4196	27.4289				By MS/MS	By MS/MS	By MS/MS	By matching	By MS/MS	By MS/MS	By MS/MS	By MS/MS	+	M_S	MAG:	9	9	9	37.3	37.3	37.3	34.533	0	9.0103	3360300000	17	9	9	9	1	1	1	1	5	3	4	5	27295000	5312900	4525000	3336400	2884400	8011100
25.3796	24.6928	24.6848	24.8267	23.4197	23.4085	23.0407	23.1676				NA	NA	NA	NA	By MS/MS	By MS/MS	By MS/MS	By MS/MS	+	M_S	MAG:	3	3	3	19.9	19.9	19.9	25.451	0.0085679	1.8749	281740000	6	3	3	3	0	0	0	0	3	2	2	2	12792000	0	0	0	0	2927700
30.5977	30.6979	30.6834	30.6103	30.1893	30.2975	30.2437	30.3539				By MS/MS	By MS/MS	By MS/MS	By MS/MS	By MS/MS	By MS/MS	By MS/MS	By MS/MS			MAG:	18	18	18	69.4	69.4	69.4	26.586	0	296.25	148560000000	226	18	18	18	16	15	15	15	15	13	12	15	6540600000	528420000	661640000	606050000	533950000	809170000
28.2395	28.2745	28.208	28.1305	27.4877	27.1224	27.216	27.5088				By MS/MS	By MS/MS	By MS/MS	By MS/MS	By MS/MS	By MS/MS	By MS/MS	By MS/MS	+	M_S	MAG:	12	12	12	45	45	45	39.661	0	112.07	14258000000	65	12	12	12	7	7	7	6	9	7	9	7	417830000	23538000	31374000	30174000	22876000	66044000
29.978	30.2885	30.3549	29.9174	28.77	28.9141	29.0002	29.1558				By MS/MS	By MS/MS	By MS/MS	By MS/MS	By MS/MS	By MS/MS	By MS/MS	By MS/MS	+	M_S	MAG:	9	9	9	46	46	46	21.062	0	111.21	12915000000	55	9	9	9	7	6	6	7	6	6	6	6	839340000	160670000	289240000	14184000	231450000	25858000
27.2914	27.2492	27.4463	27.9547	29.2551	28.8361	29.1911	29.2698				By MS/MS	By MS/MS	By MS/MS	By MS/MS	By MS/MS	By MS/MS	By MS/MS	By MS/MS	+	M_S	MAG:	8	8	8	49.8	49.8	49.8	26.843	0	61.633	14082000000	24	8	8	8	3	3	4	2	5	6	6	5	174300000	13102000	2167600	4875100	4217900	12009000
28.9881	29.1781	29.0201	29.1908	29.757	29.598	29.6908	29.8342				By MS/MS	By MS/MS	By MS/MS	By MS/MS	By MS/MS	By MS/MS	By MS/MS	By MS/MS	+	M_S	MAG:	53	53	53	61.5	61.5	61.5	108.61	0	323.31	153740000000	392	53	53	53	36	35	32	33	43	41	42	41	2436900000	77925000	97658000	72198000	84586000	497390000
27.3843	27.3129	27.2636	27.2495	27.5981	27.5718	27.6068	27.6611				By MS/MS	By MS/MS	By MS/MS	By MS/MS	By MS/MS	By MS/MS	By MS/MS	By MS/MS			MAG:	45	45	45	57	57	57	100.62	0	156.24	30237000000	228	45	45	45	29	25	29	31	38	37	36	38	339350000	25457000	23171000	12677000	18374000	57407000
24.1057	25.0634	24.6046	25.6076	28.6004	27.6952	27.9295	28.5378				By matching	NA	By matching	By MS/MS	By MS/MS	By MS/MS	By MS/MS	By MS/MS	+	M_S	MAG:	11	11	11	32.7	32.7	32.7	56.625	0	30.526	10515000000	28	11	11	11	1	0	1	2	9	9	6	8	361070000	449750	0	464680	921000	66869000
29.9372	29.7225	29.8095	29.7631	30.3464	30.2252	30.3759	30.4189				By MS/MS	By MS/MS	By MS/MS	By MS/MS	By MS/MS	By MS/MS	By MS/MS	By MS/MS	+	M_S	MAG:	27	27	27	81.3	81.3	81.3	39.125	0	323.31	220220000000	299	27	27	27	20	18	21	22	24	25	23	25	11400000000	394850000	460210000	485150000	385580000	2040700000
29.0038	28.953	28.9741	28.9009	29.4855	29.3146	29.5146	29.3506				By MS/MS	By MS/MS	By MS/MS	By MS/MS	By MS/MS	By MS/MS	By MS/MS	By MS/MS	+	M_S	MAG:	12	12	12	89.3	89.3	89.3	12.405	0	308.96	63934000000	152	12	12	12	7	9	9	9	12	11	11	11	5326400000	142310000	157270000	172580000	139880000	1106300000
29.724	29.8028	29.9261	29.8988	29.3366	29.3368	29.4331	29.4257				By MS/MS	By MS/MS	By MS/MS	By MS/MS	By MS/MS	By MS/MS	By MS/MS	By MS/MS	+	M_S	MAG:	32	32	32	39.1	39.1	39.1	78.619	0	265.45	131930000000	330	32	32	32	26	28	27	28	27	29	27	29	3693500000	168600000	343360000	310540000	268880000	456290000
28.1416	28.1725	28.282	28.4596	27.4792	27.3295	27.436	27.6214				By MS/MS	By MS/MS	By MS/MS	By MS/MS	By MS/MS	By MS/MS	By MS/MS	By MS/MS	+	M_S	MAG:	16	16	16	80.6	80.6	80.6	25.62	0	212.07	25236000000	127	16	16	16	12	12	12	13	13	13	15	13	1256500000	78309000	104650000	105930000	103660000	176390000
28.3415	28.2144	28.6568	28.3367	27.3484	26.8975	27.312	27.2411				By MS/MS	By MS/MS	By MS/MS	By MS/MS	By MS/MS	By MS/MS	By MS/MS	By MS/MS	+	M_S	MAG:	17	17	17	48.4	48.4	48.4	50.39	0	130.06	15694000000	107	17	17	17	12	10	11	11	12	12	13	10	340970000	23123000	24031000	33210000	25458000	50175000
31.6884	31.7282	31.8305	31.7447	31.4625	31.4516	31.502	31.4873				By MS/MS	By MS/MS	By MS/MS	By MS/MS	By MS/MS	By MS/MS	By MS/MS	By MS/MS			MAG:	37	37	37	79.2	79.2	79.2	51.362	0	323.31	565260000000	694	37	37	37	33	33	33	35	33	35	33	33	20240000000	1014300000	1378100000	1356800000	1241200000	2806100000
24.8145	25.2436	25.4084	24.9477	23.416	23.4621	22.7199	23.3485				NA	NA	NA	NA	By MS/MS	By MS/MS	By MS/MS	By MS/MS	+	M_S	MAG:	3	3	3	38.1	38.1	38.1	13.435	0	76.49	360730000	9	3	3	3	0	0	0	0	3	3	3	2	43836000	0	0	0	0	9347800
30.645	30.4765	30.4916	30.4227	29.9728	30.0871	30.0695	30.0718				By MS/MS	By MS/MS	By MS/MS	By MS/MS	By MS/MS	By MS/MS	By MS/MS	By MS/MS	+	M_S	MAG:	24	24	24	65.9	65.9	65.9	46.332	0	323.31	158720000000	289	24	24	24	19	18	19	18	21	22	21	23	3308000000	158190000	176030000	252160000	192490000	503470000
26.9515	27.109	27.2556	26.9502	27.7817	27.9503	28.1679	27.969				By MS/MS	By MS/MS	By MS/MS	By MS/MS	By MS/MS	By MS/MS	By MS/MS	By MS/MS	+	M_S	MAG:	22	22	22	58.1	58.1	58.1	50.037	0	163.62	22438000000	96	22	22	22	12	12	11	11	18	18	15	18	461890000	13104000	17598000	16188000	4830400	94788000
25.4849	24.8837	25.6239	23.5841	28.6651	28.8479	28.967	28.7903				By MS/MS	By MS/MS	By MS/MS	By MS/MS	By MS/MS	By MS/MS	By MS/MS	By MS/MS	+	M_S	MAG:	4	4	4	39.6	39.6	39.6	12.314	0	147	10457000000	20	4	4	4	1	2	1	1	3	4	3	3	3485700000	44401000	59172000	58375000	28659000	781150000
29.8582	29.7087	29.7294	30.2317	31.0073	31.6068	31.2939	31.412				By MS/MS	By MS/MS	By MS/MS	By MS/MS	By MS/MS	By MS/MS	By MS/MS	By MS/MS	+	M_S	MAG:	9	8	8	90.2	73.5	73.5	10.766	0	71.076	136170000000	91	9	8	8	6	6	6	6	6	7	7	9	19435000000	256960000	448670000	319460000	522490000	2797400000
23.9069	23.9712	25.5418	25.2629	28.0549	28.267	28.4689	28.6331				By MS/MS	NA	By MS/MS	By matching	By MS/MS	By MS/MS	By MS/MS	By MS/MS	+	M_S	MAG:	16	16	16	58.5	58.5	58.5	42.598	0	115.7	17529000000	56	16	16	16	1	0	1	1	12	12	13	11	212280000	1638900	0	1202400	1048000	30176000
24.8616	27.2232	25.8122	26.5248	30.2847	30.3618	30.2542	30.281				By MS/MS	By MS/MS	By MS/MS	By MS/MS	By MS/MS	By MS/MS	By MS/MS	By MS/MS	+	M_S	MAG:	9	9	9	63	63	63	15.201	0	193.99	58150000000	62	9	9	9	2	3	2	4	9	8	7	9	5397200000	1688600	8662200	9371500	18129000	1008800000
23.942	25.1929	24.9316	25.88	28.248	28.7077	28.4527	28.2695				By MS/MS	NA	NA	NA	By MS/MS	By MS/MS	By MS/MS	By MS/MS	+	M_S	MAG:	12	12	12	51.8	51.8	51.8	31.389	0	270.06	23361000000	68	12	12	12	1	0	0	0	11	11	11	12	1704700000	2236500	0	0	0	267390000
28.7406	28.8209	29.042	28.7508	29.4296	29.5436	29.6756	29.6267				By MS/MS	By MS/MS	By MS/MS	By MS/MS	By MS/MS	By MS/MS	By MS/MS	By MS/MS	+	M_S	MAG:	14	14	14	50.2	50.2	50.2	29.101	0	111.67	37112000000	100	14	14	14	9	9	8	9	14	12	12	10	2531100000	39672000	52906000	62249000	43226000	596940000
29.8638	30.0117	30.0271	30.1292	28.9334	29.1189	29.1923	29.3593				By MS/MS	By MS/MS	By MS/MS	By MS/MS	By MS/MS	By MS/MS	By MS/MS	By MS/MS	+	M_S	MAG:	9	9	9	49	49	49	26.855	0	132.65	26939000000	65	9	9	9	9	9	9	9	6	8	7	7	1701700000	77141000	253660000	164240000	149280000	537770000
29.9148	30.0335	30.166	30.033	29.3706	29.5146	29.4475	29.5769				By MS/MS	By MS/MS	By MS/MS	By MS/MS	By MS/MS	By MS/MS	By MS/MS	By MS/MS	+	M_S	MAG:	32	32	32	74.6	74.6	74.6	63.41	0	323.31	150240000000	354	32	32	32	28	30	29	30	28	29	29	26	3003000000	201750000	330540000	273880000	222140000	418890000
29.3533	29.1706	29.2768	29.2243	28.8794	28.894	28.7514	28.7979				By MS/MS	By MS/MS	By MS/MS	By MS/MS	By MS/MS	By MS/MS	By MS/MS	By MS/MS	+	M_S	MAG:	19	19	19	63.6	63.6	63.6	28.383	0	293.99	72928000000	198	19	19	19	18	18	17	17	15	16	13	14	3729000000	225310000	265610000	292070000	189420000	496090000
24.4642	24.6792	25.106	24.5273	23.274	23.3288	23.481	23.5362				By matching	By matching	By MS/MS	By matching	By MS/MS	By MS/MS	By MS/MS	By MS/MS	+	M_S	MAG:	3	3	3	9.6	9.6	9.6	32.885	0.000426	3.338	447850000	10	3	3	3	1	1	1	1	3	2	2	2	8992500	1046700	576290	2527200	1540200	4824900
28.951	28.8483	28.7513	28.706	29.513	29.3043	29.3901	29.5239				By MS/MS	By MS/MS	By MS/MS	By MS/MS	By MS/MS	By MS/MS	By MS/MS	By MS/MS	+	M_S	MAG:	14	14	14	65.3	65.3	65.3	21.496	0	148.61	61421000000	112	14	14	14	9	10	10	9	10	13	12	11	4088400000	96631000	114500000	110780000	131490000	753210000
31.3089	31.2562	31.2764	31.2763	31.0402	30.9706	31.0591	31.0992				By MS/MS	By MS/MS	By MS/MS	By MS/MS	By MS/MS	By MS/MS	By MS/MS	By MS/MS			MAG:	32	32	32	62.1	62.1	62.1	70.844	0	172.31	90500000000	185	32	32	32	22	24	23	21	29	24	27	25	535430000	25905000	33864000	29507000	26930000	86760000
29.9081	29.9687	30.045	29.979	29.555	29.6112	29.7093	29.6353				By MS/MS	By MS/MS	By MS/MS	By MS/MS	By MS/MS	By MS/MS	By MS/MS	By MS/MS			MAG:	24	24	24	79.9	79.9	79.9	36.519	0	323.31	135040000000	232	24	24	24	21	21	20	21	22	21	19	19	5401200000	319330000	508110000	471040000	390580000	761630000
24.7269	24.9706	24.8623	25.0343	25.7324	26.1697	26.3549	26.1441				By MS/MS	By MS/MS	By MS/MS	By MS/MS	By MS/MS	By MS/MS	By MS/MS	By MS/MS	+	M_S	MAG:	10	10	10	65.4	65.4	65.4	14.62	0	53.864	3841100000	44	10	10	10	3	3	2	5	7	9	8	9	441250000	4468500	7482000	6426300	8070300	38160000
28.6912	28.7438	28.6013	28.9143	29.2872	29.2535	29.3161	29.3601				By MS/MS	By MS/MS	By MS/MS	By MS/MS	By MS/MS	By MS/MS	By MS/MS	By MS/MS	+	M_S	MAG:	36	36	36	70.5	70.5	70.5	67.452	0	323.31	108700000000	297	36	36	36	27	32	32	31	33	33	32	33	2211200000	55719000	88503000	68509000	82006000	387930000
27.5571	27.6324	27.4436	27.6075	27.9347	27.946	27.9229	28.0355				By MS/MS	By MS/MS	By MS/MS	By MS/MS	By MS/MS	By MS/MS	By MS/MS	By MS/MS	+	M_S	MAG:	19	19	19	58.3	58.3	58.3	35.89	0	197.04	23203000000	129	19	19	19	11	9	14	14	18	17	16	15	772980000	25424000	29533000	34795000	26767000	91840000
25.0066	25.283	25.5157	24.4643	26.8941	27.2243	27.3376	27.6125				NA	NA	NA	NA	By MS/MS	By MS/MS	By MS/MS	By MS/MS	+	M_S	MAG:	4	4	4	31	31	31	17.156	0	39.396	4977000000	20	4	4	4	0	0	0	0	4	4	4	4	171050000	0	0	0	0	27907000
26.8373	27.1284	26.9263	27.092	26.2199	26.3779	26.4056	26.3685				By MS/MS	By MS/MS	By MS/MS	By MS/MS	By MS/MS	By MS/MS	By MS/MS	By MS/MS	+	M_S	MAG:	11	11	11	34.8	34.8	34.8	50.969	0	116.65	5456900000	47	11	11	11	8	9	7	8	10	9	10	7	254470000	14741000	25890000	16772000	20552000	37234000
24.7172	26.1333	24.996	24.4397	28.7265	28.8303	28.9635	27.9398				By MS/MS	By matching	NA	By MS/MS	By MS/MS	By MS/MS	By MS/MS	By MS/MS	+	M_S	MAG:	11	11	11	52.4	52.4	52.4	20.142	0	55.199	19945000000	49	11	11	11	2	1	0	2	10	11	11	10	1728600000	2084700	2080700	0	1761100	309430000
29.8157	29.614	29.6749	29.3179	30.5122	30.5972	30.4049	30.569				By MS/MS	By MS/MS	By MS/MS	By MS/MS	By MS/MS	By MS/MS	By MS/MS	By MS/MS	+	M_S	MAG:	7	7	7	31.8	31.8	31.8	19.752	0	104.71	71147000000	105	7	7	7	7	7	7	7	6	7	7	7	13201000000	414260000	499570000	475320000	325460000	2209100000
26.7854	26.9191	27.0187	26.7969	26.1367	26.3593	26.3233	26.1665				By MS/MS	By MS/MS	By MS/MS	By MS/MS	By MS/MS	By MS/MS	By MS/MS	By MS/MS	+	M_S	MAG:	8	8	8	49.7	49.7	49.7	18.357	0	31.723	7382300000	49	8	8	8	6	6	7	6	5	8	8	8	542310000	32577000	41249000	50539000	42449000	62731000
29.8337	29.7437	29.7448	29.5283	30.3855	30.4129	30.2992	30.5797				By MS/MS	By MS/MS	By MS/MS	By MS/MS	By MS/MS	By MS/MS	By MS/MS	By MS/MS	+	M_S	MAG:	11	11	11	58.5	58.5	58.5	24.326	0	279.18	59402000000	85	11	11	11	10	9	10	10	11	10	10	9	2518800000	77797000	107010000	93227000	70786000	410300000
26.3973	26.4307	26.49	26.2205	27.034	26.8677	26.9699	27.0899				By MS/MS	By MS/MS	By MS/MS	By MS/MS	By MS/MS	By MS/MS	By MS/MS	By MS/MS	+	M_S	MAG:	6	6	6	29.1	29.1	29.1	24	0	11.097	5601400000	37	6	6	6	3	4	4	3	5	6	5	3	138960000	2251200	2637000	7258100	1772500	26737000
26.4372	27.0123	26.2042	26.2641	27.9339	28.0315	28.2035	28.3238				By MS/MS	By MS/MS	By MS/MS	By MS/MS	By MS/MS	By MS/MS	By MS/MS	By MS/MS	+	M_S	MAG:	11	11	11	41.6	41.6	41.6	26.835	0	77.099	7368700000	39	11	11	11	3	4	3	3	9	9	11	7	670160000	33175000	68111000	34120000	33121000	110830000
24.4075	24.0837	24.6116	24.7597	22.1519	22.8252	22.2981	22.9092				NA	NA	NA	NA	By MS/MS	By MS/MS	By MS/MS	By MS/MS	+	M_S	MAG:	2	2	2	30.1	30.1	30.1	29.081	0	23.622	132410000	3	2	2	2	0	0	0	0	2	2	2	2	66204000	0	0	0	0	13523000
29.7252	29.7866	29.7787	29.8553	29.2209	29.0931	29.1254	29.3918				By MS/MS	By MS/MS	By MS/MS	By MS/MS	By MS/MS	By MS/MS	By MS/MS	By MS/MS	+	M_S	MAG:	26	26	26	81.9	81.9	81.9	38.518	0	323.31	140010000000	353	26	26	26	21	20	22	23	23	24	24	24	3858500000	212150000	327490000	290940000	262460000	554970000
30.457	30.3096	30.2712	30.1205	29.7219	29.4665	29.6054	29.5876				By MS/MS	By MS/MS	By MS/MS	By MS/MS	By MS/MS	By MS/MS	By MS/MS	By MS/MS	+	M_S	MAG:	6	6	6	80.2	80.2	80.2	11.806	0	201.81	74729000000	153	6	6	6	5	5	4	5	5	6	6	6	3496700000	167270000	194860000	187960000	183820000	576480000
30.0906	29.804	30.189	29.7347	31.1501	31.1486	30.9397	30.8484				By MS/MS	By MS/MS	By MS/MS	By MS/MS	By MS/MS	By MS/MS	By MS/MS	By MS/MS	+	M_S	MAG:	7	7	7	61.5	61.5	61.5	11.529	0	69.395	98283000000	100	7	7	7	5	5	6	5	6	6	5	7	17245000000	420160000	470600000	569120000	225440000	3154400000
29.4148	29.3962	29.4843	29.2454	29.8291	29.7787	29.8012	29.8795				By MS/MS	By MS/MS	By MS/MS	By MS/MS	By MS/MS	By MS/MS	By MS/MS	By MS/MS	+	M_S	MAG:	15	15	15	61.2	61.2	61.2	34.264	0	323.31	95525000000	196	15	15	15	13	13	10	15	15	13	14	15	6609300000	260550000	343740000	302920000	265780000	1077100000
28.4018	28.379	28.5348	28.4058	28.9287	29.1216	28.9185	28.8648				By MS/MS	By MS/MS	By MS/MS	By MS/MS	By MS/MS	By MS/MS	By MS/MS	By MS/MS	+	M_S	MAG:	29	29	29	52.3	52.3	52.3	66.936	0	228.08	37468000000	127	29	29	29	11	14	13	12	21	20	19	23	872540000	23878000	36501000	37725000	28530000	166840000
30.4848	30.4864	30.6117	30.306	29.9018	29.8123	29.9429	29.9661				By MS/MS	By MS/MS	By MS/MS	By MS/MS	By MS/MS	By MS/MS	By MS/MS	By MS/MS	+	M_S	MAG:	15	15	15	66.4	66.4	66.4	30.613	0	216.94	91770000000	158	15	15	15	11	11	14	13	13	12	13	11	6140600000	416510000	585810000	585370000	450910000	894130000
27.2306	25.5224	25.3124	25.7384	29.3324	29.6151	29.5484	29.299				By MS/MS	By MS/MS	By MS/MS	By MS/MS	By MS/MS	By MS/MS	By MS/MS	By MS/MS	+	M_S	MAG:	27	27	27	47	47	47	67.654	0	84.041	33539000000	107	27	27	27	7	5	5	4	25	23	23	22	636740000	1433000	2389000	1576300	3154600	127760000
31.4185	31.4875	31.4931	31.3335	31.7311	31.8117	31.7412	31.7577				By MS/MS	By MS/MS	By MS/MS	By MS/MS	By MS/MS	By MS/MS	By MS/MS	By MS/MS			MAG:	25	25	25	66.4	66.4	66.4	44.807	0	323.31	289560000000	321	25	25	25	21	20	21	23	23	24	24	24	12597000000	650560000	600070000	444640000	667360000	1850600000
26.364	26.833	26.4051	26.2028	27.5948	27.5494	27.8234	27.9108				By MS/MS	By MS/MS	By MS/MS	By MS/MS	By MS/MS	By MS/MS	By MS/MS	By MS/MS	+	M_S	MAG:	10	10	10	55.3	55.3	55.3	20.052	0	55.698	7497300000	39	10	10	10	3	5	6	3	9	7	8	9	728290000	23759000	33140000	24397000	19564000	160760000
23.8917	24.6152	25.1251	26.2323	28.7767	28.8651	28.8065	28.999				By matching	NA	By matching	By MS/MS	By MS/MS	By MS/MS	By MS/MS	By MS/MS	+	M_S	MAG:	10	10	10	58.8	58.8	58.8	24.845	0	307.08	26619000000	65	10	10	10	1	0	1	1	10	9	9	9	1685100000	841210	0	1283000	1856000	335660000
26.479	26.7339	26.7167	26.7074	27.3407	27.2949	27.348	27.6121				By MS/MS	By MS/MS	By MS/MS	By MS/MS	By MS/MS	By MS/MS	By MS/MS	By MS/MS	+	M_S	MAG:	18	18	18	53.2	53.2	53.2	42.236	0	161.02	19876000000	119	18	18	18	10	13	12	10	15	15	16	16	646570000	14086000	13737000	22413000	17973000	112310000
25.413	25.9036	25.3748	25.8037	26.7165	26.8379	26.773	27.0749				By MS/MS	By MS/MS	By MS/MS	By MS/MS	By MS/MS	By MS/MS	By MS/MS	By MS/MS	+	M_S	MAG:	18	18	18	66.2	66.2	66.2	41.098	0	70.211	11055000000	74	18	18	18	7	8	8	8	13	14	15	13	250910000	1274100	7455600	5102200	10400000	48522000
30.8055	30.8239	30.8555	30.7742	30.9859	30.991	30.9602	31.0318				By MS/MS	By MS/MS	By MS/MS	By MS/MS	By MS/MS	By MS/MS	By MS/MS	By MS/MS			MAG:	37	37	37	73.8	73.8	73.8	44.458	0	323.31	353910000000	449	37	37	37	28	30	31	30	32	30	31	33	10285000000	382110000	468860000	483700000	397210000	1608700000
26.316	26.3518	26.5923	26.3822	26.9149	27.0551	26.9243	26.9451				By MS/MS	By MS/MS	By MS/MS	By MS/MS	By MS/MS	By MS/MS	By MS/MS	By MS/MS	+	M_S	MAG:	11	11	11	41.2	41.2	41.2	33.281	0	117.86	11351000000	74	11	11	11	5	6	8	5	8	9	11	10	776760000	18847000	25184000	37070000	22203000	117720000
25.1262	25.2706	25.3672	25.6246	24.3342	23.8594	23.6353	23.9248				By MS/MS	By MS/MS	By MS/MS	By MS/MS	By MS/MS	By MS/MS	By MS/MS	By MS/MS	+	M_S	MAG:	6	6	6	24	24	24	32.556	0	6.8303	883660000	15	6	6	6	4	4	4	2	3	2	3	2	30419000	2771900	3819600	2329200	3699000	3860000
26.6154	27.0583	26.9084	27.0527	25.0745	24.9414	25.3127	25.7691				By MS/MS	By MS/MS	By MS/MS	By MS/MS	By MS/MS	By MS/MS	By MS/MS	By MS/MS	+	M_S	MAG:	5	5	5	27.9	27.9	27.9	24.613	0	11.172	2194200000	24	5	5	5	4	5	5	4	3	3	4	2	46869000	5578400	5722900	6635400	8560600	295470
30.9051	31.0684	30.9234	30.8072	31.4439	31.6746	31.5931	31.7836				By MS/MS	By MS/MS	By MS/MS	By MS/MS	By MS/MS	By MS/MS	By MS/MS	By MS/MS	+	M_S	MAG:	4	4	4	68.5	68.5	68.5	6.3494	0	13.713	215370000000	137	4	4	4	4	4	4	4	4	4	4	4	61421000000	1261400000	1411000000	2391200000	1913700000	9257100000
30.2006	30.1919	30.4264	29.9792	30.9956	31.0664	31.1339	30.8874				By MS/MS	By MS/MS	By MS/MS	By MS/MS	By MS/MS	By MS/MS	By MS/MS	By MS/MS	+	M_S	MAG:	4	4	4	76.9	76.9	76.9	7.2204	0	235.44	66968000000	60	4	4	4	3	4	3	3	4	4	4	4	5954500000	170490000	207710000	201260000	133380000	1151000000
30.7568	31.0283	31.1231	31.1306	29.681	29.8764	29.9073	30.2108				By MS/MS	By MS/MS	By MS/MS	By MS/MS	By MS/MS	By MS/MS	By MS/MS	By MS/MS	+	M_S	MAG:	6	6	6	35.4	35.4	35.4	24.452	0	131.78	43743000000	43	6	6	6	6	6	5	6	5	5	4	4	3645200000	25979000	41658000	41399000	35398000	3303300000
31.2459	31.1544	31.3271	31.0205	30.4895	30.5849	30.603	30.3498				By MS/MS	By MS/MS	By MS/MS	By MS/MS	By MS/MS	By MS/MS	By MS/MS	By MS/MS	+	M_S	MAG:	13	13	13	79.3	79.3	79.3	15.633	0	208.55	114950000000	185	13	13	13	10	11	11	9	10	12	11	10	10458000000	748400000	873700000	956360000	765330000	1635500000
24.4481	24.4903	25.1316	25.3039	26.4931	26.9707	27.0241	26.6944				By MS/MS	By MS/MS	By MS/MS	By MS/MS	By MS/MS	By MS/MS	By MS/MS	By MS/MS	+	M_S	MAG:	13	13	13	50	50	50	32.519	0	118.48	6004100000	41	13	13	13	1	2	1	1	9	11	9	7	327890000	766620	4539400	1527500	1717500	39124000
31.9356	31.8423	31.8279	31.8326	32.5051	32.425	32.4365	32.7834				By MS/MS	By MS/MS	By MS/MS	By MS/MS	By MS/MS	By MS/MS	By MS/MS	By MS/MS	+	M_S	MAG:	36	36	20	88.3	88.3	59.9	37.018	0	323.31	948460000000	633	36	36	20	24	26	26	24	31	29	33	36	29660000000	988000000	832850000	1195900000	830760000	5253500000
24.5331	25.4473	23.6862	24.5107	27.2282	27.2787	27.6349	27.5677				By MS/MS	By MS/MS	By MS/MS	By MS/MS	By MS/MS	By MS/MS	By MS/MS	By MS/MS	+	M_S	MAG:	9	9	9	47.6	47.6	47.6	23.287	0	13.527	4796000000	30	9	9	9	1	1	1	2	8	7	5	6	112160000	3610200	5037400	4510000	4970600	30163000
28.7769	28.1856	28.5465	28.026	30.0423	29.7967	30.2217	29.7447				By MS/MS	By MS/MS	By MS/MS	By MS/MS	By MS/MS	By MS/MS	By MS/MS	By MS/MS	+	M_S	MAG:	8	8	8	66.2	66.2	66.2	9.4195	0	87.019	40536000000	57	8	8	8	5	6	5	5	7	6	8	6	6658700000	184330000	218610000	242070000	154530000	1311800000
30.4609	30.4144	30.4643	30.3784	30.8327	30.7176	30.6659	30.7506				By MS/MS	By MS/MS	By MS/MS	By MS/MS	By MS/MS	By MS/MS	By MS/MS	By MS/MS			MAG:	39	39	38	69.6	69.6	68.2	73.997	0	323.31	338010000000	540	39	39	38	33	34	32	32	34	34	31	37	6739100000	293290000	364040000	346970000	293550000	1242000000
29.4224	29.3685	29.0078	29.1533	30.0513	30.0984	30.3866	30.1557				By MS/MS	By MS/MS	By MS/MS	By MS/MS	By MS/MS	By MS/MS	By MS/MS	By MS/MS	+	M_S	MAG:	6	6	6	58.1	58.1	58.1	13.666	0	90.779	34642000000	34	6	6	6	4	3	4	4	4	5	6	5	837800000	25747000	32092000	23832000	23283000	145380000
26.6894	26.4443	26.7437	26.8768	25.7795	25.8602	25.7233	26.0113				By MS/MS	By MS/MS	By MS/MS	By MS/MS	By MS/MS	By MS/MS	By MS/MS	By MS/MS	+	M_S	MAG:	15	15	15	44.3	44.3	44.3	43.509	0	49.331	8243800000	73	15	15	15	7	7	9	13	12	12	11	9	137820000	5439400	4242100	7397300	9997400	21480000
29.9806	30.0621	30.0584	29.9638	30.2938	30.3151	30.2782	30.4162				By MS/MS	By MS/MS	By MS/MS	By MS/MS	By MS/MS	By MS/MS	By MS/MS	By MS/MS			MAG:	23	23	23	76.8	76.8	76.8	33.982	0	323.31	175520000000	337	23	23	23	20	19	22	18	21	20	20	21	6574800000	193760000	315180000	246170000	214580000	1000100000
28.4872	28.7613	28.6451	28.5883	29.6781	29.4409	29.224	29.5205				By MS/MS	By MS/MS	By MS/MS	By MS/MS	By MS/MS	By MS/MS	By MS/MS	By MS/MS	+	M_S	MAG:	8	8	8	71.8	71.8	71.8	17.879	0	317.33	46997000000	85	8	8	8	4	7	5	7	8	8	7	8	3130300000	81442000	64851000	65086000	81760000	963930000
26.7468	26.8427	26.6256	26.3843	27.5465	27.381	27.6116	27.6873				By MS/MS	By MS/MS	By MS/MS	By MS/MS	By MS/MS	By MS/MS	By MS/MS	By MS/MS	+	M_S	MAG:	14	14	14	44.5	44.5	44.5	37.924	0	191.13	17010000000	75	14	14	14	9	10	9	6	12	11	9	12	441110000	13450000	16329000	10337000	7916200	83341000
26.8437	26.432	26.8662	26.4142	27.5539	27.7045	27.8275	27.656				By MS/MS	By MS/MS	By MS/MS	By MS/MS	By MS/MS	By MS/MS	By MS/MS	By MS/MS	+	M_S	MAG:	14	14	14	59.5	59.5	59.5	24.218	0	58.173	18448000000	79	14	14	14	6	10	9	6	12	13	13	13	1072500000	25595000	18086000	33247000	23929000	218620000
28.4689	28.539	28.8439	28.4743	29.3014	29.5079	29.3456	29.2898				By MS/MS	By MS/MS	By MS/MS	By MS/MS	By MS/MS	By MS/MS	By MS/MS	By MS/MS	+	M_S	MAG:	10	10	10	81.4	81.4	81.4	16.458	0	101.68	20554000000	67	10	10	10	5	6	5	6	9	9	8	9	576450000	25871000	35818000	34761000	15283000	133420000
27.3425	27.3883	27.4572	27.2356	26.2865	26.0273	26.2802	26.6531				By MS/MS	By MS/MS	By MS/MS	By MS/MS	By MS/MS	By MS/MS	By MS/MS	By MS/MS	+	M_S	MAG:	21	21	21	59.9	59.9	59.9	44.511	0	72.885	9365500000	114	21	21	21	15	19	16	12	15	12	14	11	172620000	10875000	23321000	18547000	15116000	17875000
29.3872	29.2482	29.1611	29.4017	29.9119	29.8335	30.0093	29.7774				By MS/MS	By MS/MS	By MS/MS	By MS/MS	By MS/MS	By MS/MS	By MS/MS	By MS/MS	+	M_S	MAG:	10	10	10	63.6	63.6	63.6	20.118	0	166.51	58396000000	105	10	10	10	5	5	5	6	9	8	9	8	4553700000	159080000	157930000	140850000	138170000	1200800000
30.7052	30.7195	30.7241	30.7261	30.5628	30.4904	30.5679	30.5884				By MS/MS	By MS/MS	By MS/MS	By MS/MS	By MS/MS	By MS/MS	By MS/MS	By MS/MS			MAG:	25	25	25	74.5	74.5	74.5	45.712	0	323.31	324000000000	548	25	25	25	21	23	23	23	24	23	23	23	13774000000	637290000	752640000	767940000	704170000	2320700000
31.987	32.0705	32.3528	31.8921	31.2292	31.318	31.2404	31.3581				By MS/MS	By MS/MS	By MS/MS	By MS/MS	By MS/MS	By MS/MS	By MS/MS	By MS/MS	+	M_S	MAG:	8	8	8	69	69	69	16.205	0	241.91	125980000000	144	8	8	8	6	7	8	7	7	7	7	6	17950000000	1176800000	1726700000	2011500000	1325200000	2163100000
32.0545	32.133	32.3228	31.999	31.5255	31.6234	31.4514	31.5002				By MS/MS	By MS/MS	By MS/MS	By MS/MS	By MS/MS	By MS/MS	By MS/MS	By MS/MS	+	M_S	MAG:	31	31	31	82.2	82.2	82.2	37.178	0	323.31	604180000000	698	31	31	31	27	28	29	28	26	27	28	27	22977000000	1375700000	1839100000	1813400000	1309300000	3102300000
26.6363	26.6626	26.5567	26.4581	25.9385	25.8254	26.1389	25.9933				By MS/MS	By MS/MS	By MS/MS	By MS/MS	By MS/MS	By MS/MS	By MS/MS	By MS/MS	+	M_S	MAG:	14	14	14	39.4	39.4	39.4	51.408	0	132.81	8589400000	81	14	14	14	11	11	10	11	10	10	11	9	353010000	32285000	37421000	32473000	32890000	51550000
27.9729	28.0532	27.9124	27.9774	28.2726	28.471	28.3338	28.3744				By MS/MS	By MS/MS	By MS/MS	By MS/MS	By MS/MS	By MS/MS	By MS/MS	By MS/MS			MAG:	45	45	45	56.6	56.6	56.6	93.201	0	323.31	49775000000	285	45	45	45	33	27	31	27	39	34	35	37	568270000	19251000	51826000	20452000	17180000	89735000
27.9925	28.0651	27.9932	27.924	28.2882	28.4004	28.3904	28.2643				By MS/MS	By MS/MS	By MS/MS	By MS/MS	By MS/MS	By MS/MS	By MS/MS	By MS/MS			MAG:	12	12	12	64.5	64.5	64.5	30.109	0	200.01	33621000000	101	12	12	12	9	9	10	9	9	9	10	11	2411000000	114350000	124260000	122570000	119500000	380010000
31.3552	31.4037	31.2109	31.4058	30.9602	31.0134	30.9541	30.904				By MS/MS	By MS/MS	By MS/MS	By MS/MS	By MS/MS	By MS/MS	By MS/MS	By MS/MS			MAG:	18	18	18	72.6	72.6	72.6	28.733	0	323.31	266860000000	303	18	18	18	15	18	15	17	17	17	16	17	11772000000	556120000	969410000	670040000	599120000	1084800000
29.5361	29.4774	29.6168	29.4382	30.0022	29.9293	29.9538	30.1642				By MS/MS	By MS/MS	By MS/MS	By MS/MS	By MS/MS	By MS/MS	By MS/MS	By MS/MS	+	M_S	MAG:	24	24	24	71.3	71.3	71.3	37.358	0	323.31	163630000000	317	24	24	24	17	19	19	18	21	20	18	20	5980700000	231840000	256880000	268810000	202940000	1023100000
25.0298	25.2603	25.4876	25.2947	26.3252	26.2471	26.4491	26.0137				By MS/MS	By MS/MS	By MS/MS	By MS/MS	By MS/MS	By MS/MS	By MS/MS	By MS/MS	+	M_S	MAG:	5	5	5	22.5	22.5	22.5	30.244	0	23.764	3018000000	22	5	5	5	2	3	3	2	4	4	4	4	176580000	3205500	7785900	5878900	3998300	31617000
27.2483	27.1292	27.1588	26.9542	27.5818	27.6038	27.5898	27.5777				By MS/MS	By MS/MS	By MS/MS	By MS/MS	By MS/MS	By MS/MS	By MS/MS	By MS/MS	+	M_S	MAG:	13	13	13	55.2	55.2	55.2	32.279	0	187.28	15519000000	76	13	13	13	8	8	9	8	11	11	10	9	691630000	35482000	20014000	36155000	14143000	117390000
25.9874	25.7352	25.7057	26.7445	23.0124	23.7254	24.0454	23.6255				By MS/MS	By MS/MS	By MS/MS	By MS/MS	By MS/MS	By MS/MS	By MS/MS	By matching	+	M_S	MAG:	9	9	9	28.7	28.7	28.7	41.48	0	50.764	1885400000	31	9	9	9	8	7	7	9	2	4	4	1	82221000	11724000	13270000	12704000	23828000	2788000
29.4715	29.4676	29.4686	29.5549	29.0456	29.2463	29.1294	29.1473				By MS/MS	By MS/MS	By MS/MS	By MS/MS	By MS/MS	By MS/MS	By MS/MS	By MS/MS			MAG:	23	23	23	68	68	68	40.051	0	323.31	93646000000	239	23	23	23	20	20	21	22	22	21	21	21	3644300000	189600000	243110000	232070000	224440000	538760000
28.4421	28.4426	28.3786	28.3504	28.7607	28.8554	28.9484	29.0534				By MS/MS	By MS/MS	By MS/MS	By MS/MS	By MS/MS	By MS/MS	By MS/MS	By MS/MS	+	M_S	MAG:	16	16	15	68.1	68.1	65.4	28.256	0	226.22	56227000000	140	16	16	15	13	14	13	13	15	15	14	14	2537000000	97914000	132180000	121390000	108580000	413650000
28.7193	28.6111	28.5193	28.5399	28.0896	28.2064	28.2202	28.2219				By MS/MS	By MS/MS	By MS/MS	By MS/MS	By MS/MS	By MS/MS	By MS/MS	By MS/MS	+	M_S	MAG:	5	5	5	7.8	7.8	7.8	136.47	0	152.86	19406000000	48	5	5	5	5	5	4	3	5	5	5	5	1141500000	70572000	84783000	74842000	70096000	160300000
27.1495	27.1133	27.155	27.2585	26.2594	26.4003	26.1571	26.6345				By MS/MS	By MS/MS	By MS/MS	By MS/MS	By MS/MS	By MS/MS	By MS/MS	By MS/MS	+	M_S	MAG:	5	5	5	8.1	8.1	8.1	104.09	0	12.295	4375200000	25	5	5	5	4	4	3	4	3	4	2	2	206990000	15183000	19056000	17648000	16260000	25477000
31.8755	32.0245	32.0329	32.2216	32.5514	32.7125	32.68	32.7911				By MS/MS	By MS/MS	By MS/MS	By MS/MS	By MS/MS	By MS/MS	By MS/MS	By MS/MS	+	M_S	MAG:	21	21	21	67.8	67.8	67.8	34.1	0	323.31	814330000000	532	21	21	21	18	19	18	20	19	18	18	19	22509000000	598770000	851410000	730380000	939150000	3548400000
28.4279	28.6361	28.633	28.5667	28.9676	29.1366	29.2291	29.2035				By MS/MS	By MS/MS	By MS/MS	By MS/MS	By MS/MS	By MS/MS	By MS/MS	By MS/MS	+	M_S	MAG:	14	14	14	90.5	90.5	90.5	23.036	0	323.31	31062000000	86	14	14	14	9	6	7	7	11	12	13	10	1082000000	133930000	83687000	110180000	20740000	191550000
29.9237	29.9268	29.9449	29.9109	30.2372	30.2507	30.2335	30.4327				By MS/MS	By MS/MS	By MS/MS	By MS/MS	By MS/MS	By MS/MS	By MS/MS	By MS/MS			MAG:	52	52	52	74.5	74.5	74.5	64.929	0	323.31	185140000000	485	52	52	52	40	36	35	36	46	48	47	47	3240600000	120390000	157090000	143960000	141460000	482160000
30.578	30.5427	30.5807	30.6362	30.3668	30.2956	30.4024	30.3794				By MS/MS	By MS/MS	By MS/MS	By MS/MS	By MS/MS	By MS/MS	By MS/MS	By MS/MS			MAG:	28	28	28	76.7	76.7	76.7	42.596	0	323.31	231200000000	392	28	28	28	27	26	27	27	26	25	24	26	7733600000	431780000	571220000	572920000	473590000	1126600000
24.9171	24.3828	24.3494	24.7596	26.0145	25.7736	25.6395	25.7579				By MS/MS	By MS/MS	NA	By MS/MS	By MS/MS	By MS/MS	By MS/MS	By MS/MS	+	M_S	MAG:	6	6	6	53.7	53.7	53.7	15.932	0	19.43	2240600000	22	6	6	6	1	1	0	1	5	6	4	4	210200000	5806900	5765300	0	6230800	41737000
29.1007	29.201	29.2958	29.2597	28.4516	28.5711	28.6535	28.7785				By MS/MS	By MS/MS	By MS/MS	By MS/MS	By MS/MS	By MS/MS	By MS/MS	By MS/MS	+	M_S	MAG:	9	9	9	51.8	51.8	51.8	21.49	0	130.79	28269000000	79	9	9	9	7	7	7	7	9	9	9	7	1838900000	143790000	156910000	97537000	80996000	242650000
25.2349	25.4615	25.5646	25.6053	26.1372	26.2198	26.4782	26.3718				By MS/MS	By MS/MS	By MS/MS	By MS/MS	By MS/MS	By MS/MS	By MS/MS	By MS/MS	+	M_S	MAG:	25	25	25	44.7	44.7	44.7	74.96	0	91.252	14817000000	117	25	25	25	7	12	10	11	22	23	24	22	275550000	2782900	4660000	5584200	6269300	44381000
26.8604	26.5205	26.8135	26.9222	26.0412	25.8382	26.1148	25.9432				By MS/MS	By MS/MS	By MS/MS	By MS/MS	By MS/MS	By MS/MS	By MS/MS	By MS/MS	+	M_S	MAG:	8	8	8	60.4	60.4	60.4	18.274	0	82.692	4168500000	49	8	8	8	4	4	5	7	5	4	7	6	303290000	22068000	26194000	13981000	30639000	43907000
29.059	29.0989	29.223	29.1281	28.4746	28.7673	28.6094	28.6209				By MS/MS	By MS/MS	By MS/MS	By MS/MS	By MS/MS	By MS/MS	By MS/MS	By MS/MS	+	M_S	MAG:	13	13	13	57.8	57.8	57.8	19.948	0	45.368	18533000000	77	13	13	13	10	10	10	9	10	8	9	6	633130000	49704000	48525000	71538000	53768000	39763000
28.8128	28.9026	28.8018	28.7888	29.1281	29.1985	29.0938	29.2724				By MS/MS	By MS/MS	By MS/MS	By MS/MS	By MS/MS	By MS/MS	By MS/MS	By MS/MS			MAG:	36	36	36	70.8	70.8	70.8	57.348	0	323.31	117030000000	340	36	36	36	27	27	29	28	32	30	33	31	2943200000	98619000	141430000	118600000	118250000	546050000
32.7877	32.7992	32.8185	32.6732	33.0507	33.1954	33.0686	33.1124				By MS/MS	By MS/MS	By MS/MS	By MS/MS	By MS/MS	By MS/MS	By MS/MS	By MS/MS			MAG:	32	32	32	90.8	90.8	90.8	33.471	0	323.31	1090100000000	1075	32	32	32	29	31	30	31	31	31	30	30	36204000000	1288900000	2437700000	1542500000	1859900000	7914200000
29.4418	29.3558	29.2864	29.4494	29.9906	29.7749	29.9519	30.1006				By MS/MS	By MS/MS	By MS/MS	By MS/MS	By MS/MS	By MS/MS	By MS/MS	By MS/MS	+	M_S	MAG:	17	17	17	72.3	72.3	72.3	25.007	0	194.98	84521000000	132	17	17	17	10	10	8	10	14	15	15	13	5068600000	194010000	149720000	183310000	124120000	855660000
30.0301	29.8895	30.0643	29.8285	28.8889	29.291	29.2873	29.078				By MS/MS	By MS/MS	By MS/MS	By MS/MS	By MS/MS	By MS/MS	By MS/MS	By MS/MS	+	M_S	MAG:	7	7	7	66.4	66.4	66.4	14.691	0	144.79	46523000000	111	7	7	7	6	6	6	6	6	6	4	6	6317800000	310920000	405240000	419350000	229220000	914540000
27.3454	27.4583	27.4062	27.3843	27.5995	27.6781	27.6066	27.5978				By MS/MS	By MS/MS	By MS/MS	By MS/MS	By MS/MS	By MS/MS	By MS/MS	By MS/MS			MAG:	14	14	14	52.7	52.7	52.7	42.089	0	195.23	10670000000	75	14	14	14	10	8	11	10	12	10	12	10	450220000	22527000	28065000	35747000	15031000	115060000
25.8585	26.0342	25.802	26.8218	22.9981	23.8179	23.7104	24.1442				By MS/MS	By MS/MS	By MS/MS	By MS/MS	By MS/MS	By matching	By MS/MS	NA	+	M_S	MAG:	7	7	7	27.2	27.2	27.2	38.115	0	35.439	1601200000	22	7	7	7	4	6	5	6	1	3	4	0	40291000	3734100	9680500	5395300	14035000	0
25.7619	25.7023	25.9102	25.6196	25.2246	25.2859	25.127	25.0651				By MS/MS	By MS/MS	By MS/MS	By MS/MS	By MS/MS	By MS/MS	By MS/MS	By MS/MS	+	M_S	MAG:	4	4	4	61.4	61.4	61.4	9.9215	0	13.983	1440300000	20	4	4	4	3	3	3	3	4	4	4	3	220730000	13549000	15444000	23728000	14119000	42248000
27.7445	27.6794	27.7309	27.6763	28.2734	28.6904	28.4558	28.2855				By MS/MS	By MS/MS	By MS/MS	By MS/MS	By MS/MS	By MS/MS	By MS/MS	By MS/MS	+	M_S	MAG:	7	7	7	49.3	49.3	49.3	17.481	0	29.791	18193000000	46	7	7	7	5	7	6	5	6	6	5	4	1160100000	52270000	71598000	57959000	63929000	170290000
24.3463	24.2544	24.3493	24.6692	27.8483	26.1476	27.3962	27.6845				By MS/MS	By MS/MS	By MS/MS	By MS/MS	By MS/MS	By MS/MS	By MS/MS	By MS/MS	+	M_S	MAG:	7	7	7	39	39	39	15.903	0	27.19	6391400000	25	7	7	7	1	4	4	4	7	6	6	5	505700000	3839400	14967000	10791000	6213600	133750000
29.7319	29.8286	29.8129	29.7768	29.5406	29.441	29.5636	29.4264				By MS/MS	By MS/MS	By MS/MS	By MS/MS	By MS/MS	By MS/MS	By MS/MS	By MS/MS			MAG:	17	17	17	64.6	64.6	64.6	34.867	0	323.31	69797000000	187	17	17	17	15	15	15	15	15	16	13	15	2109800000	90235000	75770000	117290000	113810000	382680000
27.7492	27.7007	27.9458	27.8635	27.0073	27.0934	27.2309	27.3265				By MS/MS	By MS/MS	By MS/MS	By MS/MS	By MS/MS	By MS/MS	By MS/MS	By MS/MS	+	M_S	MAG:	17	17	17	61.4	61.4	61.4	31.415	0	110.21	19112000000	109	17	17	17	12	16	15	12	14	14	13	13	775320000	37818000	72041000	99422000	68261000	90160000
25.614	25.6681	23.8008	25.3406	28.1892	28.2834	28.3901	28.3557				NA	NA	By MS/MS	NA	By MS/MS	By MS/MS	By MS/MS	By MS/MS	+	M_S	MAG:	7	7	7	69.5	69.5	69.5	14.839	0	132.19	11728000000	18	7	7	7	0	0	2	0	6	6	5	6	1332200000	0	0	19146000	0	274400000
25.4632	25.1392	24.5537	23.9387	27.089	27.6046	27.2636	27.3102				By MS/MS	By MS/MS	By MS/MS	NA	By MS/MS	By MS/MS	By MS/MS	By MS/MS	+	M_S	MAG:	7	7	7	45	45	45	27.723	0	42.672	6666000000	30	7	7	7	1	1	1	0	7	4	7	6	36716000	7547300	12427000	12120000	0	8959100
26.8321	26.8368	27.2021	26.8702	27.6897	27.5628	27.6625	27.8215				By MS/MS	By MS/MS	By MS/MS	By MS/MS	By MS/MS	By MS/MS	By MS/MS	By MS/MS	+	M_S	MAG:	4	4	4	38.8	38.8	38.8	12.82	0	14.145	8382600000	45	4	4	4	3	3	3	3	3	3	4	4	1384300000	42411000	58732000	70977000	49308000	227630000
26.1508	25.7866	25.7759	25.7305	26.6092	26.7689	26.5737	26.8404				By MS/MS	By MS/MS	By MS/MS	By MS/MS	By MS/MS	By MS/MS	By MS/MS	By MS/MS	+	M_S	MAG:	12	12	12	41	41	41	42.018	0	71.069	6363200000	55	12	12	12	9	6	7	6	11	9	9	7	132230000	5678000	3003900	3602700	3246700	15393000
31.5244	31.4695	31.586	31.1503	32.5486	32.3117	32.2767	32.1793				By MS/MS	By MS/MS	By MS/MS	By MS/MS	By MS/MS	By MS/MS	By MS/MS	By MS/MS	+	M_S	MAG:	11	11	11	70	70	70	16.207	0	109.98	334320000000	207	11	11	11	9	9	8	8	11	10	11	10	35321000000	487790000	734140000	646710000	474200000	6810800000
31.7396	31.7268	31.7045	31.7233	31.8974	31.8935	32.0044	31.9974				By MS/MS	By MS/MS	By MS/MS	By MS/MS	By MS/MS	By MS/MS	By MS/MS	By MS/MS			MAG:	26	26	26	65.1	65.1	65.1	40.139	0	323.31	372700000000	428	26	26	26	20	20	19	20	24	25	24	25	10623000000	456920000	614040000	561020000	503870000	1642700000
25.5434	26.0317	25.6514	25.4433	26.7457	27.1867	27.2571	27.566				By MS/MS	By MS/MS	By MS/MS	By MS/MS	By MS/MS	By MS/MS	By MS/MS	By MS/MS	+	M_S	MAG:	10	10	10	65.6	65.6	65.6	17.829	0	85.84	7904400000	55	10	10	10	4	5	3	3	10	8	9	9	390360000	4473900	28295000	5859200	3328400	62515000
24.5471	25.1255	25.5557	25.2696	26.6377	26.6697	26.6256	26.6357				NA	NA	By MS/MS	NA	By MS/MS	By MS/MS	By MS/MS	By MS/MS	+	M_S	MAG:	9	9	9	36.8	36.8	36.8	35.268	0	86.615	5510500000	29	9	9	9	0	0	1	0	7	8	6	8	163400000	0	0	307340	0	32024000
26.7222	27.1022	26.8614	26.8447	25.882	25.9564	26.227	25.7317				By MS/MS	By MS/MS	By MS/MS	By MS/MS	By MS/MS	By MS/MS	By MS/MS	By MS/MS	+	M_S	MAG:	8	8	8	31.7	31.7	31.7	28.301	0	14.025	3135100000	33	8	8	8	6	5	5	7	5	6	3	4	77617000	5006500	6490900	7340800	8634400	13743000
27.3579	27.3709	27.4551	27.4443	27.6022	27.6928	27.695	27.7452				By MS/MS	By MS/MS	By MS/MS	By MS/MS	By MS/MS	By MS/MS	By MS/MS	By MS/MS			MAG:	13	13	13	42	42	42	46.433	0	323.31	18365000000	103	13	13	13	9	10	11	9	11	13	13	13	160970000	5957100	9408900	6757400	4563600	24820000
31.4841	31.4797	31.4947	31.528	31.1211	31.0054	31.1535	31.2479				By MS/MS	By MS/MS	By MS/MS	By MS/MS	By MS/MS	By MS/MS	By MS/MS	By MS/MS			MAG:	34	34	34	83.9	83.9	83.9	51.225	0	323.31	518260000000	683	34	34	34	28	31	33	30	30	31	30	29	12396000000	638710000	828200000	902860000	659020000	1918100000
27.3903	27.4576	27.5811	27.7577	26.8783	26.8311	27.0098	26.9313				By MS/MS	By MS/MS	By MS/MS	By MS/MS	By MS/MS	By MS/MS	By MS/MS	By MS/MS	+	M_S	MAG:	21	21	21	57.7	57.7	57.7	51.815	0	121.23	21342000000	126	21	21	21	16	17	17	14	17	15	18	18	613270000	32494000	55506000	52751000	46683000	76733000
25.1572	25.185	25.1777	25.6589	27.0472	27.5209	27.2374	28.3738				By MS/MS	By MS/MS	By MS/MS	By MS/MS	By MS/MS	By MS/MS	By MS/MS	By MS/MS	+	M_S	MAG:	20	20	20	51.1	51.1	51.1	67.305	0	95.653	19717000000	68	20	20	20	5	5	4	6	18	18	14	17	172540000	1252300	3058100	3220300	3117300	44228000
24.5369	24.8747	24.5109	24.5018	26.2506	27.215	27.217	26.2057				NA	By MS/MS	By matching	By matching	By MS/MS	By MS/MS	By MS/MS	By MS/MS	+	M_S	MAG:	9	9	9	50.4	50.4	50.4	28.616	0	20.287	5558800000	30	9	9	9	0	2	2	2	7	7	9	7	76780000	0	4286900	2655100	2378700	24336000
29.3001	29.0343	29.1361	28.9921	28.2896	28.5504	28.3592	28.1298				By MS/MS	By MS/MS	By MS/MS	By MS/MS	By MS/MS	By MS/MS	By MS/MS	By MS/MS	+	M_S	MAG:	12	12	12	86.4	86.4	86.4	17.327	0	167.05	26737000000	110	12	12	12	9	10	8	10	8	7	9	9	1192100000	69679000	180960000	183170000	153500000	92348000
31.6306	31.9994	31.9058	31.9828	32.5523	32.4958	32.4621	32.6264				By MS/MS	By MS/MS	By MS/MS	By MS/MS	By MS/MS	By MS/MS	By MS/MS	By MS/MS	+	M_S	MAG:	52	52	52	72.9	72.9	72.9	82	0	323.31	1243700000000	1007	52	52	52	40	42	39	42	45	47	47	45	25080000000	629300000	1097700000	1039900000	865350000	3764000000
24.8012	25.0973	25.4576	25.4791	26.7995	26.6705	26.2696	26.699				By MS/MS	By MS/MS	By MS/MS	By MS/MS	By MS/MS	By MS/MS	By MS/MS	By MS/MS	+	M_S	MAG:	10	10	10	43	43	43	42.081	0	70.185	5103700000	37	10	10	10	3	3	2	3	9	7	7	6	302060000	4482100	5722000	6970600	5712800	52391000
25.1754	25.7037	25.1903	25.035	26.858	27.0619	26.6838	26.3587				By MS/MS	By MS/MS	By MS/MS	NA	By MS/MS	By MS/MS	By MS/MS	By MS/MS	+	M_S	MAG:	3	3	3	21.6	21.6	21.6	16.172	0	7.4995	2963600000	18	3	3	3	2	3	3	0	3	2	2	2	370440000	7829400	12979000	17978000	0	91680000
28.5553	28.684	28.8782	28.551	29.4676	29.2171	29.2684	29.3784				By MS/MS	By MS/MS	By MS/MS	By MS/MS	By MS/MS	By MS/MS	By MS/MS	By MS/MS	+	M_S	MAG:	18	18	18	71.8	71.8	71.8	31.686	0	241.56	27462000000	113	18	18	18	10	7	12	10	12	14	10	13	1008500000	26580000	31475000	24435000	32926000	221030000
28.3411	28.2709	28.2621	28.0976	28.6762	28.829	28.8411	29.0075				By MS/MS	By MS/MS	By MS/MS	By MS/MS	By MS/MS	By MS/MS	By MS/MS	By MS/MS	+	M_S	MAG:	6	6	6	58.2	58.2	58.2	13.353	0	77.823	19551000000	55	6	6	6	4	5	3	5	6	5	6	4	2706500000	95109000	122470000	75475000	88599000	470130000
29.5984	29.4307	29.6218	29.4679	29.8811	29.9931	29.9499	29.8602				By MS/MS	By MS/MS	By MS/MS	By MS/MS	By MS/MS	By MS/MS	By MS/MS	By MS/MS			MAG:	13	13	13	52.8	52.8	52.8	24.649	0	121.46	65607000000	138	13	13	13	13	9	12	13	13	12	12	12	3984200000	104160000	109060000	134630000	116010000	440450000
25.2536	25.5831	25.1863	25.1823	26.7613	26.4198	26.1906	26.8563				NA	NA	NA	NA	By MS/MS	By MS/MS	By MS/MS	By MS/MS	+	M_S	MAG:	4	4	4	40.7	40.7	40.7	9.9863	0	17.48	2590500000	12	4	4	4	0	0	0	0	3	3	4	3	566760000	0	0	0	0	99120000
24.7951	25.4161	25.0735	24.565	22.6915	23.5851	23.2574	23.047				By MS/MS	By MS/MS	By MS/MS	By MS/MS	By MS/MS	By MS/MS	By MS/MS	By matching	+	M_S	MAG:	6	6	6	25.1	25.1	25.1	38.028	0	31.449	697280000	15	6	6	6	6	5	4	4	2	1	3	2	20274000	3453100	4281100	2310700	3243900	1115800
29.96	30.2426	30.273	30.3312	30.8353	30.7607	30.9923	30.8684				By MS/MS	By MS/MS	By MS/MS	By MS/MS	By MS/MS	By MS/MS	By MS/MS	By MS/MS	+	M_S	MAG:	18	18	18	82.7	82.7	82.7	17.966	0	87.344	143160000000	169	18	18	18	12	10	10	14	16	15	14	16	11584000000	322690000	504070000	476070000	435320000	2046800000
25.8746	23.323	24.2888	24.4183	28.8819	28.4552	28.3084	27.8914				By matching	NA	By MS/MS	By MS/MS	By MS/MS	By MS/MS	By MS/MS	By MS/MS	+	M_S	MAG:	7	7	7	65.7	65.7	65.7	16.347	0	96.743	14948000000	33	7	7	7	1	0	2	2	6	6	6	7	1600800000	350930	0	1971400	2034900	323230000
27.8509	28.0466	28.0551	27.8398	28.436	28.4073	28.6382	28.5973				By MS/MS	By MS/MS	By MS/MS	By MS/MS	By MS/MS	By MS/MS	By MS/MS	By MS/MS	+	M_S	MAG:	16	16	16	84.2	84.2	84.2	23.843	0	129	48552000000	143	16	16	16	12	10	10	9	13	15	13	13	1379800000	55408000	94942000	65053000	57189000	154530000
25.1274	26.2159	26.1359	25.7108	23.4315	23.9216	22.6656	23.2407				By MS/MS	By MS/MS	By MS/MS	By MS/MS	NA	By MS/MS	NA	By MS/MS	+	M_S	MAG:	3	3	3	53.6	53.6	53.6	15.057	0	28.692	342010000	12	3	3	3	2	2	3	2	0	1	0	1	92295000	1985700	5737600	46891000	45404000	0
24.8783	24.8556	25.6003	24.8004	26.2483	26.3968	26.4071	26.4782				NA	NA	NA	NA	By MS/MS	By MS/MS	By MS/MS	By MS/MS	+	M_S	MAG:	7	7	7	27.1	27.1	27.1	38.135	0	41.24	3459100000	18	7	7	7	0	0	0	0	6	6	5	6	138740000	0	0	0	0	25489000
25.7032	24.4374	25.2048	24.5041	26.9548	27.3158	27.1201	27.0403				By matching	By matching	By matching	NA	By MS/MS	By MS/MS	By MS/MS	By MS/MS	+	M_S	MAG:	7	7	7	40.2	40.2	40.2	24.817	0	32.191	6547500000	33	7	7	7	1	1	1	0	6	6	6	7	348810000	1096700	1002800	1273000	0	63597000
26.5766	26.7116	26.3996	26.3074	27.9766	27.3743	27.4939	27.5399				By MS/MS	By MS/MS	By MS/MS	By MS/MS	By MS/MS	By MS/MS	By MS/MS	By MS/MS	+	M_S	MAG:	9	9	9	70.3	70.3	70.3	25.645	0	146.03	8122900000	38	9	9	9	4	4	4	3	8	5	6	4	104690000	2712300	3996600	16236000	2313600	27202000
25.7908	24.8923	23.569	24.739	27.6521	27.9879	28.0856	28.1325				By matching	By MS/MS	By MS/MS	By MS/MS	By MS/MS	By MS/MS	By MS/MS	By MS/MS	+	M_S	MAG:	3	3	3	28	28	28	19.869	0	73.813	5126000000	14	3	3	3	1	2	3	1	2	2	3	3	129710000	1774700	2169600	1970400	0	10611000
28.0795	27.9346	27.8567	28.2279	28.8081	28.5577	28.762	28.6763				By MS/MS	By MS/MS	By MS/MS	By MS/MS	By MS/MS	By MS/MS	By MS/MS	By MS/MS	+	M_S	MAG:	14	14	14	59.6	59.6	59.6	34.728	0	74.636	19557000000	81	14	14	14	9	8	8	6	12	12	13	11	757670000	11608000	4924100	9963300	8074700	221520000
29.973	30.0316	30.3384	30.0394	30.7606	30.7173	30.6275	30.6648				By MS/MS	By MS/MS	By MS/MS	By MS/MS	By MS/MS	By MS/MS	By MS/MS	By MS/MS	+	M_S	MAG:	8	8	8	54.5	54.5	54.5	12.31	0	21.059	111300000000	99	8	8	8	7	7	5	8	8	8	8	7	13084000000	351860000	475040000	252710000	372290000	3246800000
27.4998	27.75	27.2687	27.9761	28.8764	28.7805	28.7457	28.5817				By MS/MS	By MS/MS	By MS/MS	By MS/MS	By MS/MS	By MS/MS	By MS/MS	By MS/MS	+	M_S	MAG:	11	11	11	56.8	56.8	56.8	18.997	0	211.58	45136000000	140	11	11	11	9	10	11	10	11	11	10	11	1664400000	41140000	51622000	25405000	60308000	325660000
28.3458	28.3938	28.4348	28.4969	28.7441	29.0047	29.01	29.07				By MS/MS	By MS/MS	By MS/MS	By MS/MS	By MS/MS	By MS/MS	By MS/MS	By MS/MS	+	M_S	MAG:	5	5	5	65.4	65.4	65.4	12.161	0	119.21	22045000000	67	5	5	5	5	4	5	4	5	5	5	5	2744800000	96973000	129370000	132950000	115560000	456980000
27.0892	27.2073	27.1541	27.1053	26.9755	26.926	26.9053	26.9217				By MS/MS	By MS/MS	By MS/MS	By MS/MS	By MS/MS	By MS/MS	By MS/MS	By MS/MS			MAG:	13	13	13	42.7	42.7	42.7	34.383	0	58.027	15938000000	83	13	13	13	8	8	9	9	11	11	12	12	848750000	22751000	34155000	44977000	30526000	147200000
25.4702	24.2333	25.727	25.2759	27.3366	27.3335	27.513	27.4185				By MS/MS	By MS/MS	NA	By MS/MS	By MS/MS	By MS/MS	By MS/MS	By MS/MS	+	M_S	MAG:	3	3	3	5.3	5.3	5.3	50.193	0	3.6042	4077300000	13	3	3	3	1	1	0	1	3	2	3	2	453030000	15818000	24338000	0	15464000	42533000
32.2974	32.187	32.2726	32.0917	31.786	31.7859	31.7462	31.9205				By MS/MS	By MS/MS	By MS/MS	By MS/MS	By MS/MS	By MS/MS	By MS/MS	By MS/MS	+	M_S	MAG:	33	33	33	58.9	58.9	58.9	46.214	0	296.78	693430000000	741	33	33	33	29	31	30	30	32	32	32	32	16661000000	854160000	1151900000	1108200000	1010800000	2763100000
27.9235	28.0326	28.089	28.3166	28.6527	28.6287	28.7933	28.7877				By MS/MS	By MS/MS	By MS/MS	By MS/MS	By MS/MS	By MS/MS	By MS/MS	By MS/MS	+	M_S	MAG:	10	10	10	72.9	72.9	72.9	14.805	0	49.058	34805000000	81	10	10	10	8	8	9	9	10	10	10	10	2615700000	67965000	104740000	102670000	99042000	327060000
28.55	28.3207	28.6724	28.504	29.2568	29.0378	29.1349	29.3756				By MS/MS	By MS/MS	By MS/MS	By MS/MS	By MS/MS	By MS/MS	By MS/MS	By MS/MS	+	M_S	MAG:	30	30	30	61.7	61.7	61.7	65.33	0	265.91	63580000000	184	30	30	30	16	15	15	16	24	26	23	23	1101600000	20784000	86192000	24478000	19337000	149090000
28.0014	28.1643	28.087	27.913	27.6747	27.5974	27.5628	27.4597				By MS/MS	By MS/MS	By MS/MS	By MS/MS	By MS/MS	By MS/MS	By MS/MS	By MS/MS	+	M_S	MAG:	11	11	11	40.9	40.9	40.9	23.247	0	36.444	17711000000	90	11	11	11	10	8	8	10	9	11	11	10	1204800000	53186000	55103000	79488000	68040000	192330000
30.2601	30.1534	30.1757	30.3175	29.8765	29.5932	29.7215	29.8044				By MS/MS	By MS/MS	By MS/MS	By MS/MS	By MS/MS	By MS/MS	By MS/MS	By MS/MS	+	M_S	MAG:	14	14	14	64.8	64.8	64.8	18.581	0	176.51	79020000000	165	14	14	14	13	13	14	14	13	12	13	12	6092900000	334240000	425400000	551500000	609090000	985840000
25.2396	25.6026	24.9693	24.105	27.0611	27.38	27.203	27.8078				By MS/MS	NA	By matching	NA	By MS/MS	By MS/MS	By MS/MS	By MS/MS	+	M_S	MAG:	18	18	18	44.5	44.5	44.5	54.449	0	211.93	11357000000	55	18	18	18	1	0	2	0	14	17	14	15	249660000	694210	0	898510	0	41825000
27.9511	27.881	27.9807	27.8758	28.3855	28.2955	28.3459	28.157				By MS/MS	By MS/MS	By MS/MS	By MS/MS	By MS/MS	By MS/MS	By MS/MS	By MS/MS			MAG:	11	11	11	70.3	70.3	70.3	21.833	0	270.86	17682000000	83	11	11	11	9	6	7	4	10	9	9	11	1369800000	86660000	55887000	98099000	33874000	284390000
26.3002	26.0064	25.3383	25.855	27.3466	27.5701	27.1159	27.6053				By MS/MS	By MS/MS	By MS/MS	By MS/MS	By MS/MS	By MS/MS	By MS/MS	By MS/MS	+	M_S	MAG:	8	8	8	49.3	49.3	49.3	22.204	0	35.721	10003000000	45	8	8	8	3	4	1	2	6	6	7	7	315060000	3121100	3706600	3610300	6178300	78976000
28.3023	28.3214	28.4395	28.4585	27.8841	27.9091	27.8742	28.098				By MS/MS	By MS/MS	By MS/MS	By MS/MS	By MS/MS	By MS/MS	By MS/MS	By MS/MS	+	M_S	MAG:	20	20	20	57.3	57.3	57.3	41.347	0	211.94	37795000000	160	20	20	20	17	16	15	14	17	18	17	17	1486000000	83395000	114030000	112510000	87451000	219830000
29.4993	29.4358	29.567	29.5913	28.8865	28.8826	29.0964	29.1519				By MS/MS	By MS/MS	By MS/MS	By MS/MS	By MS/MS	By MS/MS	By MS/MS	By MS/MS	+	M_S	MAG:	12	12	12	62.4	62.4	62.4	16.351	0	225.61	58518000000	130	12	12	12	10	11	11	12	11	12	11	12	4741500000	275610000	373950000	396260000	274120000	546960000
26.8656	26.0575	26.9568	26.8413	28.0153	28.047	28.0662	28.2014				By MS/MS	By MS/MS	By MS/MS	By MS/MS	By MS/MS	By MS/MS	By MS/MS	By MS/MS	+	M_S	MAG:	13	13	13	70.3	70.3	70.3	19.694	0	323.31	19572000000	72	13	13	13	8	5	8	7	11	12	11	13	1588400000	35825000	12352000	42556000	40587000	257420000
30.9181	30.9441	30.9978	30.934	31.0545	31.0922	31.071	31.0742				By MS/MS	By MS/MS	By MS/MS	By MS/MS	By MS/MS	By MS/MS	By MS/MS	By MS/MS			MAG:	86	86	86	76.8	76.8	76.8	125.97	0	323.31	691860000000	1163	86	86	86	64	74	70	72	78	76	73	76	7006600000	274190000	372380000	355390000	298080000	1074400000
27.783	28.0338	27.8394	28.1692	27.1688	26.841	26.9277	26.484				By MS/MS	By MS/MS	By MS/MS	By MS/MS	By MS/MS	By MS/MS	By MS/MS	By MS/MS	+	M_S	MAG:	5	5	5	42.7	42.7	42.7	27.123	0	89.464	7437800000	30	5	5	5	3	3	3	4	3	4	3	2	149700000	6386300	20903000	15863000	20674000	15740000
28.3451	28.2297	28.3067	28.326	27.8006	27.7977	27.9445	28.029				By MS/MS	By MS/MS	By MS/MS	By MS/MS	By MS/MS	By MS/MS	By MS/MS	By MS/MS	+	M_S	MAG:	33	33	33	60.5	60.5	60.5	68.042	0	319.66	52598000000	232	33	33	33	24	23	24	25	26	28	24	27	982800000	64843000	65190000	79758000	76759000	126070000
26.5763	26.6603	26.8957	26.9056	27.6404	27.3088	27.4423	27.4662				By MS/MS	By MS/MS	By MS/MS	By MS/MS	By MS/MS	By MS/MS	By MS/MS	By MS/MS	+	M_S	MAG:	11	11	11	61	61	61	29.438	0	126.16	14534000000	55	11	11	11	6	6	7	6	10	9	11	10	463790000	7258000	8950700	13137000	10985000	100090000
26.6558	26.5951	26.8586	26.658	25.9751	26.1595	26.0787	26.2827				By MS/MS	By MS/MS	By MS/MS	By MS/MS	By MS/MS	By MS/MS	By MS/MS	By MS/MS	+	M_S	MAG:	10	10	10	44	44	44	22.944	0	18.784	8378800000	68	10	10	10	9	9	9	8	9	10	9	9	666940000	40530000	54749000	56234000	44726000	85775000
28.4466	28.4461	28.4587	28.7166	29.017	29.0418	29.031	29.2522				By MS/MS	By MS/MS	By MS/MS	By MS/MS	By MS/MS	By MS/MS	By MS/MS	By MS/MS	+	M_S	MAG:	19	19	19	65.1	65.1	65.1	42.152	0	323.31	80088000000	201	19	19	19	17	15	16	14	17	19	19	16	3074600000	90584000	136430000	116100000	122930000	510610000
27.2006	27.2091	27.122	26.7464	28.109	28.0034	28.1635	27.7473				By MS/MS	By MS/MS	By MS/MS	By MS/MS	By MS/MS	By MS/MS	By MS/MS	By MS/MS	+	M_S	MAG:	11	11	11	67.7	67.7	67.7	22.093	0	323.31	13597000000	72	11	11	11	6	8	6	5	11	11	11	10	1157300000	21016000	29734000	22384000	17095000	234570000
36.0228	35.8244	35.9453	35.9226	35.3419	35.4613	35.5472	35.2206				By MS/MS	By MS/MS	By MS/MS	By MS/MS	By MS/MS	By MS/MS	By MS/MS	By MS/MS	+	M_S	MAG:	19	19	19	17.7	17.7	17.7	142.98	0	323.31	3171100000000	1077	19	19	19	17	16	18	18	15	16	16	15	111980000000	9379400000	9146900000	10793000000	9076300000	15889000000
25.3107	25.2908	24.0481	25.0179	26.8748	27.0854	26.7834	26.8644				By MS/MS	NA	By matching	By matching	By MS/MS	By MS/MS	By MS/MS	By MS/MS	+	M_S	MAG:	3	3	3	20.2	20.2	20.2	21.822	0	18.369	3121000000	19	3	3	3	1	0	1	1	3	3	3	3	283720000	2352700	0	2291100	2263600	70684000
28.1149	27.651	27.2759	27.6617	25.4127	23.1137	24.7273	24.1767				By MS/MS	By MS/MS	By MS/MS	By MS/MS	By MS/MS	By MS/MS	By MS/MS	NA	+	M_S	MAG:	3	3	3	6.2	6.2	6.2	39.096	0	5.3103	1578900000	12	3	3	3	3	3	3	3	3	1	2	0	180420000	39920000	30555000	29523000	52061000	8559000
25.0904	25.2098	24.8214	24.1382	26.8982	26.525	26.3575	27.1321				By MS/MS	By MS/MS	By MS/MS	NA	By MS/MS	By MS/MS	By MS/MS	By MS/MS	+	M_S	MAG:	9	9	9	63.8	63.8	63.8	16.246	0	54.735	5390800000	38	9	9	9	2	3	4	0	7	8	8	7	302120000	631190	2381200	3162200	0	66990000
29.4203	29.5206	29.4718	29.4986	29.0722	29.1502	29.2195	29.2624				By MS/MS	By MS/MS	By MS/MS	By MS/MS	By MS/MS	By MS/MS	By MS/MS	By MS/MS			MAG:	19	19	19	76.7	76.7	76.7	35.421	0	323.31	110410000000	256	19	19	19	18	18	18	18	19	17	18	18	3605300000	213380000	208010000	256570000	240260000	485440000
29.4944	29.6227	29.6008	29.3638	29.9478	29.9025	29.8825	29.9088				By MS/MS	By MS/MS	By MS/MS	By MS/MS	By MS/MS	By MS/MS	By MS/MS	By MS/MS			MAG:	20	20	20	53.5	53.5	53.5	49.376	0	199.33	78555000000	182	20	20	20	16	16	17	16	19	17	17	18	2408000000	158990000	177080000	112460000	158580000	436460000
30.0724	30.2805	30.3517	30.0461	30.6917	30.7152	30.8349	30.6693				By MS/MS	By MS/MS	By MS/MS	By MS/MS	By MS/MS	By MS/MS	By MS/MS	By MS/MS	+	M_S	MAG:	11	11	11	72.6	72.6	72.6	18.914	0	243.29	150670000000	148	11	11	11	9	9	9	9	10	10	9	10	16501000000	446830000	644640000	705770000	426370000	2579100000
30.6121	30.4551	30.587	30.5671	30.2988	30.0779	30.1635	30.208				By MS/MS	By MS/MS	By MS/MS	By MS/MS	By MS/MS	By MS/MS	By MS/MS	By MS/MS			MAG:	22	22	22	62.6	62.6	62.6	44.398	0	323.31	212130000000	279	22	22	22	20	21	20	19	22	20	18	19	7851400000	421980000	549330000	539180000	471040000	1363200000
26.6748	26.3638	27.0221	26.5487	27.5865	27.8898	27.6776	27.5326				By MS/MS	By MS/MS	By MS/MS	By MS/MS	By MS/MS	By MS/MS	By MS/MS	By MS/MS	+	M_S	MAG:	11	11	11	43.4	43.4	43.4	48.623	0	113.01	15636000000	54	11	11	11	6	6	5	6	7	10	9	8	1414800000	29657000	22859000	12381000	25001000	282720000
27.0651	26.6356	26.7367	27.0224	25.6822	25.7152	26.0754	26.0909				By MS/MS	By MS/MS	By MS/MS	By MS/MS	By MS/MS	By MS/MS	By MS/MS	By MS/MS	+	M_S	MAG:	5	5	5	26.3	26.3	26.3	28.766	0	30.188	3518500000	31	5	5	5	4	3	4	4	5	4	4	5	439810000	43453000	24522000	42072000	45738000	58557000
24.4648	24.8658	24.4158	25.5004	26.5171	26.3729	26.5211	26.3259				NA	NA	NA	NA	By MS/MS	By MS/MS	By MS/MS	By MS/MS	+	M_S	MAG:	6	6	6	53.7	53.7	53.7	13.7	0	65.601	3524800000	24	6	6	6	0	0	0	0	6	5	6	5	406430000	0	0	0	0	85212000
29.0264	29.1319	29.367	29.3579	28.5868	28.6282	28.6326	28.7405				By MS/MS	By MS/MS	By MS/MS	By MS/MS	By MS/MS	By MS/MS	By MS/MS	By MS/MS	+	M_S	MAG:	18	18	18	63.9	63.9	63.9	34.281	0	196.11	60068000000	164	18	18	18	14	15	14	15	15	15	15	15	1354000000	86482000	97802000	125750000	96810000	194700000
25.8136	25.9206	26.0177	26.2419	25.4356	25.2377	25.1097	25.3219				By MS/MS	By MS/MS	By MS/MS	By MS/MS	By MS/MS	By MS/MS	By MS/MS	By MS/MS	+	M_S	MAG:	5	5	5	40.6	40.6	40.6	15.215	0	11.658	2635300000	33	5	5	5	4	4	4	5	2	4	4	4	173480000	8477300	20229000	16595000	18124000	20154000
24.7772	25.465	24.8159	25.7757	23.454	23.7784	23.5398	23.6067				NA	NA	NA	NA	By MS/MS	By MS/MS	By MS/MS	By MS/MS	+	M_S	MAG:	4	4	4	15	15	15	40.285	0.000424	3.1353	397440000	4	4	4	4	0	0	0	0	2	3	3	3	16560000	0	0	0	0	2387900
26.0502	26.3792	26.1692	25.958	26.6771	26.7316	26.7594	26.7204				By MS/MS	By MS/MS	By MS/MS	By MS/MS	By MS/MS	By MS/MS	By MS/MS	By MS/MS	+	M_S	MAG:	10	10	10	28.6	28.6	28.6	38.31	0	15.886	4506400000	43	10	10	10	7	3	6	4	6	7	9	9	204700000	7911200	8617900	9593400	6228600	27494000
25.4496	25.6551	24.7223	25.6947	26.7251	27.0186	26.8942	26.7915				By MS/MS	By matching	By MS/MS	NA	By MS/MS	By MS/MS	By MS/MS	By MS/MS	+	M_S	MAG:	3	3	3	42.6	42.6	42.6	10.642	0	44.154	3431800000	13	3	3	3	1	2	1	0	2	3	3	2	686360000	5709200	21472000	4311400	0	96910000
28.319	28.321	28.1802	27.9458	28.7857	29.0982	28.8209	28.8899				By MS/MS	By MS/MS	By MS/MS	By MS/MS	By MS/MS	By MS/MS	By MS/MS	By MS/MS	+	M_S	MAG:	15	15	15	70.1	70.1	70.1	21.081	0	318.86	27167000000	100	15	15	15	7	9	8	5	14	13	14	14	2043300000	30631000	42752000	41974000	32029000	314080000
29.673	29.7007	29.7172	29.5754	29.9485	29.8601	29.9786	30.0074				By MS/MS	By MS/MS	By MS/MS	By MS/MS	By MS/MS	By MS/MS	By MS/MS	By MS/MS			MAG:	50	50	50	77.5	77.5	77.5	70.319	0	323.31	215960000000	478	50	50	50	40	43	40	42	46	46	43	43	3454100000	124850000	208170000	196170000	149410000	577900000
24.9582	24.8028	24.7624	24.5282	25.3589	25.5634	25.6007	25.3369				By MS/MS	By MS/MS	NA	NA	By MS/MS	By MS/MS	By MS/MS	By MS/MS	+	M_S	MAG:	3	3	3	31.4	31.4	31.4	14.339	0	6.4971	1364100000	15	3	3	3	1	1	0	0	3	3	3	3	90732000	2996100	2911600	0	0	26375000
25.7376	24.7556	25.0284	25.1025	23.5393	23.879	23.467	23.873				NA	By matching	NA	NA	By MS/MS	By MS/MS	By MS/MS	By MS/MS	+	M_S	MAG:	6	6	6	22.6	22.6	22.6	37.638	0	17.058	499350000	18	6	6	6	0	1	0	0	3	3	5	5	14116000	0	273300	0	0	2395400
26.2904	26.867	26.8046	26.813	27.5221	27.7232	27.4995	27.6606				By MS/MS	By MS/MS	By MS/MS	By MS/MS	By MS/MS	By MS/MS	By MS/MS	By MS/MS	+	M_S	MAG:	6	6	6	59.4	59.4	59.4	15.302	0	35.807	13084000000	57	6	6	6	5	4	4	4	5	5	5	6	1275600000	34086000	26115000	45486000	34341000	228230000
22.5734	25.6461	22.7797	23.2449	27.844	27.9962	27.9812	28.0368				By matching	By matching	By MS/MS	By matching	By MS/MS	By MS/MS	By MS/MS	By MS/MS	+	M_S	MAG:	9	9	9	40.5	40.5	40.5	26.664	0	48.891	14732000000	46	9	9	9	2	1	2	3	9	8	9	9	1251900000	2929600	5173900	5860200	5201200	228350000
28.9054	29.0105	29.1588	29.0465	29.6664	29.744	29.4256	29.5049				By MS/MS	By MS/MS	By MS/MS	By MS/MS	By MS/MS	By MS/MS	By MS/MS	By MS/MS	+	M_S	MAG:	16	16	16	69.7	69.7	69.7	23.347	0	211.23	86029000000	178	16	16	16	10	14	12	13	12	11	13	13	9101500000	255560000	385150000	362750000	296730000	1738100000
26.7787	26.8175	27.136	26.5548	27.5104	27.7915	27.748	27.9528				By MS/MS	By MS/MS	By MS/MS	By MS/MS	By MS/MS	By MS/MS	By MS/MS	By MS/MS	+	M_S	MAG:	11	11	11	58	58	58	29.859	0	240.04	14002000000	47	11	11	11	4	4	3	4	10	10	10	10	777620000	16738000	20083000	24743000	15425000	126370000
30.0554	29.9366	29.9743	29.9779	30.2489	30.1365	30.2272	30.2642				By MS/MS	By MS/MS	By MS/MS	By MS/MS	By MS/MS	By MS/MS	By MS/MS	By MS/MS			MAG:	38	38	38	62.5	62.5	62.5	66.18	0	323.31	171950000000	472	38	38	38	30	30	31	32	35	38	35	32	3050100000	139970000	146500000	150730000	143620000	483460000
30.8538	30.8978	31.0038	30.9553	30.4591	30.6066	30.5476	30.684				By MS/MS	By MS/MS	By MS/MS	By MS/MS	By MS/MS	By MS/MS	By MS/MS	By MS/MS			MAG:	37	37	37	71.6	71.6	71.6	48.85	0	323.31	341250000000	511	37	37	37	33	32	34	34	32	35	31	33	11943000000	793930000	922860000	922490000	725690000	1853100000
28.1959	28.7384	28.4295	29.0552	29.7894	29.6715	29.7557	29.8441				By MS/MS	By MS/MS	By MS/MS	By MS/MS	By MS/MS	By MS/MS	By MS/MS	By MS/MS	+	M_S	MAG:	26	26	26	51.1	51.1	51.1	45.123	0	203.94	87878000000	197	26	26	26	14	17	15	19	23	22	23	22	3446200000	49595000	95022000	70974000	111370000	618410000
25.2898	26.2557	26.1807	24.2915	28.7049	28.2777	28.2904	28.2641				By MS/MS	By MS/MS	By MS/MS	By MS/MS	By MS/MS	By MS/MS	By MS/MS	By MS/MS	+	M_S	MAG:	2	2	2	12	12	12	18.189	0	3.5981	6584600000	16	2	2	2	1	2	2	1	2	2	2	2	1078100000	7232900	14169000	13182000	0	258710000
26.5329	25.6922	26.1183	25.9848	27.0883	27.4976	27.4036	27.7561				By MS/MS	By MS/MS	By MS/MS	By MS/MS	By MS/MS	By MS/MS	By MS/MS	By MS/MS	+	M_S	MAG:	6	6	6	39.1	39.1	39.1	12.743	0	11.236	7888200000	26	6	6	6	4	5	3	4	6	4	4	4	1357500000	11695000	67092000	11883000	14185000	300450000
25.4701	25.3021	23.9988	25.0133	27.9256	27.0259	28.0359	27.1009				NA	NA	By MS/MS	NA	By MS/MS	By MS/MS	By MS/MS	By MS/MS	+	M_S	MAG:	22	22	22	58.8	58.8	58.8	57.297	0	187.31	21342000000	79	22	22	22	0	0	2	0	20	19	17	20	536500000	0	0	1926400	0	111930000
27.4713	27.4657	27.5134	27.4265	27.8908	27.8141	27.9716	27.695				By MS/MS	By MS/MS	By MS/MS	By MS/MS	By MS/MS	By MS/MS	By MS/MS	By MS/MS			MAG:	16	16	16	56	56	56	33.551	0	162.68	19374000000	79	16	16	16	10	8	7	11	13	14	13	14	494100000	15296000	14157000	12078000	12125000	91542000
21.7103	25.0842	23.6794	22.3375	27.6311	27.9612	27.7124	27.7974				By MS/MS	By matching	By MS/MS	By MS/MS	By MS/MS	By MS/MS	By MS/MS	By MS/MS	+	M_S	MAG:	19	18	18	53.2	50.1	50.1	43.689	0	173.2	12787000000	73	19	18	18	4	2	3	4	17	17	17	18	207800000	132060	1327400	1732200	96909	38951000
26.6492	26.4711	26.5955	26.7095	27.0525	27.0023	27.2298	27.3174				By MS/MS	By MS/MS	By MS/MS	By MS/MS	By MS/MS	By MS/MS	By MS/MS	By MS/MS	+	M_S	MAG:	11	11	11	46.6	46.6	46.6	39.136	0	30.059	10094000000	54	11	11	11	5	6	7	6	8	8	8	6	417630000	13083000	17833000	12309000	18793000	79798000
27.6386	26.2866	26.795	26.2798	28.9333	28.4752	29.2856	29.1194				By MS/MS	By MS/MS	By MS/MS	By matching	By MS/MS	By MS/MS	By MS/MS	By MS/MS	+	M_S	MAG:	7	7	7	52.5	52.5	52.5	11.886	0	29.573	18564000000	44	7	7	7	4	3	2	2	7	6	6	6	2357500000	14309000	9540900	15634000	2573900	446500000
30.4848	30.6344	30.5096	30.4113	30.7883	30.7989	30.9017	30.9071				By MS/MS	By MS/MS	By MS/MS	By MS/MS	By MS/MS	By MS/MS	By MS/MS	By MS/MS			MAG:	23	23	23	81.8	81.8	81.8	31.449	0	323.31	229940000000	401	23	23	23	18	18	18	17	18	17	18	21	11879000000	367160000	405300000	435010000	308320000	1874400000
28.5772	28.0421	28.3851	28.3335	27.0763	27.4717	27.6167	27.2152				By MS/MS	By MS/MS	By MS/MS	By MS/MS	By MS/MS	By MS/MS	By MS/MS	By MS/MS	+	M_S	MAG:	6	6	6	72.5	72.5	72.5	13.447	0	54.576	6186400000	32	6	6	6	5	4	5	4	4	6	6	5	773300000	48242000	66332000	83311000	60548000	81065000
28.0395	28.128	28.1093	28.1831	27.5091	27.7869	27.7511	27.7394				By MS/MS	By MS/MS	By MS/MS	By MS/MS	By MS/MS	By MS/MS	By MS/MS	By MS/MS	+	M_S	MAG:	20	20	20	55.9	55.9	55.9	40.502	0	137.17	27155000000	117	20	20	20	13	13	16	16	14	14	15	13	595390000	32369000	41804000	46870000	40708000	75718000
29.7842	29.9136	29.8639	29.8545	30.0527	30.1518	30.1012	30.2348				By MS/MS	By MS/MS	By MS/MS	By MS/MS	By MS/MS	By MS/MS	By MS/MS	By MS/MS			MAG:	23	23	23	71.1	71.1	71.1	37.326	0	320.64	116860000000	235	23	23	23	17	16	18	18	20	20	21	20	4001500000	185120000	221230000	173570000	180800000	585910000
24.8641	25.4367	24.2257	25.0808	26.2718	26.5319	26.4821	26.5786				By MS/MS	By MS/MS	By MS/MS	By MS/MS	By MS/MS	By MS/MS	By MS/MS	By MS/MS	+	M_S	MAG:	8	8	8	29.2	29.2	29.2	35.635	0	78.261	4945700000	31	8	8	8	1	1	1	1	7	6	8	8	391750000	1590500	2646600	2883900	1947900	73599000
27.3774	27.2545	27.3767	27.2878	27.8464	27.7232	27.7879	28.115				By MS/MS	By MS/MS	By MS/MS	By MS/MS	By MS/MS	By MS/MS	By MS/MS	By MS/MS	+	M_S	MAG:	22	22	22	67	67	67	47.344	0	323.31	33140000000	118	22	22	22	13	13	12	13	19	20	20	19	818820000	25396000	30690000	31178000	25155000	85826000
29.0018	28.9597	28.9081	28.8173	29.2526	29.1301	29.2096	29.2351				By MS/MS	By MS/MS	By MS/MS	By MS/MS	By MS/MS	By MS/MS	By MS/MS	By MS/MS			MAG:	24	24	24	74.7	74.7	74.7	34.34	0	236.55	61867000000	159	24	24	24	18	19	18	16	18	23	22	22	2419900000	81021000	144470000	119080000	78959000	303120000
27.1768	27.4845	27.4972	27.3466	27.8165	27.8944	28.0306	28.1001				By MS/MS	By MS/MS	By MS/MS	By MS/MS	By MS/MS	By MS/MS	By MS/MS	By MS/MS	+	M_S	MAG:	12	12	12	54.5	54.5	54.5	25.196	0	61.145	20418000000	70	12	12	12	6	8	8	5	11	9	11	11	2001400000	35156000	72923000	61090000	25718000	292780000
25.8276	26.1086	25.8792	26.3267	24.8412	24.6604	24.207	25.1249				By MS/MS	By MS/MS	By MS/MS	By MS/MS	By MS/MS	By MS/MS	By MS/MS	By MS/MS	+	M_S	MAG:	4	4	4	9.8	9.8	9.8	51.899	0	3.5098	1315900000	18	4	4	4	4	3	4	3	3	3	1	3	41796000	3764900	4995500	4110400	4961900	5584400
26.2602	25.9726	26.2058	25.9726	26.5319	26.7208	26.6808	26.5671				By MS/MS	By MS/MS	By MS/MS	By MS/MS	By MS/MS	By MS/MS	By MS/MS	By MS/MS	+	M_S	MAG:	11	11	11	68.1	68.1	68.1	20.441	0	140.26	7649400000	71	11	11	11	8	7	6	7	10	11	9	8	436260000	19478000	17938000	13373000	9901700	88392000
31.1247	31.0372	31.1027	31.0412	31.3901	31.2871	31.5122	31.5222				By MS/MS	By MS/MS	By MS/MS	By MS/MS	By MS/MS	By MS/MS	By MS/MS	By MS/MS			MAG:	9	9	9	73.3	73.3	73.3	17.876	0	323.31	232990000000	183	9	9	9	9	9	9	9	8	8	8	9	8269400000	278410000	369190000	311410000	294340000	1482300000
30.3478	30.421	30.6015	30.6725	29.9024	29.7961	29.9908	30.0784				By MS/MS	By MS/MS	By MS/MS	By MS/MS	By MS/MS	By MS/MS	By MS/MS	By MS/MS	+	M_S	MAG:	15	15	15	46.6	46.6	46.6	40.499	0	270.12	63707000000	139	15	15	15	13	13	13	12	14	14	14	12	3295700000	153860000	127600000	110140000	121740000	926920000
30.0117	29.9803	30.1095	29.9901	29.6345	29.6943	29.8117	29.779				By MS/MS	By MS/MS	By MS/MS	By MS/MS	By MS/MS	By MS/MS	By MS/MS	By MS/MS			MAG:	12	12	12	17.1	17.1	17.1	136.01	0	269.32	71836000000	110	12	12	12	8	6	7	7	8	10	10	11	3061900000	187780000	235680000	278570000	227140000	409030000
25.541	26.0992	25.578	25.6765	26.6532	26.5396	26.5786	27.0011				By MS/MS	By MS/MS	By MS/MS	By MS/MS	By MS/MS	By MS/MS	By MS/MS	By MS/MS	+	M_S	MAG:	10	10	10	32.4	32.4	32.4	42.787	0	18.276	4724400000	33	10	10	10	5	4	7	5	6	7	9	7	172770000	8230900	7433200	10949000	4363300	22510000
31.3965	31.3781	31.4867	31.3502	31.6771	31.6509	31.7407	31.8685				By MS/MS	By MS/MS	By MS/MS	By MS/MS	By MS/MS	By MS/MS	By MS/MS	By MS/MS			MAG:	25	25	25	87.5	87.5	87.5	30.056	0	323.31	279660000000	284	25	25	25	18	18	19	18	20	19	21	21	11895000000	643110000	467940000	501350000	631120000	2141200000
31.6615	31.6229	31.7126	31.5378	31.118	31.3868	31.0981	31.1328				By MS/MS	By MS/MS	By MS/MS	By MS/MS	By MS/MS	By MS/MS	By MS/MS	By MS/MS	+	M_S	MAG:	16	16	16	61.6	61.6	61.6	28.365	0	172.47	186200000000	219	16	16	16	12	11	11	13	12	11	12	10	6283900000	433810000	550060000	558730000	264180000	1002900000
31.245	31.2379	31.2777	31.3022	31.0196	31.0313	31.112	31.1373				By MS/MS	By MS/MS	By MS/MS	By MS/MS	By MS/MS	By MS/MS	By MS/MS	By MS/MS			MAG:	29	29	29	75	75	75	33.471	0	323.31	185480000000	273	29	29	29	23	23	23	22	24	24	22	26	7840800000	281690000	385310000	360350000	428730000	1984400000
25.7862	25.445	25.3631	25.7514	26.2387	26.1938	26.4866	26.4583				NA	NA	NA	NA	By MS/MS	By MS/MS	By MS/MS	By MS/MS	+	M_S	MAG:	4	4	4	24.8	24.8	24.8	26.815	0	17.603	2366500000	14	4	4	4	0	0	0	0	4	3	3	3	189400000	0	0	0	0	34458000
29.7307	29.6418	29.7911	29.7107	29.9083	29.9855	30.0794	30.0657				By MS/MS	By MS/MS	By MS/MS	By MS/MS	By MS/MS	By MS/MS	By MS/MS	By MS/MS			MAG:	16	16	16	70.3	70.3	70.3	30.01	0	323.31	92418000000	200	16	16	16	13	14	13	15	15	16	16	16	2919100000	142720000	200330000	182480000	168870000	449440000
26.6859	26.5584	26.7854	26.3514	25.907	26.0207	26.0693	26.0582				By MS/MS	By MS/MS	By MS/MS	By MS/MS	By MS/MS	By MS/MS	By MS/MS	By MS/MS	+	M_S	MAG:	8	8	8	38.1	38.1	38.1	20.476	0	59.208	7794400000	65	8	8	8	7	6	8	7	8	8	8	6	329370000	20333000	20832000	35419000	12650000	56526000
24.6158	26.78	25.8362	24.966	28.2848	28.2978	28.5057	28.3276				By MS/MS	By MS/MS	By MS/MS	By MS/MS	By MS/MS	By MS/MS	By MS/MS	By MS/MS	+	M_S	MAG:	5	5	5	26.6	26.6	26.6	23.122	0	189.46	11585000000	28	5	5	5	1	1	1	1	4	5	4	3	1351500000	48882000	63493000	64379000	53679000	207880000
25.1533	25.3215	25.424	24.4083	26.2935	26.51	26.6734	26.4096				By MS/MS	By MS/MS	By MS/MS	By MS/MS	By MS/MS	By MS/MS	By MS/MS	By MS/MS	+	M_S	MAG:	6	6	6	60.6	60.6	60.6	11.242	0	9.4695	4621600000	27	6	6	6	3	2	4	2	6	5	6	5	747080000	16275000	14324000	25873000	8586100	127940000
27.9609	28.2296	28.1056	28.5879	28.9708	29.0313	28.9714	29.1784				By MS/MS	By MS/MS	By MS/MS	By MS/MS	By MS/MS	By MS/MS	By MS/MS	By MS/MS	+	M_S	MAG:	13	13	13	37.3	37.3	37.3	44.8	0	141.89	39814000000	113	13	13	13	7	10	9	9	12	12	11	10	796310000	23583000	48166000	33023000	41043000	126740000
28.8258	28.9762	28.5618	28.213	29.535	29.6256	29.7154	29.6192				By MS/MS	By MS/MS	By MS/MS	By MS/MS	By MS/MS	By MS/MS	By MS/MS	By MS/MS	+	M_S	MAG:	20	20	20	66.1	66.1	66.1	35.825	0	160.69	75146000000	226	20	20	20	14	15	13	11	15	19	18	16	3321000000	147420000	100550000	85090000	30658000	504020000
30.2412	30.1226	30.245	30.2305	30.3634	30.4394	30.4934	30.461				By MS/MS	By MS/MS	By MS/MS	By MS/MS	By MS/MS	By MS/MS	By MS/MS	By MS/MS			MAG:	28	28	28	66	66	66	52.208	0	323.31	150550000000	280	28	28	28	21	22	21	23	23	24	22	25	5901200000	233040000	231920000	409370000	336530000	888620000
30.4993	30.5039	30.303	30.3451	30.8586	30.7702	30.6848	30.8608				By MS/MS	By MS/MS	By MS/MS	By MS/MS	By MS/MS	By MS/MS	By MS/MS	By MS/MS			MAG:	18	18	18	66	66	66	36.797	0	323.31	187670000000	250	18	18	18	14	14	15	14	15	16	16	15	10184000000	454990000	599880000	506550000	465380000	1718200000
31.1568	31.2287	31.2136	31.1277	30.9278	30.7803	30.7465	30.9589				By MS/MS	By MS/MS	By MS/MS	By MS/MS	By MS/MS	By MS/MS	By MS/MS	By MS/MS			MAG:	19	19	19	65.6	65.6	65.6	28.353	0	323.31	229580000000	348	19	19	19	15	17	18	16	19	19	19	19	11987000000	605400000	823010000	855750000	622990000	1875200000
25.132	25.5939	24.7832	28.0891	30.0733	30.1337	29.9592	30.5432				By MS/MS	By MS/MS	By MS/MS	By MS/MS	By MS/MS	By MS/MS	By MS/MS	By MS/MS	+	M_S	MAG:	4	4	4	51.4	51.4	51.4	8.7742	0	164.32	36774000000	40	4	4	4	1	1	1	3	4	4	4	4	6667500000	15399000	38466000	27311000	29383000	1714400000
29.7513	29.683	29.6886	29.568	29.3274	29.4269	29.4517	29.3077				By MS/MS	By MS/MS	By MS/MS	By MS/MS	By MS/MS	By MS/MS	By MS/MS	By MS/MS			MAG:	22	22	22	81	81	81	37.956	0	177.26	89975000000	159	22	22	22	14	13	17	15	15	16	17	18	5636100000	297930000	430030000	396700000	320780000	867470000
25.9419	26.0172	26.2264	25.9985	25.6709	25.7326	25.6608	25.6065				By MS/MS	By MS/MS	By MS/MS	By MS/MS	By MS/MS	By MS/MS	By MS/MS	By MS/MS			MAG:	6	6	6	38.5	38.5	38.5	18.871	0	24.329	2676000000	32	6	6	6	3	3	4	4	4	4	5	5	160750000	5418300	7218500	15601000	9732000	23134000
25.6558	24.8693	25.5286	25.2298	26.3895	26.2342	26.2735	26.3824				By MS/MS	By MS/MS	By MS/MS	By MS/MS	By MS/MS	By MS/MS	By MS/MS	By MS/MS	+	M_S	MAG:	16	16	16	28.7	28.7	28.7	68.778	0	72.614	4763900000	64	16	16	16	6	5	7	7	12	12	10	14	120360000	9481700	2351400	3070100	1906100	23950000
30.5788	30.3104	30.8138	30.985	29.7253	29.732	29.9041	29.888				By MS/MS	By MS/MS	By MS/MS	By MS/MS	By MS/MS	By MS/MS	By MS/MS	By MS/MS	+	M_S	MAG:	6	6	6	8	8	8	93.077	0	41.49	75484000000	89	6	6	6	6	6	6	6	6	6	6	6	8387100000	562130000	623750000	861120000	820790000	1032900000
25.2497	24.9411	25.7062	24.9601	26.4862	27.1348	27.2898	26.3823				By matching	NA	By matching	By matching	By MS/MS	By MS/MS	By MS/MS	By MS/MS	+	M_S	MAG:	14	14	14	34.2	34.2	34.2	82.356	0	139.73	7474100000	56	14	14	14	1	0	1	1	11	13	12	10	115190000	492860	0	502990	638910	15151000
31.319	31.287	31.2886	31.2624	31.4637	31.4527	31.4429	31.5867				By MS/MS	By MS/MS	By MS/MS	By MS/MS	By MS/MS	By MS/MS	By MS/MS	By MS/MS			MAG:	35	35	35	81.5	81.5	81.5	49.774	0	323.31	520430000000	679	35	35	35	30	29	31	29	34	32	33	34	12168000000	451640000	626090000	653710000	581310000	1976300000
24.0554	24.9644	26.4925	24.8292	27.6746	28.0436	27.9761	28.3312				By MS/MS	By MS/MS	By MS/MS	By MS/MS	By MS/MS	By MS/MS	By MS/MS	By MS/MS	+	M_S	MAG:	7	7	7	36	36	36	37.219	0	23.302	7185100000	22	7	7	7	1	2	2	1	6	6	6	6	61642000	7505300	2684300	2311000	10657000	12096000
29.0548	28.9304	28.8061	28.7604	29.3969	29.3007	29.5783	29.6818				By MS/MS	By MS/MS	By MS/MS	By MS/MS	By MS/MS	By MS/MS	By MS/MS	By MS/MS	+	M_S	MAG:	11	11	11	76.9	76.9	76.9	17.603	0	66.9	47571000000	87	11	11	11	6	6	6	6	10	10	10	11	4701300000	161080000	197730000	194050000	150950000	752560000
25.0239	26.7099	25.25	23.7229	29.0971	29.0232	28.8771	28.1156				By MS/MS	By MS/MS	By MS/MS	By MS/MS	By MS/MS	By MS/MS	By MS/MS	By MS/MS	+	M_S	MAG:	6	6	6	43.8	43.8	43.8	27.36	0	70.874	21797000000	45	6	6	6	1	2	1	1	6	6	6	6	481560000	3729400	12685000	6698700	4306400	73104000
24.7955	26.0023	24.6719	24.8324	26.7509	26.854	26.7015	26.9882				NA	NA	NA	NA	By MS/MS	By MS/MS	By MS/MS	By MS/MS	+	M_S	MAG:	10	10	10	35.1	35.1	35.1	35.137	0	26.812	5413500000	30	10	10	10	0	0	0	0	9	9	8	8	170490000	0	0	0	0	34529000
28.0605	27.9448	27.7512	28.1175	27.3565	27.4478	27.584	27.3928				By MS/MS	By MS/MS	By MS/MS	By MS/MS	By MS/MS	By MS/MS	By MS/MS	By MS/MS	+	M_S	MAG:	9	9	9	47.2	47.2	47.2	30.864	0	148.15	15647000000	65	9	9	9	8	8	9	7	9	9	9	9	401890000	17933000	35320000	34387000	34638000	87037000
29.6437	29.6247	29.6599	29.6022	29.4467	29.3664	29.3986	29.5226				By MS/MS	By MS/MS	By MS/MS	By MS/MS	By MS/MS	By MS/MS	By MS/MS	By MS/MS			MAG:	34	34	34	72.6	72.6	72.6	61.802	0	323.31	115720000000	318	34	34	34	24	27	27	24	30	25	28	28	1803500000	89993000	97901000	102740000	81003000	324000000
29.8217	29.9427	29.7891	29.723	30.0504	30.2744	30.2157	30.2675				By MS/MS	By MS/MS	By MS/MS	By MS/MS	By MS/MS	By MS/MS	By MS/MS	By MS/MS			MAG:	5	5	5	51	51	51	17.593	0	27.208	38778000000	26	5	5	5	2	2	3	2	4	4	3	5	2188900000	33374000	46442000	68477000	38905000	406550000
26.213	25.8426	26.2208	26.1189	25.2517	25.2039	25.479	25.6063				By MS/MS	By MS/MS	By MS/MS	By MS/MS	By MS/MS	By MS/MS	By MS/MS	By MS/MS	+	M_S	MAG:	15	15	15	41.7	41.7	41.7	52.781	0	77.23	3817800000	67	15	15	15	6	9	11	13	8	10	8	7	106180000	7278900	9878500	14099000	13548000	11720000
29.5326	29.4677	29.525	29.5594	30.098	29.8184	29.8552	30.1293				By MS/MS	By MS/MS	By MS/MS	By MS/MS	By MS/MS	By MS/MS	By MS/MS	By MS/MS	+	M_S	MAG:	19	19	19	72.3	72.3	72.3	35.215	0	323.31	85614000000	195	19	19	19	14	14	14	16	17	17	18	19	2160800000	64654000	68629000	126500000	72944000	374970000
27.3799	27.1538	27.0814	27.0649	26.2213	26.667	26.6206	26.4491				By MS/MS	By MS/MS	By MS/MS	By MS/MS	By MS/MS	By MS/MS	By MS/MS	By MS/MS	+	M_S	MAG:	8	8	8	33.8	33.8	33.8	35.404	0	17.187	4510300000	38	8	8	8	6	6	6	5	5	6	6	5	105270000	9360300	12864000	9097100	6995100	8904700
25.5087	24.9996	24.8068	25.6578	24.1196	24.191	23.7937	24.0535				NA	By MS/MS	By matching	NA	By MS/MS	By MS/MS	By MS/MS	By MS/MS	+	M_S	MAG:	2	2	2	18.9	18.9	18.9	12.058	0	3.583	415700000	9	2	2	2	0	1	1	0	2	2	2	2	30732000	0	0	5527200	0	6651400
27.8924	27.9023	27.8953	27.9556	27.6202	27.7226	27.657	27.7853				By MS/MS	By MS/MS	By MS/MS	By MS/MS	By MS/MS	By MS/MS	By MS/MS	By MS/MS			MAG:	38	38	38	62.5	62.5	62.5	86.702	0	323.31	40026000000	225	38	38	38	29	25	25	26	28	30	28	31	560000000	28821000	32965000	28027000	27554000	97305000
30.8359	30.883	30.9606	30.9071	31.2133	31.0979	31.0565	31.1561				By MS/MS	By MS/MS	By MS/MS	By MS/MS	By MS/MS	By MS/MS	By MS/MS	By MS/MS			MAG:	25	25	25	76.3	76.3	76.3	43.227	0	323.31	425350000000	508	25	25	25	23	22	23	22	24	23	24	22	13327000000	458330000	680510000	703780000	572060000	2242000000
30.2129	30.2771	30.3176	29.6295	31.3159	31.461	31.3076	30.857				By MS/MS	By MS/MS	By MS/MS	By MS/MS	By MS/MS	By MS/MS	By MS/MS	By MS/MS	+	M_S	MAG:	7	7	7	80.5	80.5	80.5	9.7942	0	165.35	175700000000	179	7	7	7	4	5	5	5	5	6	7	6	38430000000	656270000	893740000	853580000	693070000	7558300000
30.3974	30.3868	30.368	30.3949	30.2261	30.2779	30.2993	30.3115				By MS/MS	By MS/MS	By MS/MS	By MS/MS	By MS/MS	By MS/MS	By MS/MS	By MS/MS			MAG:	28	28	28	79.5	79.5	79.5	37.707	0	323.31	213600000000	367	28	28	28	20	24	22	22	25	22	23	23	5000100000	258790000	317520000	328980000	276580000	795480000
29.5811	29.4954	29.455	29.3977	29.7962	30.1649	30.0519	29.886				By MS/MS	By MS/MS	By MS/MS	By MS/MS	By MS/MS	By MS/MS	By MS/MS	By MS/MS	+	M_S	MAG:	19	19	19	52.6	52.6	52.6	46.409	0	152.39	29823000000	82	19	19	19	11	10	11	9	17	15	15	13	1481000000	124570000	201460000	41772000	45212000	597900000
28.2327	28.3721	28.272	28.0967	28.5223	28.605	28.6422	28.7189				By MS/MS	By MS/MS	By MS/MS	By MS/MS	By MS/MS	By MS/MS	By MS/MS	By MS/MS			MAG:	12	12	12	55.6	55.6	55.6	28.245	0	201.98	43298000000	96	12	12	12	7	9	8	8	11	12	11	10	2210500000	63817000	116510000	88510000	71467000	348190000
29.4905	29.2858	29.4359	29.4319	29.6367	29.6398	29.7201	29.68				By MS/MS	By MS/MS	By MS/MS	By MS/MS	By MS/MS	By MS/MS	By MS/MS	By MS/MS			MAG:	41	41	41	79.2	79.2	79.2	55.913	0	323.31	181710000000	402	41	41	41	32	34	31	31	39	36	36	37	4370800000	178200000	174300000	196370000	148910000	709810000
28.5794	28.5094	28.664	28.4692	28.9169	28.8943	28.9638	29.1963				By MS/MS	By MS/MS	By MS/MS	By MS/MS	By MS/MS	By MS/MS	By MS/MS	By MS/MS	+	M_S	MAG:	12	12	12	57.1	57.1	57.1	26.763	0	323.31	48046000000	118	12	12	12	11	10	11	11	12	12	11	12	3066700000	122430000	121690000	157270000	106850000	468820000
26.4553	26.9791	26.5983	26.4959	25.1978	25.2731	24.2072	25.4216				By MS/MS	By MS/MS	By MS/MS	By MS/MS	By MS/MS	By MS/MS	By MS/MS	By MS/MS	+	M_S	MAG:	6	6	6	29.2	29.2	29.2	33.533	0	43.394	3529800000	41	6	6	6	6	5	6	6	5	4	2	5	36922000	6451000	5620100	6025900	7799100	26585000
27.1189	27.0166	27.5087	26.9445	26.4639	26.4632	26.1044	26.3276				By MS/MS	By MS/MS	By MS/MS	By MS/MS	By MS/MS	By MS/MS	By MS/MS	By MS/MS	+	M_S	MAG:	7	7	7	24.9	24.9	24.9	42.207	0	7.0042	4420400000	32	7	7	7	5	6	6	5	6	6	6	4	55073000	3089200	4479700	6249500	2415700	8665500
31.3832	31.5286	31.546	31.2154	30.8498	30.9764	30.9326	31.0501				By MS/MS	By MS/MS	By MS/MS	By MS/MS	By MS/MS	By MS/MS	By MS/MS	By MS/MS	+	M_S	MAG:	11	11	11	73.8	73.8	73.8	14.967	0	237.37	213610000000	323	11	11	11	11	11	11	10	11	10	11	11	25114000000	1286000000	1847200000	1819400000	1250800000	3678100000
27.4013	27.7487	27.7365	26.8617	23.7116	25.4714	25.6037	24.7033				By MS/MS	By MS/MS	By MS/MS	By MS/MS	By matching	By MS/MS	By MS/MS	NA	+	M_S	MAG:	3	3	3	9	9	9	88.639	0	26.292	2243000000	11	3	3	3	2	3	2	2	1	2	2	0	203440000	37525000	40303000	34910000	23632000	5090100
31.4729	31.5259	31.5683	31.5297	31.6405	31.6266	31.6327	31.6761				By MS/MS	By MS/MS	By MS/MS	By MS/MS	By MS/MS	By MS/MS	By MS/MS	By MS/MS			MAG:	69	67	65	80.3	79.3	76.4	84.003	0	323.31	769050000000	972	69	67	65	59	59	59	59	64	66	61	64	10004000000	423250000	588900000	567420000	476850000	1615700000
28.8743	28.5435	28.8728	29.0109	29.563	29.4253	29.6784	29.3208				By MS/MS	By MS/MS	By MS/MS	By MS/MS	By MS/MS	By MS/MS	By MS/MS	By MS/MS	+	M_S	MAG:	12	12	12	53.8	53.8	53.8	24.738	0	24.246	17961000000	42	12	12	12	3	6	3	3	10	10	8	10	1169400000	59601000	76583000	76437000	67726000	390450000
27.5767	27.7566	27.8266	27.7122	28.3014	28.1484	28.0078	28.315				By MS/MS	By MS/MS	By MS/MS	By MS/MS	By MS/MS	By MS/MS	By MS/MS	By MS/MS	+	M_S	MAG:	6	6	6	35.2	35.2	35.2	18.333	0	46.268	11104000000	35	6	6	6	5	3	5	4	6	5	5	6	1473600000	63086000	56865000	82012000	51371000	279580000
28.5508	28.54	28.6078	28.7379	28.3811	28.1343	28.2459	28.2278				By MS/MS	By MS/MS	By MS/MS	By MS/MS	By MS/MS	By MS/MS	By MS/MS	By MS/MS			MAG:	7	7	7	78.2	78.2	78.2	15.518	0	140.91	18529000000	61	7	7	7	5	5	5	5	7	6	6	7	1135600000	68588000	73995000	86360000	82541000	185910000
31.2126	31.213	31.2731	31.0333	30.83	30.6259	30.7871	30.8813				By MS/MS	By MS/MS	By MS/MS	By MS/MS	By MS/MS	By MS/MS	By MS/MS	By MS/MS			MAG:	29	13	13	75.8	43.3	43.3	37.128	0	271.25	184450000000	195	29	13	13	22	25	23	23	25	24	26	29	6843900000	382480000	466310000	485650000	371360000	1010100000
28.4013	28.4715	28.4097	28.6653	28.8667	28.8495	28.9832	29.127				By MS/MS	By MS/MS	By MS/MS	By MS/MS	By MS/MS	By MS/MS	By MS/MS	By MS/MS	+	M_S	MAG:	11	11	11	82	82	82	15.041	0	24.112	25012000000	66	11	11	11	5	8	9	8	9	9	8	8	2909700000	84035000	132960000	111340000	111850000	431350000
28.5201	28.5478	28.8068	28.6622	28.9723	29.1694	29.1294	29.3243				By MS/MS	By MS/MS	By MS/MS	By MS/MS	By MS/MS	By MS/MS	By MS/MS	By MS/MS	+	M_S	MAG:	8	8	8	35	35	35	27.091	0	97.92	38631000000	91	8	8	8	5	6	6	6	7	7	6	7	1569700000	29770000	43121000	44645000	36723000	180870000
27.4813	27.5267	27.6611	27.2653	26.9853	26.9311	27.0867	27.0487				By MS/MS	By MS/MS	By MS/MS	By MS/MS	By MS/MS	By MS/MS	By MS/MS	By MS/MS	+	M_S	MAG:	7	7	7	38.1	38.1	38.1	23.376	0	12.25	4146900000	35	7	7	7	7	5	4	6	4	5	5	4	293640000	75630000	39669000	9615600	13612000	28061000
28.0816	27.984	28.0497	27.9588	27.7206	27.6434	27.8267	27.5663				By MS/MS	By MS/MS	By MS/MS	By MS/MS	By MS/MS	By MS/MS	By MS/MS	By MS/MS			MAG:	16	16	16	42	42	42	43.183	0	89.373	21691000000	101	16	16	16	11	11	10	12	13	14	13	14	608530000	27151000	44868000	45654000	38747000	94685000
28.6673	28.5875	28.5588	28.7343	28.8948	28.8149	28.9087	28.8635				By MS/MS	By MS/MS	By MS/MS	By MS/MS	By MS/MS	By MS/MS	By MS/MS	By MS/MS			MAG:	30	30	30	75.7	75.7	75.7	42.303	0	323.31	81978000000	274	30	30	30	24	25	26	27	26	26	28	27	2796600000	104830000	151990000	154160000	118350000	434440000
24.6869	25.1804	24.8175	25.2863	25.8232	25.8078	25.6858	25.7118				By MS/MS	By MS/MS	By MS/MS	By MS/MS	By MS/MS	By MS/MS	By MS/MS	By MS/MS	+	M_S	MAG:	8	8	8	51.8	51.8	51.8	25.089	0	11.353	4081900000	26	8	8	8	4	2	3	5	7	6	6	6	100300000	6078500	3190800	5197400	4819000	27243000
24.3901	24.6009	24.6285	24.5719	25.0728	25.0094	25.3168	25.5371				By MS/MS	By MS/MS	By MS/MS	By MS/MS	By MS/MS	By MS/MS	By MS/MS	By MS/MS	+	M_S	MAG:	8	8	8	24.2	24.2	24.2	49.352	0	35.397	2394600000	36	8	8	8	5	1	4	5	5	7	8	7	104110000	3224900	1638100	4060900	4037700	16231000
30.1475	30.2178	30.2015	30.4533	30.6298	30.7048	30.6222	30.8548				By MS/MS	By MS/MS	By MS/MS	By MS/MS	By MS/MS	By MS/MS	By MS/MS	By MS/MS	+	M_S	MAG:	49	49	49	61.3	61.3	61.3	93.113	0	323.31	429110000000	613	49	49	49	38	40	42	38	48	44	46	43	8022900000	216990000	314880000	289890000	303040000	1374700000
27.4359	27.8831	27.7762	28.207	28.6538	28.5711	28.7763	28.7023				By MS/MS	By MS/MS	By MS/MS	By MS/MS	By MS/MS	By MS/MS	By MS/MS	By MS/MS	+	M_S	MAG:	6	6	6	28.8	28.8	28.8	18.865	0	14.776	21773000000	62	6	6	6	5	5	5	5	5	4	5	6	3110400000	67016000	129050000	117480000	113250000	577730000
30.4117	30.2967	30.3952	30.2393	29.8402	29.7931	30.0761	30.0085				By MS/MS	By MS/MS	By MS/MS	By MS/MS	By MS/MS	By MS/MS	By MS/MS	By MS/MS			MAG:	19	19	19	80.2	80.2	80.2	34.967	0	323.31	115530000000	345	19	19	19	16	19	18	16	16	16	13	16	4526300000	279950000	362980000	399550000	252480000	654740000
30.6998	30.596	30.7631	30.7951	30.9582	30.9336	30.97	31.0592				By MS/MS	By MS/MS	By MS/MS	By MS/MS	By MS/MS	By MS/MS	By MS/MS	By MS/MS			MAG:	29	29	29	60.8	60.8	60.8	56.061	0	323.31	398120000000	477	29	29	29	26	28	25	27	28	28	27	27	9966700000	400300000	431550000	493380000	422530000	1554400000
25.9828	24.1417	24.1486	24.0296	28.2707	27.0069	27.1127	27.2777				By MS/MS	By MS/MS	By MS/MS	By MS/MS	By MS/MS	By MS/MS	By MS/MS	By MS/MS	+	M_S	MAG:	11	11	11	67.2	67.2	67.2	21.197	0	92.667	13176000000	47	11	11	11	1	2	2	2	10	10	7	8	635710000	797340	734540	1336800	1508100	140240000
26.4256	26.1531	26.4589	26.2672	26.6839	26.9642	27.1412	27.1073				By MS/MS	By MS/MS	By MS/MS	By MS/MS	By MS/MS	By MS/MS	By MS/MS	By MS/MS	+	M_S	MAG:	13	12	12	62.6	59.5	59.5	24.806	0	126.94	8779900000	67	13	12	12	8	8	9	6	11	13	11	11	565800000	21139000	28019000	30231000	17243000	81414000
24.7384	24.8698	25.4128	25.7141	26.4486	26.323	26.5384	26.2771				By MS/MS	By MS/MS	By MS/MS	By MS/MS	By MS/MS	By MS/MS	By MS/MS	By MS/MS	+	M_S	MAG:	5	5	5	51.8	51.8	51.8	18.216	0	26.999	3359900000	24	5	5	5	1	1	1	1	4	5	4	4	303130000	2185900	5064700	4429300	3967600	84468000
25.5112	25.4543	25.4028	25.6757	25.8574	25.8171	25.811	25.7948				By MS/MS	By MS/MS	By MS/MS	By MS/MS	By MS/MS	By MS/MS	By MS/MS	By MS/MS			MAG:	7	7	7	21	21	21	34.893	0	42.623	3848400000	38	7	7	7	5	4	6	5	7	5	7	5	349850000	14079000	12693000	15618000	16751000	66977000
25.6434	25.7221	25.4977	25.225	26.5541	26.2127	26.1141	26.1922				By MS/MS	By MS/MS	By MS/MS	By MS/MS	By MS/MS	By MS/MS	By MS/MS	By MS/MS	+	M_S	MAG:	2	2	2	21.3	21.3	21.3	8.5493	0.00042	2.8322	2792600000	17	2	2	2	1	2	1	1	1	2	1	1	897200000	28511000	67462000	30724000	23766000	149950000
29.4552	28.9073	29.1406	28.5124	28.0807	27.9225	27.9969	27.761				By MS/MS	By MS/MS	By MS/MS	By MS/MS	By MS/MS	By MS/MS	By MS/MS	By MS/MS	+	M_S	MAG:	6	6	6	63.4	63.4	63.4	14.6	0	134.18	21356000000	78	6	6	6	5	5	4	6	6	5	5	6	1235800000	140160000	101080000	136760000	140990000	167540000
25.0217	24.9161	24.8974	24.4389	25.7847	25.5693	25.7338	25.3817				By MS/MS	By MS/MS	By MS/MS	By MS/MS	By MS/MS	By MS/MS	By MS/MS	By MS/MS	+	M_S	MAG:	7	7	7	25.4	25.4	25.4	32.931	0	7.7506	2811900000	28	7	7	7	3	3	4	3	4	6	5	5	122050000	4082400	3592300	4343100	2138200	20180000
29.0331	29.2238	29.1635	29.0307	29.4677	29.3132	29.4819	29.5091				By MS/MS	By MS/MS	By MS/MS	By MS/MS	By MS/MS	By MS/MS	By MS/MS	By MS/MS			MAG:	22	22	22	66	66	66	34.981	0	323.31	91046000000	194	22	22	22	17	18	19	19	19	20	17	17	2527400000	101070000	168570000	156590000	121320000	448660000
31.2261	31.3388	31.3953	31.2942	30.905	30.9822	30.7335	31.0581				By MS/MS	By MS/MS	By MS/MS	By MS/MS	By MS/MS	By MS/MS	By MS/MS	By MS/MS			MAG:	26	26	26	70.6	70.6	70.6	36.354	0	323.31	371900000000	667	26	26	26	25	23	25	23	25	25	21	24	16918000000	867460000	1160000000	1152200000	958830000	2562100000
28.953	28.9154	28.7784	28.9569	28.5932	28.5472	28.5669	28.7256				By MS/MS	By MS/MS	By MS/MS	By MS/MS	By MS/MS	By MS/MS	By MS/MS	By MS/MS			MAG:	23	23	23	71.5	71.5	71.5	48.907	0	305.72	59290000000	212	23	23	23	19	16	18	18	19	19	16	20	1187000000	73355000	90222000	82402000	67453000	173350000
25.6996	24.5818	24.8955	25.2263	22.2074	21.6446	20.6622	23.4039				NA	NA	NA	NA	By MS/MS	By MS/MS	By MS/MS	NA	+	M_S	MAG:	1	1	1	6.1	6.1	6.1	19.631	0.0020738	2.3331	47705000	6	1	1	1	0	0	0	0	1	1	1	0	1123900	0	0	0	0	510810
26.5988	26.4998	26.7888	26.6242	26.9775	26.9976	27.258	27.0487				By MS/MS	By MS/MS	By MS/MS	By MS/MS	By MS/MS	By MS/MS	By MS/MS	By MS/MS	+	M_S	MAG:	9	9	9	56.3	56.3	56.3	26.584	0	29.194	7259600000	36	9	9	9	5	3	5	3	6	6	7	6	250760000	1959300	3062600	2692900	2770000	24582000
29.7706	29.7682	29.8598	29.9473	29.4068	29.4611	29.5167	29.64				By MS/MS	By MS/MS	By MS/MS	By MS/MS	By MS/MS	By MS/MS	By MS/MS	By MS/MS			MAG:	32	32	32	62.8	62.8	62.8	65.489	0	323.31	75128000000	234	32	32	32	23	25	26	28	28	26	26	24	1872900000	94871000	108900000	137340000	137830000	278380000
[truncated: 785 more rows]
[truncated: 39 more columns]
